# Supplementary material for: Synthesis, FT–IR characterization and crystal structure of aqua­(5,10,15,20-tetra­phenyl­porphyrinato-κ4 N)manganese(III) tri­fluoro­methane­sulfonate
Source: Acta Crystallogr E Crystallogr Commun. 2016 Apr 22;72(Pt 5):720–3. doi: 10.1107/S2056989016006630 (PMC4908522; doi:10.1107/S2056989016006630)
Supplement: Supplementary file 1 [file e-72-00720-sup1.cif]

##############################################################################
#                                                                            #
# This CIF contains the data in a paper accepted for publication in          #
# Acta Crystallographica Section E. It conforms to the requirements of       #
# Notes for Authors for Acta Crystallographica Section E, and has been       #
# peer reviewed under the auspices of the IUCr Commission on Journals.       #
#                                                                            #
# Full details of the Crystallographic Information File format               #
# are given in the paper "The Crystallographic Information File (CIF):       #
# a New Standard Archive File for Crystallography" by S. R. Hall, F. H.      #
# Allen and I. D. Brown [Acta Cryst. (1991), A47, 655-685].                  #
#                                                                            #
# The current version of the core CIF dictionary is obtainable from          #
# ftp://ftp.iucr.org/pub/cif_core.dic.                                       #
#                                                                            #
# Software is freely available for graphical display of the structure(s)     #
# in this CIF. For information consult the CIF software page                 #
# http://www.iucr.org/resources/cif/software.                                #
#                                                                            #
# This file may be used for bona fide research purposes within the           #
# scientific community so long as proper attribution is given to the journal # 
# article from which it was obtained.                                        #
#                                                                            #
##############################################################################
data_I
_database_code_depnum_ccdc_archive 'CCDC 1474973'
_audit_creation_method     SHELXL-2014
_journal_date_recd_electronic     2016-04-11
_journal_date_accepted     2016-04-19
_journal_name_full     'Acta Crystallographica, Section E'
_journal_year     2016
_journal_volume     72
_journal_issue      5
_journal_page_first     720
_journal_page_last     723
_journal_paper_category     GM
_journal_paper_doi     10.1107/S2056989016006630
_journal_coeditor_code     WM5285
_publ_contact_author_name     'Dr Harhouri Wafa'
_publ_contact_author_address
;
Laboratoire de Physico-chimie des Mat\'eriaux
Facult\'e des Sciences de Monastir
Avenue de l'environnement
5019 Monastir
University of Monastir
Tunisia
;
_publ_contact_author_email     'wafashdoul@gmail.com'
_publ_contact_author_fax     '0021673500278'
_publ_contact_author_phone     '0021694842042'
_publ_section_title
;
Synthesis, FT--IR characterization and crystal structure of
aqua(5,10,15,20-tetraphenylporphyrinato-\k^4^<i>N</i>)manganese(III)
trifluoromethanesulfonate
;
_publ_section_title_footnote     .
loop_
    _publ_author_name
    _publ_author_footnote
    _publ_author_address
    'Harhouri, Wafa' .
;
Laboratoire de Physico-chimie des Mat\'eriaux
Facult\'e des Sciences de Monastir
Avenue de l'Environnement
5019 Monastir
University of Monastir
Tunisia
;
    'Mchiri, Chadlia' .
;
Laboratoire de Physico-chimie des Mat\'eriaux
Facult\'e des Sciences de Monastir
Avenue de l'Environnement
5019 Monastir
University of Monastir
Tunisia
;
    'Najmudin, Shabir' .
;
Faculdade de Medicina
Veterin\`aria, Universidade Tecnica de Lisboa,
Avenida da Universidade Tecnica,
1300-477 Lisboa,
Portugal
;
    'Bonif\'acio, Cecilia' .
;
REQUIMTE/CQFB Departamento de Quimica,
Faculdade de Ciencias e Tecnologia, Universidade Nova de Lisboa
2829-516 Caparica,
Portugal
;
    'Nasri, Habib' .
;
Laboratoire de Physico-chimie des Mat\'eriaux
Facult\'e des Sciences de Monastir
Avenue de l'Environnement
5019 Monastir
University of Monastir
Tunisia
;
_publ_section_synopsis
;
This porphyrinate macrocycle of the title compound exhibits a strong saddle and
 moderate ruffling deformations. In the crystal, the individual manganese
porphyrin complex cations and the trifluoromethanesulfonate anions are
arranged in alternating planes stacked along [001].
;
_chemical_name_systematic
;
Aqua(5,10,15,20-tetraphenylporphyrinato-\k^4^<i>N</i>)manganese(III)
trifluoromethanesulfonate
;
_chemical_name_common     ?
_chemical_formula_moiety     'C44 H30 Mn1 N4 O1 +, C1 F3 O3 S -'
_chemical_formula_sum     'C45 H30 F3 Mn N4 O4 S'
_chemical_formula_iupac     '[Mn (C44 H28 N4) (H2 O)] (C F3 O3 S)'
_chemical_formula_weight     834.76
_chemical_melting_point     ?
_shelx_space_group_comment
;
The symmetry employed for this shelxl refinement is uniquely defined
by the following loop, which should always be used as a source of
symmetry information in preference to the above space-group names.
They are only intended as comments.
;
_space_group_crystal_system     triclinic
_space_group_name_H-M_alt     'P -1'
_space_group_name_Hall     '-P 1'
loop_
    _space_group_symop_operation_xyz
    'x, y, z'
    '-x, -y, -z'
_cell_length_a     11.09090(10)
_cell_length_b     12.91690(10)
_cell_length_c     13.79310(10)
_cell_angle_alpha     78.333(3)
_cell_angle_beta     81.162(4)
_cell_angle_gamma     74.179(3)
_cell_volume     1851.66(5)
_cell_formula_units_Z     2
_cell_measurement_reflns_used     9884
_cell_measurement_theta_min     2.32
_cell_measurement_theta_max     25.32
_cell_measurement_temperature     296(2)
_exptl_crystal_description     'plate'
_exptl_crystal_colour     'blue'
_exptl_crystal_size_max     0.48
_exptl_crystal_size_mid     0.38
_exptl_crystal_size_min     0.16
_exptl_crystal_density_diffrn     1.497
_exptl_crystal_density_meas     ?
_exptl_crystal_density_method     'not measured'
_exptl_crystal_F_000     856
_exptl_absorpt_coefficient_mu     0.483
_exptl_absorpt_correction_type     multi-scan
_exptl_absorpt_process_details
;
(<i>SADABS</i>; Bruker, 2008)
;
_shelx_estimated_absorpt_T_min     ?
_shelx_estimated_absorpt_T_max     ?
_exptl_absorpt_correction_T_min     0.8354
_exptl_absorpt_correction_T_max     0.8620
_exptl_special_details     ?
_diffrn_ambient_temperature     296(2)
_diffrn_radiation_type     MoK\a
_diffrn_radiation_wavelength     0.71073
_diffrn_measurement_device_type     'Bruker APEXII CCD'
_diffrn_measurement_method     '\f and \w scans'
_diffrn_detector_area_resol_mean     ?
_diffrn_reflns_number     44659
_diffrn_reflns_av_R_equivalents     0.0591
_diffrn_reflns_theta_min     2.386
_diffrn_reflns_theta_max     25.334
_diffrn_reflns_theta_full     25.242
_diffrn_measured_fraction_theta_max     0.996
_diffrn_measured_fraction_theta_full     0.999
_diffrn_reflns_limit_h_min     -13
_diffrn_reflns_limit_h_max     13
_diffrn_reflns_limit_k_min     -15
_diffrn_reflns_limit_k_max     15
_diffrn_reflns_limit_l_min     -16
_diffrn_reflns_limit_l_max     16
_refine_special_details     ?
_reflns_number_total     6753
_reflns_number_gt     5533
_reflns_threshold_expression     'I > 2\s(I)'
_refine_ls_structure_factor_coef     Fsqd
_refine_ls_matrix_type     full
_refine_ls_R_factor_all     0.0513
_refine_ls_R_factor_gt     0.0358
_refine_ls_wR_factor_gt     0.0796
_refine_ls_wR_factor_ref     0.0855
_refine_ls_goodness_of_fit_ref     1.049
_refine_ls_restrained_S_all     1.049
_refine_ls_number_reflns     6753
_refine_ls_number_parameters     523
_refine_ls_number_restraints     0
_refine_ls_hydrogen_treatment     constr
_refine_ls_weighting_scheme     calc
_refine_ls_weighting_details
              'w=1/[\s^2^(Fo^2^)+(0.0358P)^2^+1.4431P] where P=(Fo^2^+2Fc^2^)/3'
_atom_sites_solution_hydrogens     mixed
_atom_sites_solution_primary     direct
_atom_sites_solution_secondary     difmap
_refine_ls_shift/su_max     0.001
_refine_ls_shift/su_mean     0.000
_refine_diff_density_max     0.263
_refine_diff_density_min     -0.411
_refine_ls_extinction_method     none
_refine_ls_extinction_coef     .
loop_
    _atom_type_symbol
    _atom_type_description
    _atom_type_scat_dispersion_real
    _atom_type_scat_dispersion_imag
    _atom_type_scat_source
    'C' 'C' 0.0033 0.0016
                         'International Tables Vol C Tables 4.2.6.8 and 6.1.1.4'
    'H' 'H' 0.0000 0.0000
                         'International Tables Vol C Tables 4.2.6.8 and 6.1.1.4'
    'N' 'N' 0.0061 0.0033
                         'International Tables Vol C Tables 4.2.6.8 and 6.1.1.4'
    'O' 'O' 0.0106 0.0060
                         'International Tables Vol C Tables 4.2.6.8 and 6.1.1.4'
    'F' 'F' 0.0171 0.0103
                         'International Tables Vol C Tables 4.2.6.8 and 6.1.1.4'
    'S' 'S' 0.1246 0.1234
                         'International Tables Vol C Tables 4.2.6.8 and 6.1.1.4'
    'Mn' 'Mn' 0.3368 0.7283
                         'International Tables Vol C Tables 4.2.6.8 and 6.1.1.4'
_computing_data_collection
;
APEX2 (Bruker, 2008)
;
_computing_cell_refinement
;
SAINT (Bruker, 2008)
;
_computing_data_reduction
;
SAINT (Bruker, 2008)
;
_computing_structure_solution
;
SIR2004 (Burla <i>et al.</i>,  2005)
;
_computing_structure_refinement
;
SHELXL2014 (Sheldrick, 2015)
;
_computing_molecular_graphics
;
ORTEPIII (Burnett & Johnson, 1996) and  ORTEP-3 for Windows (Farrugia,
2012)
;
_computing_publication_material
;
WinGX (Farrugia, 2012)
;
loop_
    _atom_site_type_symbol
    _atom_site_label
    _atom_site_fract_x
    _atom_site_fract_y
    _atom_site_fract_z
    _atom_site_U_iso_or_equiv
    _atom_site_adp_type
    _atom_site_calc_flag
    _atom_site_occupancy
    _atom_site_disorder_assembly
    _atom_site_disorder_group
    Mn Mn 0.88152(3) 0.04367(3) 0.20851(2) 0.01081(9) Uani d 1 . .
    S S 1.10820(5) 0.19791(5) 0.42751(4) 0.02139(14) Uani d 1 . .
    F F1 1.00980(15) 0.40991(12) 0.38570(11) 0.0370(4) Uani d 1 . .
    F F2 0.97858(18) 0.33973(14) 0.54012(12) 0.0517(5) Uani d 1 . .
    F F3 1.16153(17) 0.36360(14) 0.47867(13) 0.0528(5) Uani d 1 . .
    N N1 0.84244(15) -0.10052(14) 0.22339(12) 0.0122(4) Uani d 1 . .
    N N2 0.70036(15) 0.11097(14) 0.25129(13) 0.0127(4) Uani d 1 . .
    N N3 0.91427(15) 0.19154(14) 0.17965(13) 0.0126(4) Uani d 1 . .
    N N4 1.04477(15) -0.01412(14) 0.12917(13) 0.0126(4) Uani d 1 . .
    O O1 0.94653(14) 0.00719(12) 0.35015(11) 0.0191(3) Uani d 1 . .
    H H1O1 0.9612 0.0559 0.3758 0.029 Uiso d 1 . .
    H H2O1 0.9150 -0.0320 0.3960 0.029 Uiso d 1 . .
    O O2 1.16554(17) 0.13077(15) 0.51405(13) 0.0330(4) Uani d 1 . .
    O O3 1.19208(15) 0.20862(16) 0.33828(13) 0.0368(5) Uani d 1 . .
    O O4 0.98825(15) 0.18025(14) 0.41556(13) 0.0263(4) Uani d 1 . .
    C C1 0.92919(19) -0.19910(17) 0.21380(15) 0.0130(4) Uani d 1 . .
    C C2 0.8723(2) -0.28720(18) 0.25639(16) 0.0160(5) Uani d 1 . .
    H H2 0.9116 -0.3613 0.2617 0.019 Uiso calc 1 . .
    C C3 0.7507(2) -0.24308(18) 0.28749(16) 0.0159(5) Uani d 1 . .
    H H3 0.6908 -0.2813 0.3169 0.019 Uiso calc 1 . .
    C C4 0.73116(19) -0.12714(17) 0.26691(15) 0.0129(4) Uani d 1 . .
    C C5 0.61668(19) -0.05325(17) 0.28771(15) 0.0135(4) Uani d 1 . .
    C C6 0.60387(19) 0.05814(17) 0.27983(15) 0.0139(4) Uani d 1 . .
    C C7 0.49042(19) 0.13390(18) 0.31028(16) 0.0169(5) Uani d 1 . .
    H H7 0.4117 0.1195 0.3294 0.020 Uiso calc 1 . .
    C C8 0.51858(19) 0.23006(18) 0.30619(16) 0.0179(5) Uani d 1 . .
    H H8 0.4634 0.2934 0.3238 0.021 Uiso calc 1 . .
    C C9 0.64944(19) 0.21664(17) 0.26963(16) 0.0147(4) Uani d 1 . .
    C C10 0.71524(19) 0.29641(17) 0.25885(16) 0.0149(5) Uani d 1 . .
    C C11 0.83947(19) 0.28350(17) 0.21575(15) 0.0136(4) Uani d 1 . .
    C C12 0.90644(19) 0.36721(17) 0.19642(15) 0.0152(5) Uani d 1 . .
    H H12 0.8766 0.4366 0.2131 0.018 Uiso calc 1 . .
    C C13 1.0209(2) 0.32687(17) 0.14944(16) 0.0158(5) Uani d 1 . .
    H H13 1.0843 0.3634 0.1282 0.019 Uiso calc 1 . .
    C C14 1.02682(19) 0.21810(17) 0.13828(15) 0.0131(4) Uani d 1 . .
    C C15 1.12767(19) 0.15067(17) 0.08940(15) 0.0133(4) Uani d 1 . .
    C C16 1.13167(19) 0.04401(17) 0.08165(15) 0.0141(4) Uani d 1 . .
    C C17 1.2333(2) -0.02581(18) 0.03017(16) 0.0177(5) Uani d 1 . .
    H H17 1.3016 -0.0056 -0.0097 0.021 Uiso calc 1 . .
    C C18 1.2119(2) -0.12660(18) 0.05006(16) 0.0178(5) Uani d 1 . .
    H H18 1.2634 -0.1885 0.0269 0.021 Uiso calc 1 . .
    C C19 1.09597(19) -0.12092(17) 0.11317(15) 0.0127(4) Uani d 1 . .
    C C20 1.04806(19) -0.21024(17) 0.15937(15) 0.0133(4) Uani d 1 . .
    C C21 0.50146(19) -0.09467(17) 0.32576(16) 0.0136(4) Uani d 1 . .
    C C22 0.4326(2) -0.11748(18) 0.26001(17) 0.0175(5) Uani d 1 . .
    H H22 0.4625 -0.1140 0.1929 0.021 Uiso calc 1 . .
    C C23 0.3192(2) -0.14545(19) 0.29440(18) 0.0229(5) Uani d 1 . .
    H H23 0.2729 -0.1597 0.2501 0.027 Uiso calc 1 . .
    C C24 0.2747(2) -0.15223(19) 0.39465(19) 0.0252(6) Uani d 1 . .
    H H24 0.1983 -0.1700 0.4173 0.030 Uiso calc 1 . .
    C C25 0.3445(2) -0.13248(19) 0.46090(18) 0.0249(5) Uani d 1 . .
    H H25 0.3157 -0.1381 0.5283 0.030 Uiso calc 1 . .
    C C26 0.4576(2) -0.10425(19) 0.42650(17) 0.0220(5) Uani d 1 . .
    H H26 0.5045 -0.0916 0.4712 0.026 Uiso calc 1 . .
    C C27 0.65225(19) 0.39954(17) 0.29927(16) 0.0166(5) Uani d 1 . .
    C C28 0.5486(2) 0.47481(17) 0.25887(18) 0.0204(5) Uani d 1 . .
    H H28 0.5179 0.4627 0.2042 0.024 Uiso calc 1 . .
    C C29 0.4914(2) 0.56791(19) 0.30047(19) 0.0262(6) Uani d 1 . .
    H H29 0.4219 0.6177 0.2737 0.031 Uiso calc 1 . .
    C C30 0.5363(2) 0.58722(19) 0.38062(19) 0.0277(6) Uani d 1 . .
    H H30 0.4972 0.6498 0.4080 0.033 Uiso calc 1 . .
    C C31 0.6399(2) 0.5135(2) 0.42083(18) 0.0267(6) Uani d 1 . .
    H H31 0.6708 0.5267 0.4749 0.032 Uiso calc 1 . .
    C C32 0.6974(2) 0.41993(19) 0.38034(17) 0.0211(5) Uani d 1 . .
    H H32 0.7668 0.3704 0.4076 0.025 Uiso calc 1 . .
    C C33 1.23923(19) 0.19472(17) 0.04546(16) 0.0143(4) Uani d 1 . .
    C C34 1.2315(2) 0.27465(18) -0.03917(16) 0.0186(5) Uani d 1 . .
    H H34 1.1560 0.3021 -0.0677 0.022 Uiso calc 1 . .
    C C35 1.3358(2) 0.31373(19) -0.08132(16) 0.0207(5) Uani d 1 . .
    H H35 1.3305 0.3661 -0.1388 0.025 Uiso calc 1 . .
    C C36 1.4477(2) 0.27500(18) -0.03809(17) 0.0201(5) Uani d 1 . .
    H H36 1.5176 0.3014 -0.0663 0.024 Uiso calc 1 . .
    C C37 1.4554(2) 0.19683(19) 0.04725(18) 0.0217(5) Uani d 1 . .
    H H37 1.5302 0.1715 0.0769 0.026 Uiso calc 1 . .
    C C38 1.3521(2) 0.15609(18) 0.08875(17) 0.0193(5) Uani d 1 . .
    H H38 1.3581 0.1029 0.1456 0.023 Uiso calc 1 . .
    C C39 1.12663(19) -0.32285(17) 0.15003(16) 0.0144(5) Uani d 1 . .
    C C40 1.1623(2) -0.35598(18) 0.05741(17) 0.0188(5) Uani d 1 . .
    H H40 1.1365 -0.3076 0.0003 0.023 Uiso calc 1 . .
    C C41 1.2358(2) -0.46031(19) 0.04959(18) 0.0240(5) Uani d 1 . .
    H H41 1.2608 -0.4808 -0.0128 0.029 Uiso calc 1 . .
    C C42 1.2722(2) -0.53402(19) 0.13410(19) 0.0240(5) Uani d 1 . .
    H H42 1.3207 -0.6042 0.1289 0.029 Uiso calc 1 . .
    C C43 1.2360(2) -0.50259(19) 0.22619(19) 0.0251(5) Uani d 1 . .
    H H43 1.2595 -0.5522 0.2832 0.030 Uiso calc 1 . .
    C C44 1.1650(2) -0.39772(18) 0.23441(17) 0.0200(5) Uani d 1 . .
    H H44 1.1428 -0.3771 0.2968 0.024 Uiso calc 1 . .
    C C45 1.0622(3) 0.3343(2) 0.45958(18) 0.0303(6) Uani d 1 . .
loop_
    _atom_site_aniso_label
    _atom_site_aniso_U_11
    _atom_site_aniso_U_22
    _atom_site_aniso_U_33
    _atom_site_aniso_U_12
    _atom_site_aniso_U_13
    _atom_site_aniso_U_23
    Mn 0.00810(16) 0.01012(17) 0.01448(17) -0.00357(12) 0.00103(12) -0.00258(12)
    S 0.0188(3) 0.0274(3) 0.0197(3) -0.0098(2) -0.0019(2) -0.0023(2)
    F1 0.0468(9) 0.0266(8) 0.0406(9) -0.0118(7) -0.0137(7) -0.0019(7)
    F2 0.0748(12) 0.0514(11) 0.0325(9) -0.0204(9) 0.0149(9) -0.0241(8)
    F3 0.0723(12) 0.0507(11) 0.0550(11) -0.0442(10) -0.0334(9) 0.0059(9)
    N1 0.0103(9) 0.0125(9) 0.0144(9) -0.0038(7) 0.0003(7) -0.0032(7)
    N2 0.0103(9) 0.0111(9) 0.0177(9) -0.0049(7) -0.0001(7) -0.0024(7)
    N3 0.0108(9) 0.0115(9) 0.0159(9) -0.0034(7) 0.0002(7) -0.0032(7)
    N4 0.0102(8) 0.0137(9) 0.0148(9) -0.0049(7) 0.0010(7) -0.0037(7)
    O1 0.0246(8) 0.0204(8) 0.0165(8) -0.0124(7) -0.0038(7) -0.0019(6)
    O2 0.0372(10) 0.0343(11) 0.0300(10) -0.0187(9) -0.0115(8) 0.0081(8)
    O3 0.0204(9) 0.0542(13) 0.0262(10) -0.0013(8) 0.0057(7) -0.0016(9)
    O4 0.0204(8) 0.0283(10) 0.0358(10) -0.0113(7) -0.0036(7) -0.0106(8)
    C1 0.0138(10) 0.0115(11) 0.0148(11) -0.0031(9) -0.0032(8) -0.0037(8)
    C2 0.0162(11) 0.0119(11) 0.0203(12) -0.0037(9) -0.0017(9) -0.0030(9)
    C3 0.0144(11) 0.0168(11) 0.0186(11) -0.0088(9) -0.0001(9) -0.0024(9)
    C4 0.0123(10) 0.0151(11) 0.0134(10) -0.0070(9) 0.0002(8) -0.0033(8)
    C5 0.0127(10) 0.0170(11) 0.0124(10) -0.0060(9) -0.0004(8) -0.0033(8)
    C6 0.0108(10) 0.0162(11) 0.0152(11) -0.0050(9) 0.0000(8) -0.0029(9)
    C7 0.0089(10) 0.0189(12) 0.0226(12) -0.0044(9) -0.0001(9) -0.0030(9)
    C8 0.0106(10) 0.0142(11) 0.0255(12) -0.0008(9) 0.0033(9) -0.0032(9)
    C9 0.0114(10) 0.0127(11) 0.0190(11) -0.0022(9) 0.0001(9) -0.0030(9)
    C10 0.0136(11) 0.0119(11) 0.0180(11) -0.0022(9) -0.0013(9) -0.0013(9)
    C11 0.0141(11) 0.0124(11) 0.0142(11) -0.0034(9) -0.0013(8) -0.0020(9)
    C12 0.0171(11) 0.0119(11) 0.0167(11) -0.0042(9) -0.0002(9) -0.0029(9)
    C13 0.0144(11) 0.0150(11) 0.0192(11) -0.0078(9) 0.0001(9) -0.0015(9)
    C14 0.0118(10) 0.0136(11) 0.0148(11) -0.0056(8) -0.0024(8) -0.0001(9)
    C15 0.0118(10) 0.0162(11) 0.0124(10) -0.0056(9) -0.0006(8) -0.0010(9)
    C16 0.0113(10) 0.0169(11) 0.0145(11) -0.0049(9) -0.0006(8) -0.0020(9)
    C17 0.0121(10) 0.0207(12) 0.0206(12) -0.0069(9) 0.0045(9) -0.0050(9)
    C18 0.0148(11) 0.0168(12) 0.0218(12) -0.0029(9) 0.0023(9) -0.0079(9)
    C19 0.0116(10) 0.0143(11) 0.0128(10) -0.0026(8) -0.0019(8) -0.0037(8)
    C20 0.0119(10) 0.0143(11) 0.0154(11) -0.0025(9) -0.0034(8) -0.0058(9)
    C21 0.0099(10) 0.0099(10) 0.0205(11) -0.0018(8) 0.0002(9) -0.0035(9)
    C22 0.0169(11) 0.0176(12) 0.0186(11) -0.0058(9) -0.0036(9) -0.0006(9)
    C23 0.0166(11) 0.0220(13) 0.0329(14) -0.0087(10) -0.0104(10) 0.0000(10)
    C24 0.0121(11) 0.0203(13) 0.0407(15) -0.0066(10) 0.0020(10) 0.0006(11)
    C25 0.0239(13) 0.0257(13) 0.0245(13) -0.0118(11) 0.0111(10) -0.0054(10)
    C26 0.0236(12) 0.0260(13) 0.0203(12) -0.0119(10) 0.0022(10) -0.0081(10)
    C27 0.0134(11) 0.0126(11) 0.0238(12) -0.0075(9) 0.0083(9) -0.0049(9)
    C28 0.0148(11) 0.0130(11) 0.0312(13) -0.0057(9) 0.0047(10) -0.0013(10)
    C29 0.0170(12) 0.0147(12) 0.0416(15) -0.0040(10) 0.0086(11) -0.0015(11)
    C30 0.0265(13) 0.0144(12) 0.0402(15) -0.0101(10) 0.0176(11) -0.0091(11)
    C31 0.0323(14) 0.0251(13) 0.0270(13) -0.0175(11) 0.0115(11) -0.0108(11)
    C32 0.0187(12) 0.0185(12) 0.0257(13) -0.0078(10) 0.0059(10) -0.0044(10)
    C33 0.0151(11) 0.0119(11) 0.0170(11) -0.0052(9) 0.0035(9) -0.0064(9)
    C34 0.0163(11) 0.0230(12) 0.0176(11) -0.0075(9) -0.0007(9) -0.0033(9)
    C35 0.0241(12) 0.0224(12) 0.0162(11) -0.0113(10) 0.0026(9) -0.0004(9)
    C36 0.0153(11) 0.0223(13) 0.0248(12) -0.0100(10) 0.0080(9) -0.0092(10)
    C37 0.0103(11) 0.0241(13) 0.0307(13) -0.0046(9) 0.0001(10) -0.0062(10)
    C38 0.0165(11) 0.0149(11) 0.0245(12) -0.0044(9) -0.0001(9) -0.0001(9)
    C39 0.0086(10) 0.0136(11) 0.0228(12) -0.0063(9) 0.0002(9) -0.0040(9)
    C40 0.0199(12) 0.0176(12) 0.0201(12) -0.0049(9) -0.0045(9) -0.0035(9)
    C41 0.0223(12) 0.0229(13) 0.0301(13) -0.0052(10) 0.0000(10) -0.0145(11)
    C42 0.0160(11) 0.0137(12) 0.0412(15) 0.0000(9) -0.0016(10) -0.0079(11)
    C43 0.0180(12) 0.0193(13) 0.0320(14) -0.0008(10) -0.0023(10) 0.0038(11)
    C44 0.0156(11) 0.0209(12) 0.0200(12) -0.0015(9) 0.0017(9) -0.0022(10)
    C45 0.0404(15) 0.0339(15) 0.0239(13) -0.0219(13) -0.0076(12) -0.0013(11)
_geom_special_details
;
 All esds (except the esd in the dihedral angle between two l.s. planes)
 are estimated using the full covariance matrix.  The cell esds are taken
 into account individually in the estimation of esds in distances, angles
 and torsion angles; correlations between esds in cell parameters are only
 used when they are defined by crystal symmetry.  An approximate (isotropic)
 treatment of cell esds is used for estimating esds involving l.s. planes.
;
loop_
    _geom_bond_atom_site_label_1
    _geom_bond_atom_site_label_2
    _geom_bond_site_symmetry_2
    _geom_bond_distance
    _geom_bond_publ_flag
    Mn N1 . 1.9893(17) ?
    Mn N3 . 1.9912(17) ?
    Mn N4 . 2.0044(17) ?
    Mn N2 . 2.0079(17) ?
    Mn O1 . 2.1057(15) ?
    S O3 . 1.4313(17) ?
    S O2 . 1.4475(18) ?
    S O4 . 1.4482(16) ?
    S C45 . 1.820(3) ?
    F1 C45 . 1.342(3) ?
    F2 C45 . 1.333(3) ?
    F3 C45 . 1.336(3) ?
    N1 C4 . 1.386(3) ?
    N1 C1 . 1.388(3) ?
    N2 C9 . 1.386(3) ?
    N2 C6 . 1.388(3) ?
    N3 C11 . 1.386(3) ?
    N3 C14 . 1.392(3) ?
    N4 C16 . 1.387(3) ?
    N4 C19 . 1.390(3) ?
    O1 H1O1 . 0.8437 ?
    O1 H2O1 . 0.8225 ?
    C1 C20 . 1.399(3) ?
    C1 C2 . 1.431(3) ?
    C2 C3 . 1.352(3) ?
    C2 H2 . 0.9300 ?
    C3 C4 . 1.428(3) ?
    C3 H3 . 0.9300 ?
    C4 C5 . 1.394(3) ?
    C5 C6 . 1.390(3) ?
    C5 C21 . 1.499(3) ?
    C6 C7 . 1.432(3) ?
    C7 C8 . 1.349(3) ?
    C7 H7 . 0.9300 ?
    C8 C9 . 1.437(3) ?
    C8 H8 . 0.9300 ?
    C9 C10 . 1.390(3) ?
    C10 C11 . 1.394(3) ?
    C10 C27 . 1.499(3) ?
    C11 C12 . 1.433(3) ?
    C12 C13 . 1.351(3) ?
    C12 H12 . 0.9300 ?
    C13 C14 . 1.427(3) ?
    C13 H13 . 0.9300 ?
    C14 C15 . 1.392(3) ?
    C15 C16 . 1.392(3) ?
    C15 C33 . 1.495(3) ?
    C16 C17 . 1.431(3) ?
    C17 C18 . 1.353(3) ?
    C17 H17 . 0.9300 ?
    C18 C19 . 1.431(3) ?
    C18 H18 . 0.9300 ?
    C19 C20 . 1.397(3) ?
    C20 C39 . 1.497(3) ?
    C21 C22 . 1.392(3) ?
    C21 C26 . 1.392(3) ?
    C22 C23 . 1.390(3) ?
    C22 H22 . 0.9300 ?
    C23 C24 . 1.388(3) ?
    C23 H23 . 0.9300 ?
    C24 C25 . 1.385(3) ?
    C24 H24 . 0.9300 ?
    C25 C26 . 1.388(3) ?
    C25 H25 . 0.9300 ?
    C26 H26 . 0.9300 ?
    C27 C32 . 1.391(3) ?
    C27 C28 . 1.395(3) ?
    C28 C29 . 1.389(3) ?
    C28 H28 . 0.9300 ?
    C29 C30 . 1.371(4) ?
    C29 H29 . 0.9300 ?
    C30 C31 . 1.386(4) ?
    C30 H30 . 0.9300 ?
    C31 C32 . 1.386(3) ?
    C31 H31 . 0.9300 ?
    C32 H32 . 0.9300 ?
    C33 C34 . 1.390(3) ?
    C33 C38 . 1.393(3) ?
    C34 C35 . 1.387(3) ?
    C34 H34 . 0.9300 ?
    C35 C36 . 1.384(3) ?
    C35 H35 . 0.9300 ?
    C36 C37 . 1.384(3) ?
    C36 H36 . 0.9300 ?
    C37 C38 . 1.387(3) ?
    C37 H37 . 0.9300 ?
    C38 H38 . 0.9300 ?
    C39 C44 . 1.394(3) ?
    C39 C40 . 1.395(3) ?
    C40 C41 . 1.388(3) ?
    C40 H40 . 0.9300 ?
    C41 C42 . 1.384(3) ?
    C41 H41 . 0.9300 ?
    C42 C43 . 1.379(3) ?
    C42 H42 . 0.9300 ?
    C43 C44 . 1.386(3) ?
    C43 H43 . 0.9300 ?
    C44 H44 . 0.9300 ?
loop_
    _geom_angle_atom_site_label_1
    _geom_angle_atom_site_label_2
    _geom_angle_atom_site_label_3
    _geom_angle_site_symmetry_1
    _geom_angle_site_symmetry_3
    _geom_angle
    _geom_angle_publ_flag
    N1 Mn N3 . . 174.02(7) ?
    N1 Mn N4 . . 89.12(7) ?
    N3 Mn N4 . . 89.97(7) ?
    N1 Mn N2 . . 89.98(7) ?
    N3 Mn N2 . . 89.29(7) ?
    N4 Mn N2 . . 164.27(7) ?
    N1 Mn O1 . . 92.84(6) ?
    N3 Mn O1 . . 93.14(7) ?
    N4 Mn O1 . . 98.57(6) ?
    N2 Mn O1 . . 97.16(7) ?
    O3 S O2 . . 115.56(11) ?
    O3 S O4 . . 115.55(11) ?
    O2 S O4 . . 114.10(10) ?
    O3 S C45 . . 103.65(12) ?
    O2 S C45 . . 103.18(11) ?
    O4 S C45 . . 102.25(11) ?
    C4 N1 C1 . . 105.76(16) ?
    C4 N1 Mn . . 126.66(14) ?
    C1 N1 Mn . . 126.07(13) ?
    C9 N2 C6 . . 105.76(16) ?
    C9 N2 Mn . . 126.80(13) ?
    C6 N2 Mn . . 127.04(14) ?
    C11 N3 C14 . . 105.63(16) ?
    C11 N3 Mn . . 126.19(13) ?
    C14 N3 Mn . . 126.89(14) ?
    C16 N4 C19 . . 105.98(16) ?
    C16 N4 Mn . . 126.78(14) ?
    C19 N4 Mn . . 127.21(13) ?
    Mn O1 H1O1 . . 121.1 ?
    Mn O1 H2O1 . . 120.2 ?
    H1O1 O1 H2O1 . . 106.1 ?
    N1 C1 C20 . . 125.04(18) ?
    N1 C1 C2 . . 109.52(17) ?
    C20 C1 C2 . . 124.94(19) ?
    C3 C2 C1 . . 107.47(19) ?
    C3 C2 H2 . . 126.3 ?
    C1 C2 H2 . . 126.3 ?
    C2 C3 C4 . . 107.52(19) ?
    C2 C3 H3 . . 126.2 ?
    C4 C3 H3 . . 126.2 ?
    N1 C4 C5 . . 125.91(19) ?
    N1 C4 C3 . . 109.65(18) ?
    C5 C4 C3 . . 124.44(19) ?
    C6 C5 C4 . . 123.34(19) ?
    C6 C5 C21 . . 117.17(18) ?
    C4 C5 C21 . . 119.42(18) ?
    N2 C6 C5 . . 125.75(19) ?
    N2 C6 C7 . . 109.63(18) ?
    C5 C6 C7 . . 124.33(19) ?
    C8 C7 C6 . . 107.52(18) ?
    C8 C7 H7 . . 126.2 ?
    C6 C7 H7 . . 126.2 ?
    C7 C8 C9 . . 107.46(19) ?
    C7 C8 H8 . . 126.3 ?
    C9 C8 H8 . . 126.3 ?
    N2 C9 C10 . . 125.64(18) ?
    N2 C9 C8 . . 109.51(18) ?
    C10 C9 C8 . . 124.8(2) ?
    C9 C10 C11 . . 123.1(2) ?
    C9 C10 C27 . . 118.79(18) ?
    C11 C10 C27 . . 118.01(18) ?
    N3 C11 C10 . . 125.85(19) ?
    N3 C11 C12 . . 109.62(17) ?
    C10 C11 C12 . . 124.42(19) ?
    C13 C12 C11 . . 107.48(19) ?
    C13 C12 H12 . . 126.3 ?
    C11 C12 H12 . . 126.3 ?
    C12 C13 C14 . . 107.60(18) ?
    C12 C13 H13 . . 126.2 ?
    C14 C13 H13 . . 126.2 ?
    N3 C14 C15 . . 125.19(19) ?
    N3 C14 C13 . . 109.66(18) ?
    C15 C14 C13 . . 125.08(19) ?
    C16 C15 C14 . . 123.68(19) ?
    C16 C15 C33 . . 118.41(18) ?
    C14 C15 C33 . . 117.88(18) ?
    N4 C16 C15 . . 125.79(19) ?
    N4 C16 C17 . . 109.47(18) ?
    C15 C16 C17 . . 124.51(19) ?
    C18 C17 C16 . . 107.46(18) ?
    C18 C17 H17 . . 126.3 ?
    C16 C17 H17 . . 126.3 ?
    C17 C18 C19 . . 107.71(19) ?
    C17 C18 H18 . . 126.1 ?
    C19 C18 H18 . . 126.1 ?
    N4 C19 C20 . . 125.14(18) ?
    N4 C19 C18 . . 109.24(18) ?
    C20 C19 C18 . . 125.35(19) ?
    C19 C20 C1 . . 122.82(19) ?
    C19 C20 C39 . . 118.81(18) ?
    C1 C20 C39 . . 118.38(18) ?
    C22 C21 C26 . . 119.10(19) ?
    C22 C21 C5 . . 120.39(19) ?
    C26 C21 C5 . . 120.38(19) ?
    C23 C22 C21 . . 120.1(2) ?
    C23 C22 H22 . . 119.9 ?
    C21 C22 H22 . . 119.9 ?
    C24 C23 C22 . . 120.3(2) ?
    C24 C23 H23 . . 119.8 ?
    C22 C23 H23 . . 119.8 ?
    C25 C24 C23 . . 119.8(2) ?
    C25 C24 H24 . . 120.1 ?
    C23 C24 H24 . . 120.1 ?
    C24 C25 C26 . . 119.8(2) ?
    C24 C25 H25 . . 120.1 ?
    C26 C25 H25 . . 120.1 ?
    C25 C26 C21 . . 120.7(2) ?
    C25 C26 H26 . . 119.6 ?
    C21 C26 H26 . . 119.6 ?
    C32 C27 C28 . . 119.1(2) ?
    C32 C27 C10 . . 119.0(2) ?
    C28 C27 C10 . . 121.9(2) ?
    C29 C28 C27 . . 119.8(2) ?
    C29 C28 H28 . . 120.1 ?
    C27 C28 H28 . . 120.1 ?
    C30 C29 C28 . . 120.7(2) ?
    C30 C29 H29 . . 119.7 ?
    C28 C29 H29 . . 119.7 ?
    C29 C30 C31 . . 120.0(2) ?
    C29 C30 H30 . . 120.0 ?
    C31 C30 H30 . . 120.0 ?
    C30 C31 C32 . . 119.9(2) ?
    C30 C31 H31 . . 120.1 ?
    C32 C31 H31 . . 120.1 ?
    C31 C32 C27 . . 120.5(2) ?
    C31 C32 H32 . . 119.7 ?
    C27 C32 H32 . . 119.7 ?
    C34 C33 C38 . . 119.23(19) ?
    C34 C33 C15 . . 120.34(19) ?
    C38 C33 C15 . . 120.43(19) ?
    C35 C34 C33 . . 120.4(2) ?
    C35 C34 H34 . . 119.8 ?
    C33 C34 H34 . . 119.8 ?
    C36 C35 C34 . . 120.2(2) ?
    C36 C35 H35 . . 119.9 ?
    C34 C35 H35 . . 119.9 ?
    C37 C36 C35 . . 119.8(2) ?
    C37 C36 H36 . . 120.1 ?
    C35 C36 H36 . . 120.1 ?
    C36 C37 C38 . . 120.3(2) ?
    C36 C37 H37 . . 119.8 ?
    C38 C37 H37 . . 119.8 ?
    C37 C38 C33 . . 120.1(2) ?
    C37 C38 H38 . . 119.9 ?
    C33 C38 H38 . . 119.9 ?
    C44 C39 C40 . . 118.3(2) ?
    C44 C39 C20 . . 120.49(19) ?
    C40 C39 C20 . . 121.18(19) ?
    C41 C40 C39 . . 120.7(2) ?
    C41 C40 H40 . . 119.7 ?
    C39 C40 H40 . . 119.7 ?
    C42 C41 C40 . . 120.3(2) ?
    C42 C41 H41 . . 119.8 ?
    C40 C41 H41 . . 119.8 ?
    C43 C42 C41 . . 119.5(2) ?
    C43 C42 H42 . . 120.3 ?
    C41 C42 H42 . . 120.3 ?
    C42 C43 C44 . . 120.5(2) ?
    C42 C43 H43 . . 119.7 ?
    C44 C43 H43 . . 119.7 ?
    C43 C44 C39 . . 120.7(2) ?
    C43 C44 H44 . . 119.7 ?
    C39 C44 H44 . . 119.7 ?
    F2 C45 F3 . . 107.6(2) ?
    F2 C45 F1 . . 107.3(2) ?
    F3 C45 F1 . . 107.1(2) ?
    F2 C45 S . . 111.41(17) ?
    F3 C45 S . . 111.2(2) ?
    F1 C45 S . . 112.04(17) ?
loop_
    _geom_torsion_atom_site_label_1
    _geom_torsion_atom_site_label_2
    _geom_torsion_atom_site_label_3
    _geom_torsion_atom_site_label_4
    _geom_torsion_site_symmetry_1
    _geom_torsion_site_symmetry_2
    _geom_torsion_site_symmetry_3
    _geom_torsion_site_symmetry_4
    _geom_torsion
    _geom_torsion_publ_flag
    C4 N1 C1 C20 . . . . 169.3(2) ?
    Mn N1 C1 C20 . . . . -24.0(3) ?
    C4 N1 C1 C2 . . . . -2.9(2) ?
    Mn N1 C1 C2 . . . . 163.78(14) ?
    N1 C1 C2 C3 . . . . 2.7(2) ?
    C20 C1 C2 C3 . . . . -169.5(2) ?
    C1 C2 C3 C4 . . . . -1.4(2) ?
    C1 N1 C4 C5 . . . . -177.8(2) ?
    Mn N1 C4 C5 . . . . 15.7(3) ?
    C1 N1 C4 C3 . . . . 2.1(2) ?
    Mn N1 C4 C3 . . . . -164.52(14) ?
    C2 C3 C4 N1 . . . . -0.4(2) ?
    C2 C3 C4 C5 . . . . 179.4(2) ?
    N1 C4 C5 C6 . . . . -9.4(3) ?
    C3 C4 C5 C6 . . . . 170.8(2) ?
    N1 C4 C5 C21 . . . . 173.97(19) ?
    C3 C4 C5 C21 . . . . -5.8(3) ?
    C9 N2 C6 C5 . . . . -170.4(2) ?
    Mn N2 C6 C5 . . . . 2.7(3) ?
    C9 N2 C6 C7 . . . . 3.6(2) ?
    Mn N2 C6 C7 . . . . 176.68(14) ?
    C4 C5 C6 N2 . . . . -0.3(3) ?
    C21 C5 C6 N2 . . . . 176.46(19) ?
    C4 C5 C6 C7 . . . . -173.4(2) ?
    C21 C5 C6 C7 . . . . 3.3(3) ?
    N2 C6 C7 C8 . . . . -3.5(3) ?
    C5 C6 C7 C8 . . . . 170.5(2) ?
    C6 C7 C8 C9 . . . . 2.0(2) ?
    C6 N2 C9 C10 . . . . 175.0(2) ?
    Mn N2 C9 C10 . . . . 1.9(3) ?
    C6 N2 C9 C8 . . . . -2.3(2) ?
    Mn N2 C9 C8 . . . . -175.45(14) ?
    C7 C8 C9 N2 . . . . 0.2(3) ?
    C7 C8 C9 C10 . . . . -177.2(2) ?
    N2 C9 C10 C11 . . . . 8.3(3) ?
    C8 C9 C10 C11 . . . . -174.7(2) ?
    N2 C9 C10 C27 . . . . -168.9(2) ?
    C8 C9 C10 C27 . . . . 8.0(3) ?
    C14 N3 C11 C10 . . . . 176.3(2) ?
    Mn N3 C11 C10 . . . . -16.0(3) ?
    C14 N3 C11 C12 . . . . 0.0(2) ?
    Mn N3 C11 C12 . . . . 167.73(14) ?
    C9 C10 C11 N3 . . . . -1.0(3) ?
    C27 C10 C11 N3 . . . . 176.29(19) ?
    C9 C10 C11 C12 . . . . 174.8(2) ?
    C27 C10 C11 C12 . . . . -7.9(3) ?
    N3 C11 C12 C13 . . . . -0.2(2) ?
    C10 C11 C12 C13 . . . . -176.6(2) ?
    C11 C12 C13 C14 . . . . 0.3(2) ?
    C11 N3 C14 C15 . . . . -177.1(2) ?
    Mn N3 C14 C15 . . . . 15.3(3) ?
    C11 N3 C14 C13 . . . . 0.2(2) ?
    Mn N3 C14 C13 . . . . -167.42(14) ?
    C12 C13 C14 N3 . . . . -0.3(2) ?
    C12 C13 C14 C15 . . . . 177.0(2) ?
    N3 C14 C15 C16 . . . . -4.6(3) ?
    C13 C14 C15 C16 . . . . 178.6(2) ?
    N3 C14 C15 C33 . . . . 177.27(18) ?
    C13 C14 C15 C33 . . . . 0.4(3) ?
    C19 N4 C16 C15 . . . . -170.7(2) ?
    Mn N4 C16 C15 . . . . 7.4(3) ?
    C19 N4 C16 C17 . . . . 4.0(2) ?
    Mn N4 C16 C17 . . . . -177.90(14) ?
    C14 C15 C16 N4 . . . . -7.3(3) ?
    C33 C15 C16 N4 . . . . 170.85(19) ?
    C14 C15 C16 C17 . . . . 178.8(2) ?
    C33 C15 C16 C17 . . . . -3.1(3) ?
    N4 C16 C17 C18 . . . . -3.0(2) ?
    C15 C16 C17 C18 . . . . 171.8(2) ?
    C16 C17 C18 C19 . . . . 0.7(2) ?
    C16 N4 C19 C20 . . . . 170.7(2) ?
    Mn N4 C19 C20 . . . . -7.5(3) ?
    C16 N4 C19 C18 . . . . -3.5(2) ?
    Mn N4 C19 C18 . . . . 178.36(14) ?
    C17 C18 C19 N4 . . . . 1.8(2) ?
    C17 C18 C19 C20 . . . . -172.4(2) ?
    N4 C19 C20 C1 . . . . 12.1(3) ?
    C18 C19 C20 C1 . . . . -174.7(2) ?
    N4 C19 C20 C39 . . . . -168.24(19) ?
    C18 C19 C20 C39 . . . . 5.0(3) ?
    N1 C1 C20 C19 . . . . 4.3(3) ?
    C2 C1 C20 C19 . . . . 175.3(2) ?
    N1 C1 C20 C39 . . . . -175.41(19) ?
    C2 C1 C20 C39 . . . . -4.4(3) ?
    C6 C5 C21 C22 . . . . 101.0(2) ?
    C4 C5 C21 C22 . . . . -82.1(3) ?
    C6 C5 C21 C26 . . . . -74.9(3) ?
    C4 C5 C21 C26 . . . . 101.9(2) ?
    C26 C21 C22 C23 . . . . 2.4(3) ?
    C5 C21 C22 C23 . . . . -173.6(2) ?
    C21 C22 C23 C24 . . . . -0.8(3) ?
    C22 C23 C24 C25 . . . . -0.9(4) ?
    C23 C24 C25 C26 . . . . 1.1(4) ?
    C24 C25 C26 C21 . . . . 0.5(4) ?
    C22 C21 C26 C25 . . . . -2.2(3) ?
    C5 C21 C26 C25 . . . . 173.8(2) ?
    C9 C10 C27 C32 . . . . 111.9(2) ?
    C11 C10 C27 C32 . . . . -65.5(3) ?
    C9 C10 C27 C28 . . . . -67.2(3) ?
    C11 C10 C27 C28 . . . . 115.4(2) ?
    C32 C27 C28 C29 . . . . -0.7(3) ?
    C10 C27 C28 C29 . . . . 178.37(19) ?
    C27 C28 C29 C30 . . . . 0.5(3) ?
    C28 C29 C30 C31 . . . . 0.1(3) ?
    C29 C30 C31 C32 . . . . -0.5(3) ?
    C30 C31 C32 C27 . . . . 0.2(3) ?
    C28 C27 C32 C31 . . . . 0.3(3) ?
    C10 C27 C32 C31 . . . . -178.76(19) ?
    C16 C15 C33 C34 . . . . 109.7(2) ?
    C14 C15 C33 C34 . . . . -72.0(3) ?
    C16 C15 C33 C38 . . . . -70.2(3) ?
    C14 C15 C33 C38 . . . . 108.1(2) ?
    C38 C33 C34 C35 . . . . 1.4(3) ?
    C15 C33 C34 C35 . . . . -178.5(2) ?
    C33 C34 C35 C36 . . . . -1.4(3) ?
    C34 C35 C36 C37 . . . . 0.2(3) ?
    C35 C36 C37 C38 . . . . 0.9(3) ?
    C36 C37 C38 C33 . . . . -0.8(3) ?
    C34 C33 C38 C37 . . . . -0.3(3) ?
    C15 C33 C38 C37 . . . . 179.6(2) ?
    C19 C20 C39 C44 . . . . 118.9(2) ?
    C1 C20 C39 C44 . . . . -61.4(3) ?
    C19 C20 C39 C40 . . . . -61.7(3) ?
    C1 C20 C39 C40 . . . . 118.0(2) ?
    C44 C39 C40 C41 . . . . -1.0(3) ?
    C20 C39 C40 C41 . . . . 179.56(19) ?
    C39 C40 C41 C42 . . . . 1.7(3) ?
    C40 C41 C42 C43 . . . . -0.8(3) ?
    C41 C42 C43 C44 . . . . -0.8(3) ?
    C42 C43 C44 C39 . . . . 1.4(3) ?
    C40 C39 C44 C43 . . . . -0.5(3) ?
    C20 C39 C44 C43 . . . . 178.9(2) ?
    O3 S C45 F2 . . . . 177.39(18) ?
    O2 S C45 F2 . . . . -61.8(2) ?
    O4 S C45 F2 . . . . 56.9(2) ?
    O3 S C45 F3 . . . . -62.62(19) ?
    O2 S C45 F3 . . . . 58.23(19) ?
    O4 S C45 F3 . . . . 176.92(17) ?
    O3 S C45 F1 . . . . 57.18(19) ?
    O2 S C45 F1 . . . . 178.03(17) ?
    O4 S C45 F1 . . . . -63.28(19) ?
loop_
    _geom_hbond_atom_site_label_D
    _geom_hbond_atom_site_label_H
    _geom_hbond_atom_site_label_A
    _geom_hbond_site_symmetry_A
    _geom_hbond_distance_DH
    _geom_hbond_distance_HA
    _geom_hbond_distance_DA
    _geom_hbond_angle_DHA
    O1 H1O1 O4 1_555 0.84 1.91 2.745(2) 171
    O1 H2O1 O2 2_756 0.82 1.90 2.715(2) 171
    C7 H7 O3 1_455 0.93 2.39 3.170(3) 141
    C44 H44 F2 2_756 0.93 2.50 3.397(3) 162
    C23 H23 Cg4 1_455 0.93 2.85 3.603(3) 139
    C25 H25 Cg2 2_656 0.93 2.89 3.650(3) 139
    C30 H30 Cg9 1_565 0.93 2.82 3.610(3) 144
    C37 H37 Cg2 1_655 0.93 2.97 3.676(3) 133
    C40 H40 Cg3 2_755 0.93 2.62 3.449(2) 148
    C42 H42 Cg11 1_545 0.93 2.89 3.631(3) 137
_shelx_hkl_file
;
  -2   0   0    6.49    0.23
  -2   0   0    6.35    0.25
  -2   0   0    6.60    0.20
  -2   0   0    6.40    0.20
   2   0   0    6.69    0.23
   2   0   0    6.81    0.25
   2   0   0    6.28    0.16
   2   0   0    6.25    0.19
  -3   0   0   26.85    0.53
  -3   0   0   27.89    0.53
  -3   0   0   26.61    0.57
   3   0   0   27.00    0.50
   3   0   0   28.65    0.64
   3   0   0   26.69    0.57
   3   0   0   27.39    0.51
   3   0   0   26.97    0.44
  -4   0   0    1.15    0.18
  -4   0   0    1.14    0.15
  -4   0   0    0.98    0.15
   4   0   0    1.16    0.12
   4   0   0    1.00    0.13
   4   0   0    1.07    0.14
   4   0   0    1.25    0.18
   4   0   0    1.03    0.19
  -5   0   0   48.02    0.99
  -5   0   0   48.22    0.91
  -5   0   0   47.85    0.92
   5   0   0   46.65    0.98
   5   0   0   46.32    0.83
   5   0   0   48.47    0.87
   5   0   0   46.12    1.07
   5   0   0   47.10    0.74
  -6   0   0    5.24    0.35
  -6   0   0    5.49    0.35
  -6   0   0    4.91    0.39
   6   0   0    5.02    0.30
   6   0   0    5.06    0.24
   6   0   0    5.42    0.32
   6   0   0    5.31    0.43
   6   0   0    5.17    0.41
  -7   0   0    3.09    0.38
  -7   0   0    3.07    0.40
  -7   0   0    2.76    0.34
  -7   0   0    3.53    0.34
   7   0   0    2.72    0.27
   7   0   0    3.04    0.22
   7   0   0    2.09    0.35
   7   0   0    2.78    0.29
   7   0   0    2.95    0.36
  -8   0   0   23.15    0.78
  -8   0   0   24.53    0.81
  -8   0   0   23.80    0.93
  -8   0   0   22.36    0.83
   8   0   0   22.82    0.67
   8   0   0   21.16    0.93
   8   0   0   22.33    0.84
   8   0   0   22.88    0.53
   8   0   0   24.02    0.65
  -9   0   0    9.76    0.60
  -9   0   0    9.74    0.73
  -9   0   0    8.82    0.60
  -9   0   0   10.45    0.68
   9   0   0    8.05    0.64
   9   0   0    8.70    0.35
   9   0   0    9.99    0.77
   9   0   0    9.74    0.47
   9   0   0    9.34    0.50
 -10   0   0    0.15    0.31
 -10   0   0    0.26    0.36
 -10   0   0    0.72    0.39
 -10   0   0   -0.05    0.31
  10   0   0    0.41    0.23
  10   0   0    0.00    0.39
  10   0   0    0.07    0.35
  10   0   0   -0.03    0.23
 -11   0   0   -0.11    0.41
 -11   0   0   -0.07    0.45
 -11   0   0   -0.41    0.40
 -11   0   0    0.42    0.38
  11   0   0   -0.10    0.24
  11   0   0   -0.05    0.43
  11   0   0    0.47    0.48
  11   0   0   -0.32    0.24
 -12   0   0    2.14    0.66
 -12   0   0    0.50    0.51
 -12   0   0    2.06    0.55
 -12   0   0    2.45    0.60
  12   0   0    2.63    0.69
  12   0   0    1.76    0.31
  12   0   0    1.97    0.29
  12   0   0    0.62    0.56
  12  -1   0    2.56    0.38
  12  -1   0    2.60    0.42
  12  -1   0    1.37    0.61
  12  -1   0    2.45    0.74
 -12   1   0    2.20    0.70
 -12   1   0    2.46    0.57
 -12   1   0    3.05    0.67
 -12   1   0    1.98    0.59
  11  -1   0    4.44    0.47
  11  -1   0    3.99    0.62
  11  -1   0    3.12    0.66
  11  -1   0    3.75    0.42
 -11   1   0    2.96    0.57
 -11   1   0    3.05    0.57
 -11   1   0    3.40    0.55
 -11   1   0    4.22    0.67
  10  -1   0    3.21    0.59
  10  -1   0    4.02    0.48
  10  -1   0    3.85    0.56
  10  -1   0    3.85    0.43
 -10   1   0    3.82    0.52
 -10   1   0    3.13    0.49
 -10   1   0    3.22    0.59
 -10   1   0    3.93    0.58
   9  -1   0    5.05    0.47
   9  -1   0    4.19    0.57
   9  -1   0    4.33    0.54
   9  -1   0    4.42    0.42
  -9   1   0    5.28    0.58
  -9   1   0    6.32    0.56
  -9   1   0    5.22    0.61
  -9   1   0    4.78    0.65
   8  -1   0    1.32    0.24
   8  -1   0    1.35    0.27
  -8   1   0    0.95    0.26
  -8   1   0    0.81    0.29
  -8   1   0    1.58    0.35
  -8   1   0    1.19    0.30
   7  -1   0    0.91    0.21
   7  -1   0    0.83    0.19
   7  -1   0    0.93    0.31
   7  -1   0    0.92    0.26
  -7   1   0    0.51    0.21
  -7   1   0    0.62    0.25
  -7   1   0    1.06    0.28
  -7   1   0    0.51    0.22
   6  -1   0    2.36    0.26
   6  -1   0    2.49    0.28
   6  -1   0    2.99    0.38
   6  -1   0    2.09    0.29
   6  -1   0    2.44    0.14
  -6   1   0    2.21    0.27
  -6   1   0    2.18    0.31
  -6   1   0    2.42    0.30
  -6   1   0    2.49    0.35
   5  -1   0    8.41    0.37
   5  -1   0    8.97    0.21
   5  -1   0    8.57    0.44
   5  -1   0    9.09    0.38
   5  -1   0    8.23    0.47
  -5   1   0    9.27    0.42
  -5   1   0    9.08    0.40
  -5   1   0    9.55    0.46
  -5   1   0    8.17    0.44
   4  -1   0   86.31    1.30
   4  -1   0   85.35    1.01
   4  -1   0   87.60    1.43
   4  -1   0   86.80    1.29
  -4   1   0   84.55    1.41
  -4   1   0   85.34    1.42
  -4   1   0   86.01    1.34
  -4   1   0   88.72    1.35
   3  -1   0    7.69    0.29
   3  -1   0    7.70    0.29
   3  -1   0    8.02    0.34
  -3   1   0    8.07    0.31
  -3   1   0    8.28    0.33
  -3   1   0    8.16    0.31
  -3   1   0    7.88    0.33
   2  -1   0   36.32    0.66
   2  -1   0   34.67    0.60
   2  -1   0   35.50    0.60
  -2   1   0   35.50    0.62
  -2   1   0   34.38    0.62
  -2   1   0   34.58    0.60
  -2   1   0   35.53    0.66
   1  -1   0   23.34    0.43
   1  -1   0   23.31    0.40
   1  -1   0   22.55    0.38
   1  -1   0   23.64    0.40
  -1   1   0   23.57    0.40
  -1   1   0   22.83    0.43
  -1   1   0   23.22    0.38
  -1   1   0   23.81    0.40
  -2  -1   0    4.14    0.17
  -2  -1   0    3.99    0.17
  -2  -1   0    4.26    0.15
  -2  -1   0    4.27    0.21
  -2  -1   0    4.07    0.14
   2   1   0    4.12    0.20
   2   1   0    4.35    0.14
   2   1   0    4.15    0.17
   2   1   0    4.39    0.13
   2   1   0    4.04    0.17
  -3  -1   0    7.65    0.25
  -3  -1   0    7.64    0.28
  -3  -1   0    7.91    0.33
  -3  -1   0    7.67    0.24
   3   1   0    7.99    0.26
   3   1   0    7.32    0.32
   3   1   0    7.71    0.22
   3   1   0    7.83    0.23
   3   1   0    8.20    0.29
  -4  -1   0    4.97    0.24
  -4  -1   0    5.22    0.28
  -4  -1   0    5.09    0.32
  -4  -1   0    4.91    0.24
   4   1   0    4.85    0.27
   4   1   0    5.10    0.23
   4   1   0    5.01    0.33
   4   1   0    5.11    0.22
  -5  -1   0   19.32    0.65
  -5  -1   0   19.38    0.57
  -5  -1   0   19.72    0.52
  -5  -1   0   19.82    0.53
   5   1   0   19.02    0.66
   5   1   0   20.46    0.58
   5   1   0   20.03    0.48
   5   1   0   20.07    0.45
   5   1   0   19.75    0.47
  -6  -1   0   13.02    0.47
  -6  -1   0   12.00    0.58
  -6  -1   0   12.31    0.51
  -6  -1   0   13.04    0.47
   6   1   0   14.09    0.53
   6   1   0   12.89    0.60
   6   1   0   12.88    0.41
   6   1   0   12.71    0.38
   6   1   0   12.26    0.41
  -7  -1   0    1.25    0.30
  -7  -1   0    1.26    0.21
  -7  -1   0    1.45    0.27
  -7  -1   0    1.09    0.22
   7   1   0    0.97    0.24
   7   1   0    1.48    0.31
   7   1   0    1.32    0.18
   7   1   0    1.42    0.19
   7   1   0    1.31    0.20
  -8  -1   0    6.56    0.45
  -8  -1   0    6.00    0.49
  -8  -1   0    6.82    0.47
   8   1   0    6.41    0.33
   8   1   0    6.35    0.36
   8   1   0    5.62    0.55
   8   1   0    6.05    0.34
   8   1   0    6.33    0.49
  -9  -1   0    0.73    0.27
  -9  -1   0   -0.14    0.22
  -9  -1   0    0.13    0.31
  -9  -1   0    0.21    0.26
   9   1   0    0.91    0.30
   9   1   0    0.07    0.32
   9   1   0    0.04    0.16
   9   1   0    0.32    0.18
   9   1   0    0.32    0.19
 -10  -1   0    0.80    0.33
 -10  -1   0    1.24    0.44
 -10  -1   0    0.82    0.39
 -10  -1   0    0.85    0.35
  10   1   0    1.29    0.23
  10   1   0    0.98    0.22
  10   1   0    1.00    0.37
  10   1   0    1.08    0.21
  10   1   0    0.74    0.44
 -11  -1   0    2.32    0.45
 -11  -1   0    1.73    0.48
 -11  -1   0    2.39    0.55
 -11  -1   0    2.51    0.45
  11   1   0    1.86    0.57
  11   1   0    2.65    0.27
  11   1   0    3.12    0.38
  11   1   0    2.12    0.24
  11   1   0    3.43    0.55
 -12  -1   0    7.34    0.85
 -12  -1   0    6.41    0.89
 -12  -1   0    7.21    0.87
 -12  -1   0    6.54    0.76
  12   1   0    7.84    1.04
  12   1   0    7.85    0.90
  12  -2   0    3.04    0.81
  12  -2   0    4.48    0.55
  12  -2   0    3.12    0.50
  12  -2   0    4.06    0.73
 -12   2   0    2.81    0.64
 -12   2   0    5.22    0.80
 -12   2   0    3.19    0.68
 -12   2   0    3.62    0.79
  11  -2   0    7.92    0.69
  11  -2   0    7.42    0.93
  11  -2   0    8.45    1.07
  11  -2   0    6.23    0.66
 -11   2   0    7.24    0.84
 -11   2   0    7.42    0.88
 -11   2   0    9.32    0.90
 -11   2   0    7.20    0.90
  10  -2   0    2.97    0.59
  10  -2   0    3.03    0.42
  10  -2   0    2.19    0.52
  10  -2   0    2.86    0.41
 -10   2   0    2.41    0.51
 -10   2   0    3.52    0.62
 -10   2   0    2.90    0.53
 -10   2   0    3.50    0.53
   9  -2   0    0.49    0.27
   9  -2   0    0.18    0.37
   9  -2   0    0.63    0.37
   9  -2   0    0.26    0.26
  -9   2   0    0.69    0.36
  -9   2   0    0.49    0.29
  -9   2   0    0.64    0.34
  -9   2   0    0.96    0.37
   8  -2   0    8.61    0.69
   8  -2   0    7.39    0.63
   8  -2   0    8.51    0.51
   8  -2   0    8.10    0.52
  -8   2   0    8.73    0.68
  -8   2   0    8.69    0.58
  -8   2   0    7.38    0.73
  -8   2   0    8.93    0.59
   7  -2   0   -0.12    0.23
   7  -2   0    0.23    0.19
   7  -2   0    0.14    0.19
   7  -2   0   -0.01    0.24
  -7   2   0   -0.01    0.20
  -7   2   0    0.26    0.25
  -7   2   0   -0.22    0.21
  -7   2   0    0.24    0.20
   6  -2   0    1.38    0.28
   6  -2   0    1.51    0.24
   6  -2   0    1.19    0.22
   6  -2   0    1.91    0.34
  -6   2   0    1.45    0.25
  -6   2   0    1.59    0.24
  -6   2   0    1.24    0.26
  -6   2   0    1.55    0.26
   5  -2   0   15.71    0.54
   5  -2   0   15.34    0.63
   5  -2   0   15.13    0.62
   5  -2   0   15.22    0.53
  -5   2   0   15.23    0.58
  -5   2   0   15.53    0.56
  -5   2   0   15.60    0.55
  -5   2   0   16.50    0.63
   4  -2   0   27.16    0.66
   4  -2   0   25.89    0.74
   4  -2   0   25.65    0.64
  -4   2   0   25.99    0.67
  -4   2   0   26.13    0.67
  -4   2   0   25.86    0.68
  -4   2   0   25.36    0.72
   3  -2   0    2.07    0.21
   3  -2   0    1.96    0.19
   3  -2   0    1.98    0.24
  -3   2   0    1.74    0.20
  -3   2   0    1.91    0.24
  -3   2   0    1.79    0.21
  -3   2   0    1.94    0.20
   2  -2   0   16.24    0.47
   2  -2   0   15.72    0.42
   2  -2   0   16.33    0.43
   2  -2   0   16.10    0.40
  -2   2   0   15.99    0.43
  -2   2   0   15.71    0.46
  -2   2   0   16.82    0.41
   1  -2   0    9.31    0.21
   1  -2   0    9.33    0.33
   1  -2   0    9.44    0.24
   1  -2   0    9.57    0.29
  -1   2   0    9.26    0.21
  -1   2   0    9.37    0.32
  -1   2   0    9.02    0.24
  -1   2   0    9.03    0.28
  -1   2   0    9.48    0.29
   0  -2   0   11.02    0.28
   0  -2   0   11.53    0.28
   0  -2   0   11.88    0.27
   0   2   0   11.52    0.28
   0   2   0   11.42    0.27
   0   2   0   11.47    0.28
  -1  -2   0   22.25    0.39
  -1  -2   0   21.67    0.43
  -1  -2   0   21.18    0.38
   1   2   0   21.23    0.37
   1   2   0   21.73    0.43
   1   2   0   21.51    0.37
  -2  -2   0   34.13    0.53
  -2  -2   0   32.76    0.63
  -2  -2   0   33.17    0.61
  -2  -2   0   32.38    0.51
  -2  -2   0   33.03    0.47
   2   2   0   33.52    0.61
   2   2   0   33.31    0.49
   2   2   0   32.81    0.49
  -3  -2   0    1.62    0.13
  -3  -2   0    1.80    0.21
  -3  -2   0    1.66    0.14
  -3  -2   0    1.68    0.18
   3   2   0    1.44    0.17
   3   2   0    1.40    0.18
   3   2   0    1.90    0.12
   3   2   0    1.66    0.17
   3   2   0    1.56    0.12
  -4  -2   0    3.87    0.24
  -4  -2   0    4.34    0.22
  -4  -2   0    3.66    0.21
  -4  -2   0    3.91    0.30
   4   2   0    3.89    0.25
   4   2   0    4.04    0.25
   4   2   0    3.45    0.29
   4   2   0    3.66    0.17
   4   2   0    3.90    0.17
  -5  -2   0   12.57    0.40
  -5  -2   0   12.57    0.41
  -5  -2   0   12.14    0.53
  -5  -2   0   12.65    0.45
   5   2   0   12.18    0.44
   5   2   0   12.04    0.33
   5   2   0   12.45    0.32
   5   2   0   12.84    0.43
   5   2   0   11.75    0.52
  -6  -2   0    3.11    0.36
  -6  -2   0    2.94    0.26
  -6  -2   0    2.51    0.25
  -6  -2   0    2.99    0.30
   6   2   0    2.69    0.36
   6   2   0    2.64    0.18
   6   2   0    3.16    0.21
   6   2   0    3.02    0.26
   6   2   0    2.57    0.28
  -7  -2   0    1.30    0.21
  -7  -2   0    1.69    0.24
  -7  -2   0    1.09    0.24
  -7  -2   0    1.09    0.27
   7   2   0    1.01    0.19
   7   2   0    1.16    0.23
   7   2   0    1.44    0.18
   7   2   0    1.32    0.17
   7   2   0    1.47    0.32
  -8  -2   0    0.69    0.25
  -8  -2   0    0.30    0.29
  -8  -2   0    0.40    0.21
  -8  -2   0    0.43    0.19
   8   2   0    0.28    0.12
   8   2   0    0.45    0.17
   8   2   0    0.58    0.23
   8   2   0    0.64    0.14
   8   2   0    0.07    0.26
  -9  -2   0    2.01    0.41
  -9  -2   0    2.34    0.35
  -9  -2   0    2.27    0.37
  -9  -2   0    1.84    0.31
   9   2   0    2.20    0.43
   9   2   0    2.13    0.22
   9   2   0    1.88    0.24
   9   2   0    1.89    0.27
 -10  -2   0    5.38    0.55
 -10  -2   0    4.06    0.49
 -10  -2   0    3.12    0.50
 -10  -2   0    4.42    0.52
  10   2   0    3.94    0.27
  10   2   0    5.11    0.57
  10   2   0    4.88    0.66
  10   2   0    3.99    0.42
  10   2   0    4.41    0.25
 -11  -2   0    1.16    0.39
 -11  -2   0    1.08    0.43
 -11  -2   0    0.26    0.36
 -11  -2   0    0.88    0.48
  11   2   0    0.36    0.38
  11   2   0    0.46    0.26
  11   2   0    1.15    0.49
 -12  -2   0    1.73    0.54
 -12  -2   0    1.21    0.49
 -12  -2   0    1.50    0.58
 -12  -2   0    0.69    0.45
  12   2   0    1.75    0.35
  12   2   0    1.87    0.69
  12   2   0    2.04    0.57
 -13  -2   0    0.82    0.57
 -13  -2   0    0.35    0.53
 -13  -2   0    0.70    0.58
  13   2   0    0.46    0.60
  11  -3   0   12.95    1.20
  11  -3   0    9.76    1.13
  11  -3   0   12.92    0.85
  11  -3   0    9.08    1.06
 -11   3   0   14.40    1.08
 -11   3   0   10.93    1.04
 -11   3   0   11.76    1.12
 -11   3   0   13.03    1.13
  10  -3   0   11.04    0.76
  10  -3   0   12.17    0.94
  10  -3   0   10.85    1.02
  10  -3   0   12.14    0.76
 -10   3   0   12.30    0.97
 -10   3   0   11.33    0.91
 -10   3   0   11.65    0.95
 -10   3   0   10.46    0.87
   9  -3   0   -0.05    0.28
   9  -3   0   -0.03    0.29
   9  -3   0    0.57    0.36
   9  -3   0   -0.12    0.35
  -9   3   0    0.81    0.41
  -9   3   0   -0.27    0.35
  -9   3   0   -0.09    0.34
  -9   3   0   -0.19    0.37
   8  -3   0   11.81    0.63
   8  -3   0    8.99    0.76
   8  -3   0   12.18    0.77
   8  -3   0   11.80    0.63
  -8   3   0   11.25    0.70
  -8   3   0   11.38    0.74
  -8   3   0   11.81    0.79
   7  -3   0   18.04    0.71
   7  -3   0   18.47    0.70
   7  -3   0   19.18    0.87
  -7   3   0   17.42    0.76
  -7   3   0   18.33    0.78
  -7   3   0   19.42    0.77
  -7   3   0   17.39    0.80
   6  -3   0    9.08    0.57
   6  -3   0    9.03    0.49
   6  -3   0    8.34    0.57
   6  -3   0    8.89    0.49
  -6   3   0    9.04    0.52
  -6   3   0    8.60    0.50
  -6   3   0    8.91    0.57
  -6   3   0    8.10    0.51
   5  -3   0    0.58    0.19
   5  -3   0    0.98    0.25
   5  -3   0    0.61    0.18
  -5   3   0    0.42    0.18
  -5   3   0    0.76    0.20
  -5   3   0    0.66    0.22
  -5   3   0    0.52    0.19
   4  -3   0   22.69    0.65
   4  -3   0   22.31    0.65
   4  -3   0   22.80    0.73
  -4   3   0   22.34    0.72
  -4   3   0   23.24    0.68
  -4   3   0   21.17    0.65
  -4   3   0   22.85    0.65
   3  -3   0    7.08    0.40
   3  -3   0    6.72    0.35
   3  -3   0    6.99    0.35
  -3   3   0    7.40    0.36
  -3   3   0    6.81    0.38
  -3   3   0    6.97    0.36
  -3   3   0    7.07    0.33
   2  -3   0    2.21    0.22
   2  -3   0    2.28    0.22
   2  -3   0    2.23    0.18
   2  -3   0    2.72    0.26
  -2   3   0    2.30    0.19
  -2   3   0    2.53    0.22
  -2   3   0    2.41    0.13
  -2   3   0    1.82    0.22
  -2   3   0    2.69    0.22
   1  -3   0    0.31    0.08
   1  -3   0    0.25    0.10
   1  -3   0    0.22    0.10
   1  -3   0    0.35    0.08
   1  -3   0    0.20    0.11
  -1   3   0    0.31    0.08
  -1   3   0    0.34    0.13
  -1   3   0    0.22    0.10
  -1   3   0    0.34    0.08
  -1   3   0    0.26    0.10
   0  -3   0   25.14    0.52
   0  -3   0   25.39    0.53
   0  -3   0   25.39    0.51
   0   3   0   24.78    0.52
   0   3   0   24.21    0.52
   0   3   0   24.93    0.50
  -1  -3   0  270.21    3.12
  -1  -3   0  265.57    3.17
  -1  -3   0  265.03    3.11
   1   3   0  271.96    3.19
   1   3   0  269.46    3.10
   1   3   0  270.12    3.10
  -2  -3   0   33.75    0.68
  -2  -3   0   33.92    0.60
  -2  -3   0   33.58    0.59
   2   3   0   34.98    0.57
   2   3   0   33.47    0.51
   2   3   0   32.91    0.56
   2   3   0   34.11    0.68
  -3  -3   0    1.96    0.21
  -3  -3   0    2.45    0.13
  -3  -3   0    2.17    0.17
  -3  -3   0    2.10    0.23
  -3  -3   0    2.23    0.16
   3   3   0    2.44    0.21
   3   3   0    2.31    0.14
   3   3   0    2.08    0.14
  -4  -3   0   21.50    0.48
  -4  -3   0   20.96    0.63
  -4  -3   0   21.16    0.43
  -4  -3   0   20.95    0.49
   4   3   0   20.23    0.62
   4   3   0   21.24    0.58
   4   3   0   20.71    0.40
   4   3   0   21.72    0.54
   4   3   0   21.04    0.39
  -5  -3   0   18.14    0.48
  -5  -3   0   17.49    0.49
  -5  -3   0   17.39    0.63
   5   3   0   17.88    0.37
   5   3   0   17.38    0.38
   5   3   0   17.64    0.53
   5   3   0   18.08    0.56
   5   3   0   17.85    0.64
  -6  -3   0    3.51    0.37
  -6  -3   0    2.33    0.25
  -6  -3   0    3.29    0.29
  -6  -3   0    2.80    0.25
   6   3   0    2.85    0.36
   6   3   0    2.78    0.18
   6   3   0    2.82    0.30
   6   3   0    3.20    0.29
  -7  -3   0   -0.12    0.15
  -7  -3   0    0.20    0.14
  -7  -3   0   -0.01    0.21
  -7  -3   0    0.16    0.14
   7   3   0    0.10    0.08
   7   3   0   -0.04    0.16
   7   3   0   -0.13    0.15
   7   3   0    0.09    0.23
   7   3   0    0.13    0.09
  -8  -3   0    9.79    0.67
  -8  -3   0    9.85    0.53
  -8  -3   0    9.57    0.49
  -8  -3   0    9.49    0.49
   8   3   0    9.02    0.65
   8   3   0    9.03    0.28
   8   3   0    9.52    0.27
   8   3   0    9.60    0.53
   8   3   0    9.04    0.49
  -9  -3   0    3.32    0.38
  -9  -3   0    3.70    0.43
  -9  -3   0    3.41    0.51
  -9  -3   0    3.34    0.40
   9   3   0    3.33    0.43
   9   3   0    3.41    0.50
   9   3   0    3.43    0.40
 -10  -3   0   10.66    0.64
 -10  -3   0    9.29    0.62
 -10  -3   0    9.48    0.65
 -10  -3   0    9.16    0.81
  10   3   0    8.55    0.81
  10   3   0    9.29    0.56
  10   3   0   10.65    0.67
 -11  -3   0    1.27    0.38
 -11  -3   0    1.06    0.51
 -11  -3   0    1.18    0.37
  11   3   0    0.74    0.40
  11   3   0    1.12    0.51
  11   3   0    1.01    0.32
 -12  -3   0   -0.74    0.48
 -12  -3   0    0.86    0.42
 -12  -3   0    0.41    0.44
 -12  -3   0    0.11    0.39
  12   3   0    0.27    0.32
  12   3   0   -0.30    0.45
  12   3   0    0.60    0.59
 -13  -3   0    0.63    0.51
 -13  -3   0    0.59    0.54
 -13  -3   0   -0.68    0.52
  13   3   0    0.64    0.79
  13   3   0    0.19    0.41
  13   3   0   -0.67    0.54
  11  -4   0   10.82    1.25
  11  -4   0   12.21    0.96
  11  -4   0   10.20    0.95
  11  -4   0   11.11    1.21
 -11   4   0    9.02    1.10
 -11   4   0   10.65    1.17
 -11   4   0    9.71    1.11
 -11   4   0   12.42    1.10
  10  -4   0    6.28    0.78
  10  -4   0    4.74    0.71
  10  -4   0    7.16    0.77
  10  -4   0    7.40    0.78
 -10   4   0    6.15    0.78
 -10   4   0    8.79    0.93
 -10   4   0    7.27    0.86
 -10   4   0    9.09    0.92
   9  -4   0    0.30    0.42
   9  -4   0    0.71    0.35
   9  -4   0   -0.34    0.43
   9  -4   0    0.15    0.35
  -9   4   0    0.66    0.39
  -9   4   0    1.05    0.42
  -9   4   0    0.11    0.37
  -9   4   0    0.11    0.45
   8  -4   0    4.14    0.54
   8  -4   0    4.32    0.57
   8  -4   0    3.98    0.56
   8  -4   0    5.72    0.72
  -8   4   0    3.83    0.49
  -8   4   0    3.51    0.55
  -8   4   0    4.50    0.53
  -8   4   0    3.93    0.51
   7  -4   0    3.85    0.47
   7  -4   0    4.44    0.49
   7  -4   0    4.14    0.56
   7  -4   0    2.59    0.42
  -7   4   0    4.21    0.50
  -7   4   0    4.24    0.61
  -7   4   0    4.97    0.58
   6  -4   0    0.91    0.30
   6  -4   0    1.71    0.29
   6  -4   0    1.49    0.29
  -6   4   0    1.65    0.34
  -6   4   0    1.51    0.29
  -6   4   0    1.28    0.27
  -6   4   0    1.30    0.30
   5  -4   0    0.08    0.18
   5  -4   0    0.23    0.21
   5  -4   0    0.61    0.21
  -5   4   0    0.20    0.19
  -5   4   0    0.06    0.16
  -5   4   0    0.21    0.22
  -5   4   0    0.28    0.17
   4  -4   0    2.24    0.29
   4  -4   0    2.10    0.28
   4  -4   0    1.94    0.30
  -4   4   0    2.02    0.26
  -4   4   0    1.83    0.26
  -4   4   0    1.74    0.28
  -4   4   0    2.81    0.32
   3  -4   0    5.92    0.39
   3  -4   0    5.77    0.36
   3  -4   0    5.80    0.32
   3  -4   0    6.52    0.37
  -3   4   0    5.84    0.36
  -3   4   0    6.41    0.43
  -3   4   0    6.39    0.38
  -3   4   0    6.68    0.33
   2  -4   0   34.50    0.87
   2  -4   0   35.33    0.79
   2  -4   0   33.61    0.79
   2  -4   0   33.88    0.67
  -2   4   0   35.77    0.80
  -2   4   0   33.88    0.67
  -2   4   0   33.21    0.59
  -2   4   0   32.95    0.85
  -2   4   0   34.16    0.78
   1  -4   0    2.16    0.22
   1  -4   0    2.26    0.23
   1  -4   0    1.96    0.16
   1  -4   0    2.11    0.18
  -1   4   0    2.15    0.21
  -1   4   0    2.19    0.18
  -1   4   0    2.14    0.25
  -1   4   0    2.26    0.22
   0  -4   0   19.28    0.49
   0  -4   0   18.85    0.51
   0  -4   0   19.86    0.51
   0   4   0   19.48    0.57
   0   4   0   19.51    0.51
   0   4   0   18.88    0.49
   0   4   0   19.27    0.48
  -1  -4   0   24.40    0.55
  -1  -4   0   24.83    0.59
  -1  -4   0   24.54    0.56
   1   4   0   24.34    0.58
   1   4   0   26.09    0.56
   1   4   0   24.59    0.54
  -2  -4   0   42.61    0.77
  -2  -4   0   41.35    0.84
  -2  -4   0   41.64    0.75
   2   4   0   42.91    0.72
   2   4   0   41.82    0.66
   2   4   0   41.06    0.72
   2   4   0   41.52    0.84
  -3  -4   0   17.19    0.44
  -3  -4   0   16.71    0.55
  -3  -4   0   16.72    0.44
  -3  -4   0   16.53    0.53
   3   4   0   16.66    0.39
   3   4   0   16.07    0.35
   3   4   0   16.36    0.52
   3   4   0   16.62    0.39
  -4  -4   0    0.44    0.16
  -4  -4   0    0.50    0.12
  -4  -4   0    0.33    0.12
  -4  -4   0    0.40    0.09
   4   4   0    0.30    0.09
   4   4   0    0.50    0.14
   4   4   0    0.45    0.09
  -5  -4   0    0.93    0.13
  -5  -4   0    1.08    0.17
  -5  -4   0    0.89    0.16
  -5  -4   0    0.49    0.20
   5   4   0    1.27    0.26
   5   4   0    1.07    0.13
   5   4   0    1.29    0.20
   5   4   0    0.70    0.18
   5   4   0    1.05    0.13
  -6  -4   0  101.74    1.89
  -6  -4   0  102.17    1.45
  -6  -4   0  102.81    1.59
  -6  -4   0  100.62    1.54
   6   4   0  105.95    1.67
   6   4   0  101.74    1.28
   6   4   0   95.90    1.83
   6   4   0  102.27    1.72
   6   4   0  100.65    1.27
  -7  -4   0   41.22    1.17
  -7  -4   0   40.93    0.89
  -7  -4   0   40.09    0.92
   7   4   0   40.55    1.16
   7   4   0   40.03    0.57
   7   4   0   40.13    0.99
   7   4   0   40.15    0.96
   7   4   0   40.56    0.58
  -8  -4   0    1.22    0.34
  -8  -4   0    1.25    0.26
  -8  -4   0    1.47    0.26
   8   4   0    1.26    0.26
   8   4   0    0.91    0.26
   8   4   0    1.71    0.38
  -9  -4   0    3.86    0.42
  -9  -4   0    4.81    0.61
  -9  -4   0    4.29    0.44
   9   4   0    4.26    0.44
   9   4   0    4.34    0.47
   9   4   0    4.86    0.62
 -10  -4   0   -0.25    0.24
 -10  -4   0    0.26    0.39
 -10  -4   0    0.52    0.26
  10   4   0   -0.06    0.37
  10   4   0   -0.62    0.24
  10   4   0   -0.12    0.28
 -11  -4   0    2.10    0.42
 -11  -4   0    1.34    0.50
 -11  -4   0    1.10    0.49
  11   4   0    2.56    0.48
  11   4   0    1.74    0.37
  11   4   0    2.28    0.56
 -12  -4   0    0.13    0.42
 -12  -4   0    1.02    0.56
 -12  -4   0    0.43    0.40
 -12  -4   0   -0.14    0.51
  12   4   0    0.60    0.35
  12   4   0    1.39    0.64
  12   4   0    0.27    0.43
 -13  -4   0    1.55    0.50
 -13  -4   0    0.39    0.55
  13   4   0    0.45    0.53
  13   4   0    0.01    0.67
  13   4   0    0.50    0.42
  10  -5   0    0.57    0.46
  10  -5   0    0.36    0.49
  10  -5   0    0.47    0.58
  10  -5   0    0.81    0.58
 -10   5   0    0.87    0.57
 -10   5   0    0.00    0.61
 -10   5   0    0.90    0.51
 -10   5   0    0.72    0.53
   9  -5   0   -0.39    0.48
   9  -5   0    0.21    0.39
   9  -5   0   -0.07    0.43
   9  -5   0   -0.17    0.39
  -9   5   0   -0.02    0.44
  -9   5   0    0.34    0.42
  -9   5   0    0.54    0.42
  -9   5   0   -0.58    0.47
   8  -5   0    1.01    0.43
   8  -5   0    0.20    0.36
   8  -5   0    0.82    0.39
   8  -5   0    0.61    0.45
  -8   5   0    0.80    0.39
  -8   5   0    1.02    0.39
  -8   5   0    0.93    0.41
  -8   5   0    0.40    0.35
   7  -5   0    0.96    0.29
   7  -5   0    0.84    0.36
  -7   5   0    0.29    0.32
  -7   5   0    0.95    0.38
  -7   5   0    0.87    0.32
  -7   5   0    1.12    0.31
   6  -5   0    0.60    0.23
   6  -5   0    0.85    0.27
   6  -5   0    0.63    0.32
  -6   5   0    0.74    0.28
  -6   5   0    0.57    0.32
  -6   5   0    1.01    0.27
   5  -5   0    2.21    0.36
   5  -5   0    2.09    0.34
   5  -5   0    2.92    0.37
  -5   5   0    2.93    0.40
  -5   5   0    1.98    0.29
  -5   5   0    2.16    0.37
  -5   5   0    2.47    0.35
   4  -5   0    0.00    0.17
   4  -5   0    0.20    0.19
   4  -5   0    0.03    0.16
  -4   5   0    0.11    0.18
  -4   5   0   -0.05    0.18
  -4   5   0    0.18    0.14
  -4   5   0    0.09    0.23
   3  -5   0    0.76    0.20
   3  -5   0    0.77    0.22
   3  -5   0    0.83    0.23
   3  -5   0    1.00    0.18
  -3   5   0    1.10    0.14
  -3   5   0    0.85    0.21
  -3   5   0    0.98    0.23
  -3   5   0    0.89    0.26
  -3   5   0    1.17    0.20
   2  -5   0    1.67    0.20
   2  -5   0    1.48    0.22
   2  -5   0    1.95    0.26
  -2   5   0    1.55    0.22
  -2   5   0    1.57    0.23
  -2   5   0    1.63    0.19
  -2   5   0    1.52    0.27
  -2   5   0    2.08    0.21
   1  -5   0   47.34    0.98
   1  -5   0   48.49    0.89
   1  -5   0   48.73    0.82
   1  -5   0   48.14    1.01
  -1   5   0   48.76    1.08
  -1   5   0   47.31    0.97
  -1   5   0   48.16    0.87
  -1   5   0   50.24    1.00
   0  -5   0    8.18    0.37
   0  -5   0    8.73    0.37
   0  -5   0    9.12    0.40
   0   5   0    8.88    0.38
   0   5   0    9.16    0.37
   0   5   0    8.93    0.38
   0   5   0    8.99    0.43
  -1  -5   0   87.77    1.39
  -1  -5   0   89.16    1.43
  -1  -5   0   88.83    1.41
   1   5   0   87.95    1.36
   1   5   0   87.52    1.36
   1   5   0   88.12    1.42
  -2  -5   0   92.40    1.43
  -2  -5   0   93.91    1.52
  -2  -5   0   91.06    1.40
   2   5   0   94.79    1.37
   2   5   0   91.38    1.50
   2   5   0   89.44    1.35
  -3  -5   0   38.98    0.91
  -3  -5   0   39.36    0.79
  -3  -5   0   40.08    0.81
   3   5   0   39.38    0.73
   3   5   0   40.44    0.91
   3   5   0   40.30    0.74
   3   5   0   39.54    0.66
  -4  -5   0    1.46    0.20
  -4  -5   0    1.89    0.29
  -4  -5   0    1.35    0.19
   4   5   0    1.30    0.17
   4   5   0    1.31    0.25
   4   5   0    1.10    0.15
   4   5   0    1.29    0.16
  -5  -5   0    7.50    0.26
  -5  -5   0    7.63    0.36
  -5  -5   0    7.27    0.46
  -5  -5   0    7.72    0.36
   5   5   0    7.87    0.44
   5   5   0    7.30    0.26
   5   5   0    7.36    0.26
   5   5   0    7.42    0.39
  -6  -5   0    8.45    0.41
  -6  -5   0    9.24    0.32
  -6  -5   0    9.17    0.55
  -6  -5   0    9.17    0.41
   6   5   0    8.84    0.50
   6   5   0    8.74    0.25
   6   5   0    9.23    0.46
   6   5   0    9.07    0.26
  -7  -5   0   11.63    0.50
  -7  -5   0   12.14    0.50
  -7  -5   0   12.38    0.68
  -7  -5   0   12.18    0.41
   7   5   0   11.35    0.65
   7   5   0   11.48    0.58
   7   5   0   10.88    0.53
  -8  -5   0    0.06    0.15
  -8  -5   0    0.47    0.20
  -8  -5   0    0.30    0.19
   8   5   0    0.14    0.26
   8   5   0    0.09    0.21
   8   5   0    0.32    0.23
  -9  -5   0    7.34    0.50
  -9  -5   0    6.95    0.42
  -9  -5   0    7.52    0.71
  -9  -5   0    7.22    0.52
   9   5   0    8.14    0.56
   9   5   0    7.39    0.57
   9   5   0    7.70    0.69
 -10  -5   0    3.48    0.44
 -10  -5   0    3.16    0.54
 -10  -5   0    2.99    0.42
 -10  -5   0    3.72    0.43
  10   5   0    3.24    0.45
  10   5   0    3.14    0.43
  10   5   0    3.50    0.60
 -11  -5   0    3.38    0.42
 -11  -5   0    3.12    0.62
 -11  -5   0    2.67    0.45
  11   5   0    2.84    0.60
  11   5   0    3.37    0.48
  11   5   0    2.81    0.48
 -12  -5   0   -0.14    0.35
 -12  -5   0    0.60    0.41
 -12  -5   0    0.68    0.60
 -12  -5   0    0.76    0.42
  12   5   0    0.84    0.44
  12   5   0    0.00    0.55
  12   5   0    0.33    0.44
 -13  -5   0    0.67    0.52
 -13  -5   0    1.11    0.55
 -13  -5   0    0.97    0.55
  13   5   0    1.38    0.56
  13   5   0    1.35    0.89
  13   5   0    1.68    0.51
  10  -6   0    2.00    0.65
  10  -6   0    1.70    0.67
  10  -6   0    1.02    0.57
  10  -6   0    2.42    0.79
 -10   6   0    1.37    0.69
 -10   6   0    2.18    0.65
 -10   6   0    1.90    0.71
 -10   6   0    1.53    0.61
   9  -6   0    2.80    0.58
   9  -6   0    0.50    0.58
   9  -6   0    1.11    0.47
   9  -6   0    1.32    0.58
  -9   6   0   -0.22    0.57
  -9   6   0    1.65    0.53
  -9   6   0    1.85    0.55
  -9   6   0    0.79    0.51
   8  -6   0    0.78    0.42
   8  -6   0    0.07    0.36
   8  -6   0    0.50    0.47
   8  -6   0    0.35    0.41
  -8   6   0    0.48    0.37
  -8   6   0    0.68    0.46
  -8   6   0    0.05    0.39
  -8   6   0    0.03    0.39
   7  -6   0    0.52    0.42
   7  -6   0    0.38    0.34
   7  -6   0    0.34    0.32
  -7   6   0    0.78    0.39
  -7   6   0    0.76    0.42
  -7   6   0    0.62    0.32
  -7   6   0    1.15    0.39
   6  -6   0    1.04    0.39
   6  -6   0    1.35    0.34
   6  -6   0    1.36    0.33
  -6   6   0    1.27    0.34
  -6   6   0    0.96    0.33
  -6   6   0    1.37    0.32
  -6   6   0    0.56    0.37
   5  -6   0    3.90    0.49
   5  -6   0    2.82    0.38
  -5   6   0    3.41    0.45
  -5   6   0    2.55    0.54
  -5   6   0    4.11    0.53
  -5   6   0    3.00    0.38
   4  -6   0    3.60    0.43
   4  -6   0    2.80    0.41
   4  -6   0    2.99    0.37
  -4   6   0    3.50    0.43
  -4   6   0    2.95    0.44
  -4   6   0    3.29    0.34
  -4   6   0    3.49    0.42
   3  -6   0    0.17    0.14
   3  -6   0   -0.10    0.18
   3  -6   0    0.45    0.19
  -3   6   0    0.11    0.13
  -3   6   0    0.44    0.23
  -3   6   0    0.24    0.18
  -3   6   0   -0.12    0.18
  -3   6   0    0.08    0.11
   2  -6   0    5.19    0.42
   2  -6   0    5.89    0.41
   2  -6   0    5.62    0.31
  -2   6   0    5.86    0.31
  -2   6   0    5.47    0.43
  -2   6   0    5.42    0.46
   1  -6   0   27.07    0.78
   1  -6   0   27.71    0.60
   1  -6   0   27.00    0.76
  -1   6   0   26.93    0.66
  -1   6   0   27.20    0.86
  -1   6   0   26.17    0.75
  -1   6   0   27.79    0.77
   0  -6   0   15.70    0.54
   0  -6   0   15.21    0.56
   0  -6   0   15.65    0.58
   0   6   0   15.18    0.62
   0   6   0   15.63    0.53
   0   6   0   15.96    0.55
   0   6   0   15.13    0.55
  -1  -6   0   51.86    1.05
  -1  -6   0   53.03    1.08
  -1  -6   0   52.70    1.07
   1   6   0   52.77    1.02
   1   6   0   52.09    1.02
   1   6   0   52.73    1.07
  -2  -6   0    6.62    0.36
  -2  -6   0    6.05    0.35
  -2  -6   0    6.45    0.40
   2   6   0    5.97    0.33
   2   6   0    6.64    0.34
   2   6   0    6.10    0.39
  -3  -6   0   38.53    0.84
  -3  -6   0   35.61    0.83
  -3  -6   0   37.22    0.94
   3   6   0   37.68    0.77
   3   6   0   35.63    0.91
   3   6   0   38.04    0.70
   3   6   0   36.96    0.76
  -4  -6   0    0.62    0.17
  -4  -6   0    0.44    0.14
   4   6   0    0.36    0.12
   4   6   0    0.37    0.20
   4   6   0    0.55    0.13
   4   6   0    0.50    0.12
  -5  -6   0    6.70    0.37
  -5  -6   0    5.86    0.36
  -5  -6   0    6.80    0.49
   5   6   0    6.47    0.45
   5   6   0    6.62    0.28
   5   6   0    6.44    0.27
  -6  -6   0    2.79    0.30
  -6  -6   0    2.25    0.29
  -6  -6   0    2.39    0.19
  -6  -6   0    2.09    0.33
   6   6   0    2.93    0.36
   6   6   0    2.42    0.32
   6   6   0    2.29    0.17
   6   6   0    2.32    0.18
  -7  -6   0    6.79    0.57
  -7  -6   0    6.57    0.30
  -7  -6   0    6.34    0.42
  -7  -6   0    7.29    0.43
   7   6   0    6.69    0.52
   7   6   0    6.75    0.47
  -8  -6   0   -0.12    0.14
  -8  -6   0    0.12    0.30
  -8  -6   0    0.17    0.20
  -8  -6   0   -0.16    0.20
   8   6   0    0.42    0.27
   8   6   0    0.06    0.25
  -9  -6   0   12.21    0.48
  -9  -6   0   13.98    0.86
  -9  -6   0   12.24    0.61
  -9  -6   0   11.69    0.62
   9   6   0   11.90    0.70
 -10  -6   0   -0.15    0.28
 -10  -6   0    0.25    0.28
 -10  -6   0    0.66    0.44
 -10  -6   0    0.03    0.20
  10   6   0   -0.02    0.30
 -11  -6   0   -0.23    0.33
 -11  -6   0    0.28    0.45
 -11  -6   0   -0.22    0.26
  11   6   0   -0.33    0.33
  11   6   0   -0.07    0.35
  11   6   0    0.06    0.48
 -12  -6   0   -0.06    0.31
 -12  -6   0    0.41    0.43
 -12  -6   0    0.57    0.58
 -12  -6   0   -0.18    0.40
  12   6   0    0.04    0.42
  12   6   0    0.47    0.58
  12   6   0    0.34    0.44
 -13  -6   0    0.90    0.42
 -13  -6   0    0.48    0.50
 -13  -6   0    0.91    0.55
  13   6   0    1.08    0.57
  13   6   0    0.96    0.53
   9  -7   0    3.94    0.64
   9  -7   0    5.10    0.80
   9  -7   0    3.22    0.66
  -9   7   0    4.47    0.73
  -9   7   0    5.76    0.74
  -9   7   0    2.80    0.69
  -9   7   0    4.53    0.81
   8  -7   0    3.89    0.58
   8  -7   0    3.21    0.59
  -8   7   0    3.38    0.61
  -8   7   0    2.80    0.57
  -8   7   0    4.01    0.56
  -8   7   0    3.33    0.67
   7  -7   0    5.80    0.70
   7  -7   0    7.03    0.79
  -7   7   0    5.14    0.69
  -7   7   0    6.48    0.63
  -7   7   0    6.92    0.75
  -7   7   0    5.98    0.72
   6  -7   0    6.74    0.64
   6  -7   0    6.06    0.68
  -6   7   0    6.37    0.55
  -6   7   0    6.73    0.71
  -6   7   0    6.69    0.68
  -6   7   0    6.47    0.66
   5  -7   0    1.53    0.36
  -5   7   0    1.75    0.38
  -5   7   0    1.75    0.39
  -5   7   0    0.94    0.37
  -5   7   0    1.37    0.27
   4  -7   0    9.90    0.62
   4  -7   0   10.65    0.66
  -4   7   0    9.55    0.68
  -4   7   0   10.06    0.63
  -4   7   0   10.14    0.50
   3  -7   0    0.82    0.27
   3  -7   0    0.86    0.20
   3  -7   0    0.93    0.26
  -3   7   0    0.86    0.30
  -3   7   0    0.58    0.24
  -3   7   0    0.93    0.27
  -3   7   0    0.72    0.17
   2  -7   0   34.99    1.00
   2  -7   0   34.49    0.77
   2  -7   0   35.02    0.98
  -2   7   0   33.48    0.96
  -2   7   0   33.49    0.78
  -2   7   0   33.85    1.06
   1  -7   0   11.49    0.58
   1  -7   0   12.87    0.57
   1  -7   0   11.65    0.41
  -1   7   0   12.86    0.57
  -1   7   0   12.47    0.64
  -1   7   0   11.85    0.56
  -1   7   0   11.78    0.48
   0  -7   0    0.79    0.22
   0  -7   0    0.62    0.21
   0  -7   0    0.61    0.14
   0   7   0    0.51    0.18
   0   7   0    0.94    0.22
   0   7   0    0.47    0.20
   0   7   0    0.79    0.22
  -1  -7   0    6.47    0.41
  -1  -7   0    6.89    0.44
   1   7   0    6.20    0.41
   1   7   0    7.48    0.41
   1   7   0    7.21    0.42
  -2  -7   0    4.99    0.38
  -2  -7   0    5.29    0.38
   2   7   0    5.69    0.36
   2   7   0    5.07    0.39
   2   7   0    4.70    0.33
  -3  -7   0    3.25    0.32
  -3  -7   0    4.15    0.35
   3   7   0    4.38    0.31
   3   7   0    4.07    0.28
   3   7   0    3.73    0.37
   3   7   0    4.44    0.32
  -4  -7   0    5.34    0.38
  -4  -7   0    5.47    0.37
   4   7   0    5.68    0.28
   4   7   0    5.43    0.31
   4   7   0    5.53    0.31
   4   7   0    5.54    0.44
  -5  -7   0   -0.11    0.14
  -5  -7   0    0.52    0.18
  -5  -7   0    0.33    0.21
   5   7   0   -0.07    0.18
   5   7   0    0.23    0.11
   5   7   0    0.00    0.11
   5   7   0    0.28    0.12
  -6  -7   0    0.48    0.20
  -6  -7   0    0.79    0.29
  -6  -7   0    0.49    0.20
   6   7   0    0.73    0.13
   6   7   0    0.48    0.25
   6   7   0    0.83    0.14
  -7  -7   0    0.35    0.20
  -7  -7   0    0.45    0.31
  -7  -7   0    0.35    0.20
   7   7   0    0.27    0.23
   7   7   0    0.34    0.27
  -8  -7   0    0.32    0.21
  -8  -7   0   -0.04    0.21
  -8  -7   0   -0.01    0.13
  -8  -7   0    0.13    0.31
   8   7   0    0.10    0.24
   8   7   0   -0.41    0.23
  -9  -7   0    1.67    0.34
  -9  -7   0    1.50    0.22
  -9  -7   0    1.75    0.34
  -9  -7   0    1.62    0.47
   9   7   0    1.79    0.41
   9   7   0    1.95    0.37
 -10  -7   0    0.71    0.29
 -10  -7   0    0.66    0.21
 -10  -7   0    0.38    0.31
 -10  -7   0    0.32    0.44
  10   7   0    0.75    0.37
  10   7   0    0.09    0.33
 -11  -7   0   -0.37    0.53
 -11  -7   0    0.65    0.55
 -11  -7   0   -0.35    0.33
 -11  -7   0    0.34    0.25
  11   7   0    0.03    0.39
  11   7   0   -0.49    0.37
 -12  -7   0    0.27    0.42
 -12  -7   0   -0.27    0.42
 -12  -7   0    0.60    0.30
 -12  -7   0    0.18    0.54
  12   7   0   -0.13    0.43
  12   7   0    0.26    0.44
   9  -8   0    0.39    0.65
   9  -8   0   -0.08    0.57
   9  -8   0    1.60    0.71
  -9   8   0    1.27    0.59
  -9   8   0    1.95    0.77
  -9   8   0    1.25    0.89
   8  -8   0    9.59    0.95
   8  -8   0   11.71    1.09
  -8   8   0    9.71    0.98
  -8   8   0    9.77    0.89
  -8   8   0    9.30    1.12
  -8   8   0   12.52    1.11
   7  -8   0    0.14    0.41
   7  -8   0    0.41    0.49
  -7   8   0   -0.33    0.48
  -7   8   0    0.28    0.66
  -7   8   0    1.23    0.50
  -7   8   0    0.54    0.45
   6  -8   0    0.56    0.37
   6  -8   0    0.77    0.44
  -6   8   0    0.83    0.42
  -6   8   0    0.86    0.50
  -6   8   0    1.06    0.33
  -6   8   0    0.88    0.46
   5  -8   0    5.93    0.63
   5  -8   0    7.06    0.71
  -5   8   0    5.89    0.75
  -5   8   0    6.76    0.53
  -5   8   0    8.83    0.74
  -5   8   0    5.91    0.68
   4  -8   0   -0.07    0.31
   4  -8   0    0.19    0.29
  -4   8   0    0.32    0.28
  -4   8   0    0.29    0.29
  -4   8   0    0.22    0.38
   3  -8   0    0.24    0.26
   3  -8   0   -0.07    0.17
   3  -8   0    0.23    0.26
  -3   8   0   -0.15    0.23
  -3   8   0   -0.10    0.16
  -3   8   0    0.01    0.29
  -3   8   0    0.43    0.30
   2  -8   0   28.42    0.98
   2  -8   0   29.25    0.73
   2  -8   0   29.51    0.95
  -2   8   0   28.12    0.95
  -2   8   0   28.98    1.05
  -2   8   0   29.02    0.96
  -2   8   0   28.82    0.77
   1  -8   0   29.40    0.96
   1  -8   0   29.42    0.70
   1  -8   0   28.74    0.92
  -1   8   0   29.35    1.02
  -1   8   0   28.87    0.81
  -1   8   0   28.73    0.91
   0  -8   0    1.09    0.26
   0  -8   0    1.49    0.21
   0  -8   0    0.98    0.26
   0   8   0    0.94    0.23
   0   8   0    1.11    0.27
   0   8   0    1.03    0.26
   0   8   0    1.09    0.32
  -1  -8   0    0.46    0.20
  -1  -8   0    0.57    0.20
   1   8   0    0.15    0.19
   1   8   0    0.38    0.23
   1   8   0    0.47    0.18
   1   8   0    0.08    0.18
  -2  -8   0    0.46    0.21
  -2  -8   0    0.25    0.19
   2   8   0    0.49    0.17
   2   8   0    0.36    0.21
   2   8   0    0.39    0.19
  -3  -8   0    0.72    0.22
  -3  -8   0    1.04    0.23
   3   8   0    0.92    0.20
   3   8   0    0.74    0.18
   3   8   0    1.07    0.25
   3   8   0    1.22    0.20
  -4  -8   0   23.16    0.75
  -4  -8   0   24.63    0.78
   4   8   0   23.25    0.85
   4   8   0   25.57    0.68
   4   8   0   24.24    0.60
   4   8   0   24.87    0.66
  -5  -8   0   -0.33    0.16
  -5  -8   0    0.28    0.20
  -5  -8   0   -0.16    0.23
   5   8   0   -0.15    0.13
   5   8   0   -0.01    0.13
   5   8   0   -0.19    0.13
   5   8   0    0.26    0.26
  -6  -8   0    0.82    0.24
  -6  -8   0    0.56    0.31
  -6  -8   0    0.99    0.24
   6   8   0    0.90    0.16
   6   8   0    0.65    0.16
   6   8   0    0.86    0.27
  -7  -8   0    7.35    0.64
  -7  -8   0    7.41    0.52
  -7  -8   0    7.51    0.50
   7   8   0    7.61    0.26
   7   8   0    7.26    0.54
  -8  -8   0    3.93    0.45
  -8  -8   0    3.32    0.54
  -8  -8   0    3.56    0.43
   8   8   0    3.57    0.50
   8   8   0    3.93    0.51
  -9  -8   0   12.47    0.92
  -9  -8   0   10.28    0.67
  -9  -8   0   10.84    0.67
   9   8   0    9.42    0.75
   9   8   0   11.13    0.72
 -10  -8   0    4.94    0.62
 -10  -8   0    4.48    0.71
 -10  -8   0    5.55    0.60
 -10  -8   0    5.28    0.34
  10   8   0    6.27    0.71
  10   8   0    5.46    0.66
 -11  -8   0    0.80    0.39
 -11  -8   0    0.74    0.24
 -11  -8   0    1.07    0.54
 -11  -8   0    1.14    0.44
  11   8   0    0.88    0.45
  11   8   0    0.47    0.43
 -12  -8   0    7.69    0.50
 -12  -8   0    9.21    0.92
 -12  -8   0    9.36    0.86
 -12  -8   0    9.93    1.19
  12   8   0    7.32    0.89
  12   8   0    9.18    0.94
   8  -9   0   -0.55    0.66
   8  -9   0    0.27    0.58
  -8   9   0   -0.52    0.66
  -8   9   0   -0.29    0.47
  -8   9   0   -0.61    0.69
  -8   9   0    0.97    0.67
   7  -9   0   -0.33    0.46
   7  -9   0    0.21    0.57
  -7   9   0    0.19    0.53
  -7   9   0    0.53    0.58
  -7   9   0    0.62    0.43
  -7   9   0   -0.16    0.55
   6  -9   0    2.96    0.62
   6  -9   0    2.45    0.52
  -6   9   0    1.92    0.58
  -6   9   0    2.85    0.56
  -6   9   0    1.95    0.52
   5  -9   0    0.18    0.37
   5  -9   0    0.02    0.43
  -5   9   0    0.54    0.42
  -5   9   0    0.21    0.41
  -5   9   0    0.81    0.51
   4  -9   0   13.93    0.85
   4  -9   0   14.41    0.88
  -4   9   0   13.88    0.85
  -4   9   0   13.89    0.96
  -4   9   0   13.45    0.85
   3  -9   0    2.41    0.44
   3  -9   0    2.45    0.32
   3  -9   0    3.21    0.52
  -3   9   0    2.45    0.31
  -3   9   0    2.04    0.39
  -3   9   0    1.48    0.45
  -3   9   0    1.82    0.40
   2  -9   0    0.21    0.18
   2  -9   0    0.59    0.32
   2  -9   0    0.53    0.31
  -2   9   0    0.58    0.37
  -2   9   0    0.61    0.38
  -2   9   0    0.74    0.30
  -2   9   0    0.27    0.22
   1  -9   0    2.97    0.31
   1  -9   0    2.74    0.50
   1  -9   0    3.44    0.44
  -1   9   0    3.44    0.44
  -1   9   0    3.24    0.48
  -1   9   0    3.87    0.48
  -1   9   0    3.04    0.36
   0  -9   0    0.38    0.17
   0  -9   0    0.74    0.28
   0  -9   0    0.15    0.23
   0   9   0    0.20    0.29
   0   9   0    0.39    0.21
   0   9   0    0.16    0.23
  -1  -9   0    3.21    0.42
  -1  -9   0    2.35    0.36
   1   9   0    2.44    0.35
   1   9   0    2.66    0.34
   1   9   0    2.46    0.41
   1   9   0    3.19    0.41
  -2  -9   0   25.08    0.86
  -2  -9   0   26.08    0.89
   2   9   0   25.38    0.82
   2   9   0   25.02    0.88
   2   9   0   25.47    0.79
  -3  -9   0   19.46    0.76
  -3  -9   0   19.75    0.77
   3   9   0   20.88    0.83
   3   9   0   20.13    0.67
   3   9   0   19.57    0.63
   3   9   0   20.39    0.70
  -4  -9   0   24.72    0.84
  -4  -9   0   25.53    0.87
   4   9   0   25.76    0.73
   4   9   0   26.09    0.69
   4   9   0   26.18    0.74
   4   9   0   24.88    0.92
  -5  -9   0    2.49    0.34
  -5  -9   0    2.69    0.35
   5   9   0    2.52    0.28
   5   9   0    2.38    0.28
   5   9   0    2.80    0.31
   5   9   0    2.97    0.43
  -6  -9   0    0.28    0.32
  -6  -9   0    0.24    0.22
  -6  -9   0    0.27    0.24
   6   9   0    0.06    0.15
   6   9   0   -0.05    0.15
   6   9   0    0.10    0.27
   6   9   0    0.19    0.15
  -7  -9   0    9.40    0.76
  -7  -9   0    9.61    0.59
  -7  -9   0    9.75    0.60
   7   9   0    9.04    0.70
   7   9   0    9.60    0.34
  -8  -9   0   39.93    1.17
  -8  -9   0   42.45    1.45
  -8  -9   0   40.22    1.14
   8   9   0   42.61    1.22
   8   9   0   40.97    1.34
  -9  -9   0    5.81    0.60
  -9  -9   0    5.66    0.77
  -9  -9   0    6.39    0.62
   9   9   0    6.01    0.70
   9   9   0    5.76    0.67
 -10  -9   0    5.14    0.67
 -10  -9   0    5.14    0.95
 -10  -9   0    5.26    0.74
  10   9   0    4.82    0.63
  10   9   0    5.54    0.74
 -11  -9   0    1.43    0.45
 -11  -9   0    1.25    0.46
 -11  -9   0    2.08    0.63
  11   9   0    2.68    0.60
  11   9   0    2.00    0.50
 -12  -9   0    4.23    0.97
 -12  -9   0    3.47    0.64
 -12  -9   0    2.09    0.55
  12   9   0    2.50    0.61
  12   9   0    3.29    0.68
   7 -10   0    0.69    0.69
   7 -10   0   -0.08    0.56
  -7  10   0   -0.62    0.64
  -7  10   0   -0.59    0.73
  -7  10   0   -0.25    0.66
   6 -10   0    1.32    0.53
   6 -10   0    1.23    0.64
  -6  10   0    1.85    0.59
  -6  10   0    3.01    0.72
  -6  10   0    1.30    0.57
   5 -10   0    1.71    0.48
   5 -10   0    1.08    0.52
  -5  10   0    1.09    0.48
  -5  10   0    0.92    0.48
  -5  10   0    0.66    0.57
   4 -10   0    1.81    0.46
   4 -10   0    1.64    0.53
  -4  10   0    0.94    0.46
  -4  10   0    1.23    0.47
  -4  10   0    0.64    0.54
   3 -10   0   -0.38    0.36
   3 -10   0    0.22    0.41
   3 -10   0    0.03    0.23
  -3  10   0    0.25    0.35
  -3  10   0    0.06    0.24
  -3  10   0   -0.43    0.43
  -3  10   0    0.20    0.36
   2 -10   0    1.57    0.27
   2 -10   0    1.17    0.38
   2 -10   0    2.34    0.51
  -2  10   0    1.07    0.37
  -2  10   0    1.70    0.44
  -2  10   0    1.74    0.32
  -2  10   0    1.69    0.54
   1 -10   0    2.65    0.46
   1 -10   0    3.12    0.34
   1 -10   0    2.78    0.48
  -1  10   0    3.24    0.40
  -1  10   0    3.18    0.44
  -1  10   0    3.32    0.55
  -1  10   0    3.35    0.48
   0 -10   0    1.93    0.42
   0 -10   0    2.36    0.39
   0 -10   0    2.77    0.33
   0  10   0    2.40    0.50
   0  10   0    2.71    0.43
   0  10   0    2.06    0.41
   0  10   0    2.61    0.38
  -1 -10   0    4.72    0.81
  -1 -10   0    4.59    0.56
   1  10   0    6.22    0.63
   1  10   0    5.35    0.53
   1  10   0    5.10    0.52
  -2 -10   0    2.35    0.37
  -2 -10   0    2.57    0.40
   2  10   0    3.29    0.41
   2  10   0    2.76    0.40
   2  10   0    2.83    0.38
   2  10   0    2.33    0.44
  -3 -10   0    5.56    0.56
  -3 -10   0    5.75    0.53
   3  10   0    4.92    0.42
   3  10   0    4.40    0.44
   3  10   0    4.45    0.50
   3  10   0    5.23    0.47
  -4 -10   0   10.40    0.61
  -4 -10   0   10.23    0.66
   4  10   0   10.28    0.50
   4  10   0    9.51    0.52
   4  10   0   10.69    0.71
   4  10   0    9.92    0.54
  -5 -10   0   -0.09    0.22
  -5 -10   0   -0.04    0.26
   5  10   0    0.37    0.21
   5  10   0   -0.02    0.30
   5  10   0    0.43    0.20
  -6 -10   0    0.88    0.38
  -6 -10   0    1.04    0.32
  -6 -10   0    0.47    0.28
   6  10   0    0.97    0.21
   6  10   0    0.79    0.35
   6  10   0    1.59    0.25
  -7 -10   0    6.35    0.61
  -7 -10   0    6.93    0.58
  -7 -10   0    5.81    0.75
   7  10   0    7.69    0.36
   7  10   0    6.31    0.68
   7  10   0    6.72    0.35
  -8 -10   0   22.94    1.20
  -8 -10   0   24.77    1.00
  -8 -10   0   25.04    1.22
   8  10   0   24.37    1.01
   8  10   0   24.00    1.09
  -9 -10   0   -0.01    0.33
  -9 -10   0    0.08    0.50
   9  10   0    0.45    0.41
   9  10   0    0.62    0.42
 -10 -10   0    1.35    0.46
 -10 -10   0    1.37    0.62
 -10 -10   0    0.72    0.40
  10  10   0    0.28    0.44
  10  10   0   -0.13    0.46
 -11 -10   0    4.17    0.61
 -11 -10   0    3.41    0.78
 -11 -10   0    4.08    0.64
  11  10   0    4.52    0.73
  11  10   0    4.42    0.65
   6 -11   0    2.77    0.78
   6 -11   0    3.31    0.71
  -6  11   0    2.74    0.77
  -6  11   0    3.35    0.83
  -6  11   0    3.91    0.88
   5 -11   0    1.57    0.65
   5 -11   0    1.03    0.50
  -5  11   0    0.46    0.59
  -5  11   0   -0.50    0.63
  -5  11   0    0.01    0.55
   4 -11   0    2.44    0.67
   4 -11   0    1.65    0.56
  -4  11   0    2.76    0.60
  -4  11   0    1.78    0.67
  -4  11   0    1.97    0.57
   3 -11   0    1.03    0.52
   3 -11   0    0.48    0.45
   3 -11   0    1.08    0.29
  -3  11   0    0.44    0.31
  -3  11   0    1.13    0.56
  -3  11   0    1.13    0.50
  -3  11   0    0.29    0.43
   2 -11   0    1.28    0.48
   2 -11   0    0.35    0.38
   2 -11   0    1.27    0.28
  -2  11   0    0.55    0.39
  -2  11   0    1.08    0.33
  -2  11   0    1.18    0.43
  -2  11   0    1.32    0.56
   1 -11   0    0.53    0.36
   1 -11   0    0.19    0.40
   1 -11   0    0.14    0.22
  -1  11   0   -0.19    0.31
  -1  11   0    0.66    0.36
  -1  11   0   -0.10    0.34
  -1  11   0   -0.69    0.42
   0 -11   0   11.13    0.85
   0 -11   0    9.49    0.49
   0 -11   0   10.08    0.75
   0  11   0    9.82    0.85
   0  11   0    9.38    0.74
   0  11   0   10.79    0.77
   0  11   0    9.97    0.66
  -1 -11   0   -0.03    0.20
  -1 -11   0    0.15    0.36
  -1 -11   0   -0.10    0.31
   1  11   0    0.25    0.36
   1  11   0    0.01    0.31
   1  11   0   -0.13    0.27
   1  11   0   -0.42    0.29
  -2 -11   0    0.21    0.31
  -2 -11   0    0.86    0.39
   2  11   0    0.34    0.29
   2  11   0    0.42    0.32
   2  11   0    0.81    0.43
  -3 -11   0    0.14    0.32
  -3 -11   0    0.21    0.30
   3  11   0    0.46    0.28
   3  11   0    0.51    0.25
   3  11   0    0.05    0.36
   3  11   0    0.09    0.29
  -4 -11   0    7.19    0.65
  -4 -11   0    7.61    0.68
   4  11   0    7.21    0.50
   4  11   0    7.46    0.69
   4  11   0    8.00    0.55
  -5 -11   0    5.77    0.64
  -5 -11   0    5.08    0.59
   5  11   0    5.19    0.64
   5  11   0    5.72    0.48
   5  11   0    4.50    0.43
  -6 -11   0    0.51    0.30
  -6 -11   0    0.48    0.35
  -6 -11   0    0.94    0.44
   6  11   0    0.19    0.21
   6  11   0   -0.05    0.23
   6  11   0    0.37    0.34
   6  11   0    0.18    0.21
  -7 -11   0    0.04    0.33
  -7 -11   0   -0.13    0.43
  -7 -11   0   -0.06    0.32
   7  11   0    0.06    0.18
   7  11   0   -0.02    0.36
   7  11   0   -0.22    0.18
  -8 -11   0   12.65    0.84
  -8 -11   0   11.87    1.01
  -8 -11   0   11.16    0.78
   8  11   0   11.73    0.86
   8  11   0   10.57    0.87
  -9 -11   0    3.59    0.54
  -9 -11   0    3.67    0.57
  -9 -11   0    4.00    0.68
   9  11   0    2.83    0.56
   9  11   0    4.05    0.61
 -10 -11   0    0.52    0.48
 -10 -11   0    0.54    0.61
 -10 -11   0    0.21    0.43
  10  11   0    0.71    0.51
  10  11   0    0.11    0.49
 -11 -11   0   -0.38    0.46
 -11 -11   0    0.13    0.75
 -11 -11   0    0.32    0.55
  11  11   0   -0.10    0.60
  11  11   0   -0.12    0.57
   5 -12   0    2.14    0.68
   5 -12   0    1.09    0.80
  -5  12   0    2.71    0.77
  -5  12   0    2.90    0.90
   4 -12   0    2.05    0.67
   4 -12   0    3.34    0.69
  -4  12   0    2.84    0.72
  -4  12   0    3.88    0.72
  -4  12   0    2.20    0.80
   3 -12   0    7.15    0.92
   3 -12   0    9.58    1.10
  -3  12   0    9.18    0.99
  -3  12   0    9.99    1.14
  -3  12   0    7.11    0.68
  -3  12   0    7.01    0.84
   2 -12   0    1.59    0.53
   2 -12   0    1.23    0.60
   2 -12   0    1.94    0.33
  -2  12   0    2.54    0.59
  -2  12   0    1.38    0.38
  -2  12   0    2.20    0.55
  -2  12   0    2.12    0.65
   1 -12   0    1.91    0.55
   1 -12   0    2.12    0.32
   1 -12   0    1.93    0.50
  -1  12   0    1.81    0.62
  -1  12   0    1.46    0.42
  -1  12   0    0.60    0.42
  -1  12   0    1.51    0.48
   0 -12   0   19.92    1.13
   0 -12   0   17.92    1.00
   0 -12   0   18.92    0.68
   0  12   0   19.81    0.96
   0  12   0   18.51    0.99
   0  12   0   19.34    1.16
   0  12   0   19.94    1.01
  -1 -12   0    4.96    0.65
  -1 -12   0    5.28    0.63
  -1 -12   0    5.87    0.47
   1  12   0    5.42    0.69
   1  12   0    5.61    0.70
   1  12   0    5.44    0.70
  -2 -12   0    0.99    0.48
  -2 -12   0    1.08    0.41
   2  12   0    1.60    0.48
   2  12   0    1.59    0.47
   2  12   0    1.28    0.39
   2  12   0    1.46    0.44
  -3 -12   0    9.94    0.86
  -3 -12   0    9.85    0.79
   3  12   0    9.65    0.67
   3  12   0    9.79    0.65
   3  12   0   11.20    0.80
   3  12   0   10.36    0.88
   3  12   0    8.70    0.74
  -4 -12   0   28.89    1.19
  -4 -12   0   28.16    1.10
   4  12   0   26.79    1.15
   4  12   0   27.22    0.96
   4  12   0   27.39    0.97
   4  12   0   26.39    0.89
  -5 -12   0   13.91    0.90
  -5 -12   0   14.94    0.88
   5  12   0   13.72    0.64
   5  12   0   13.67    0.69
   5  12   0   13.91    0.71
   5  12   0   12.87    0.90
  -6 -12   0   13.74    0.90
  -6 -12   0   12.89    0.85
   6  12   0   13.24    0.58
   6  12   0   13.33    0.62
   6  12   0   15.03    0.97
   6  12   0   14.18    0.64
  -7 -12   0    0.06    0.49
  -7 -12   0    0.33    0.39
  -7 -12   0    0.65    0.39
   7  12   0    0.33    0.23
   7  12   0    0.42    0.23
   7  12   0    0.47    0.23
   7  12   0   -0.22    0.41
  -8 -12   0    0.71    0.47
  -8 -12   0   -0.05    0.55
  -8 -12   0    0.51    0.38
   8  12   0    0.86    0.51
  -9 -12   0    2.50    0.69
  -9 -12   0    3.19    0.55
  -9 -12   0    1.23    0.53
   9  12   0    3.10    0.72
   9  12   0    2.77    0.60
 -10 -12   0    1.45    0.71
 -10 -12   0    1.11    0.52
 -10 -12   0    1.43    0.62
  10  12   0    2.32    0.64
  10  12   0    1.91    0.62
   3 -13   0    3.43    0.73
   3 -13   0    3.09    0.82
  -3  13   0    3.73    0.82
  -3  13   0    3.92    0.74
  -3  13   0    4.36    0.78
   2 -13   0   -0.01    0.66
   2 -13   0    0.69    0.35
   2 -13   0    1.25    0.62
  -2  13   0    1.00    0.59
  -2  13   0    0.35    0.71
  -2  13   0    0.90    0.47
  -2  13   0    0.40    0.59
   1 -13   0    3.30    0.64
   1 -13   0    2.16    0.68
   1 -13   0    2.79    0.38
  -1  13   0    3.98    0.56
  -1  13   0    3.04    0.62
  -1  13   0    3.10    0.64
  -1  13   0    2.14    0.73
   0 -13   0   14.88    1.17
   0 -13   0   15.45    1.05
   0 -13   0   16.07    0.68
   0  13   0   14.73    1.04
   0  13   0   14.84    0.95
   0  13   0   14.91    1.02
   0  13   0   15.31    1.19
  -1 -13   0    6.50    0.85
  -1 -13   0    6.26    0.53
  -1 -13   0    6.31    0.79
   1  13   0    7.61    0.83
   1  13   0    8.36    1.01
   1  13   0    9.29    0.88
   1  13   0    7.13    0.83
  -2 -13   0    0.66    0.29
  -2 -13   0    0.56    0.50
  -2 -13   0    0.15    0.41
   2  13   0    0.64    0.48
   2  13   0    0.19    0.39
   2  13   0    0.38    0.40
   2  13   0    0.87    0.57
  -3 -13   0    6.78    0.76
  -3 -13   0    7.13    0.82
   3  13   0    7.14    0.74
   3  13   0    6.69    0.68
   3  13   0    6.56    0.81
   3  13   0    6.27    0.72
   3  13   0    7.75    0.97
  -4 -13   0    0.72    0.51
  -4 -13   0    1.00    0.46
   4  13   0    0.82    0.37
   4  13   0    0.96    0.38
   4  13   0    1.31    0.57
   4  13   0    1.16    0.40
   4  13   0   -0.21    0.49
  -5 -13   0    6.48    0.77
  -5 -13   0    7.68    0.81
   5  13   0    4.99    0.63
   5  13   0    5.34    0.57
   5  13   0    4.95    0.62
   5  13   0    6.07    0.76
  -6 -13   0    0.69    0.49
  -6 -13   0    1.06    0.47
   6  13   0    1.11    0.49
   6  13   0    1.84    0.37
   6  13   0    1.83    0.34
   6  13   0    1.58    0.36
  -7 -13   0    0.31    0.49
  -7 -13   0    0.68    0.58
  -7 -13   0    1.05    0.50
   7  13   0    0.35    0.27
   7  13   0   -0.19    0.51
   7  13   0    0.07    0.27
   7  13   0    0.63    0.28
  -8 -13   0    0.95    0.53
  -8 -13   0    1.06    0.65
  -8 -13   0    1.52    0.48
   8  13   0    0.76    0.58
  -9 -13   0    5.74    0.70
  -9 -13   0    3.73    0.78
  -9 -13   0    4.61    0.80
   9  13   0    6.19    0.79
   9  13   0    4.32    0.75
   1 -14   0    0.79    0.35
   1 -14   0    0.18    0.71
   1 -14   0   -0.09    0.62
  -1  14   0    0.87    0.64
  -1  14   0    1.10    0.79
  -1  14   0    0.13    0.52
  -1  14   0    1.92    0.68
   0 -14   0    0.01    0.65
   0 -14   0    0.38    0.33
   0 -14   0    0.54    0.62
   0  14   0    0.13    0.56
   0  14   0    0.08    0.76
   0  14   0    0.92    0.53
   0  14   0    0.13    0.56
  -1 -14   0   -0.18    0.32
  -1 -14   0    0.50    0.53
  -1 -14   0    1.07    0.67
   1  14   0    1.08    0.58
   1  14   0    0.55    0.53
   1  14   0    1.04    0.54
   1  14   0    1.61    0.72
  -2 -14   0   -0.25    0.50
  -2 -14   0   -0.86    0.55
  -2 -14   0    0.69    0.33
   2  14   0    0.01    0.48
   2  14   0    0.65    0.66
   2  14   0    1.53    0.60
   2  14   0    0.19    0.49
  -3 -14   0    0.52    0.50
  -3 -14   0    0.36    0.61
   3  14   0    0.31    0.65
   3  14   0   -0.07    0.51
   3  14   0   -0.04    0.43
   3  14   0   -0.27    0.45
   3  14   0   -0.86    0.43
  -4 -14   0    1.00    0.59
  -4 -14   0    0.22    0.52
   4  14   0    1.11    0.46
   4  14   0   -0.92    0.53
   4  14   0    0.85    0.41
   4  14   0    0.64    0.47
  -5 -14   0   12.38    1.03
  -5 -14   0   11.84    1.11
   5  14   0   10.92    0.76
   5  14   0   11.17    1.08
   5  14   0   11.23    0.83
   5  14   0   11.17    1.07
   5  14   0   12.39    0.80
  -6 -14   0    1.61    0.57
  -6 -14   0    1.55    0.66
   6  14   0    2.42    0.44
   6  14   0    1.61    0.63
   6  14   0    2.92    0.43
   6  14   0    2.53    0.45
  -7 -14   0    1.01    0.63
  -7 -14   0    2.72    0.76
  -7 -14   0    1.81    0.58
   7  14   0    1.77    0.38
   7  14   0    1.46    0.36
   7  14   0    1.88    0.37
   7  14   0    2.80    0.71
  -8 -14   0    4.51    0.70
  -8 -14   0    4.19    0.75
  -8 -14   0    3.11    0.93
  -2 -15   0    0.45    0.79
  -2 -15   0    1.36    0.70
  -2 -15   0    0.81    0.41
   2  15   0    1.08    0.61
   2  15   0    0.75    0.66
   2  15   0    0.97    0.62
   2  15   0    1.69    0.85
  -3 -15   0    0.60    0.76
  -3 -15   0   -0.10    0.42
   3  15   0   -0.13    0.56
   3  15   0    2.61    0.82
   3  15   0   -0.39    0.55
   3  15   0    1.57    0.56
   3  15   0    0.83    0.69
  -4 -15   0    1.52    0.74
  -4 -15   0    1.49    0.62
   4  15   0    0.30    0.78
   4  15   0    1.21    0.66
   4  15   0    1.55    0.54
   4  15   0    0.94    0.55
   4  15   0    0.71    0.56
  -5 -15   0    3.15    0.73
  -5 -15   0    3.91    0.82
   5  15   0    5.08    0.91
   5  15   0    3.48    0.56
   5  15   0    3.95    0.80
   5  15   0    3.36    0.86
   5  15   0    3.40    0.60
   3  15  -1    1.11    0.59
   3  15  -1    0.95    0.79
   3  15  -1   -0.61    0.54
   3  15  -1    1.55    0.70
  -3 -15   1    0.42    0.39
   7  14  -1    0.52    0.67
   7  14  -1   -0.04    0.38
   7  14  -1   -0.12    0.65
  -7 -14   1    0.80    0.54
  -7 -14   1    0.08    0.57
  -7 -14   1    1.65    0.70
   6  14  -1    0.56    0.65
   6  14  -1   -0.53    0.58
   6  14  -1    0.37    0.43
   6  14  -1   -0.03    0.32
   6  14  -1    0.71    0.34
  -6 -14   1    1.59    0.63
  -6 -14   1   -0.01    0.51
   5  14  -1    8.02    1.03
   5  14  -1    7.74    0.72
   5  14  -1    7.93    0.93
   5  14  -1    6.51    0.72
   5  14  -1    6.08    0.74
  -5 -14   1    7.52    0.83
  -5 -14   1    7.48    0.89
   4  14  -1    0.88    0.45
   4  14  -1    1.96    0.48
   4  14  -1    1.50    0.58
   4  14  -1    1.42    0.65
   4  14  -1    1.80    0.54
  -4 -14   1    1.27    0.55
  -4 -14   1    0.38    0.61
   3  14  -1    0.31    0.56
   3  14  -1    0.28    0.47
   3  14  -1    0.35    0.67
   3  14  -1    0.48    0.47
   3  14  -1   -0.12    0.45
  -3 -14   1    0.41    0.60
   2  14  -1   -0.02    0.48
   2  14  -1    1.19    0.69
   2  14  -1   -0.47    0.46
   2  14  -1    0.37    0.54
   2  14  -1    0.23    0.50
  -2 -14   1   -0.65    0.60
  -2 -14   1    0.33    0.54
  -2 -14   1   -0.31    0.30
   1  14  -1    0.74    0.74
   1  14  -1    0.51    0.56
   1  14  -1    1.60    0.61
   1  14  -1    0.90    0.57
  -1 -14   1    1.60    0.31
  -1 -14   1    0.54    0.59
  -1 -14   1    0.66    0.68
   0  14  -1    4.57    0.93
   0  14  -1    3.83    0.73
   0  14  -1    3.56    0.72
   0  14  -1    5.45    0.72
   0 -14   1    4.79    0.48
   0 -14   1    5.49    0.89
   0 -14   1    3.92    0.78
  -1  14  -1    0.37    0.79
  -1  14  -1    1.52    0.70
  -1  14  -1    1.49    0.68
  -1  14  -1    0.96    0.58
   1 -14   1    1.03    0.70
   1 -14   1    2.15    1.08
   9  13  -1    1.31    0.75
   9  13  -1    0.71    0.62
  -9 -13   1    0.37    0.51
  -9 -13   1    1.63    0.60
   8  13  -1    0.53    0.58
  -8 -13   1   -0.06    0.53
  -8 -13   1    0.27    0.47
  -8 -13   1    0.11    0.66
   7  13  -1    2.14    0.38
   7  13  -1    2.48    0.65
  -7 -13   1    1.30    0.66
  -7 -13   1    1.20    0.49
  -7 -13   1    1.27    0.53
   6  13  -1   -0.61    0.50
   6  13  -1    0.30    0.35
   6  13  -1   -0.60    0.48
   6  13  -1   -0.13    0.27
   6  13  -1    0.62    0.27
  -6 -13   1    0.37    0.43
  -6 -13   1    0.56    0.47
   5  13  -1    0.73    0.37
   5  13  -1    0.40    0.33
   5  13  -1   -0.38    0.41
   5  13  -1   -0.33    0.49
   5  13  -1   -0.01    0.31
  -5 -13   1    0.52    0.45
  -5 -13   1   -0.32    0.47
   4  13  -1    6.33    0.64
   4  13  -1    5.53    0.66
   4  13  -1    6.37    0.65
   4  13  -1    6.90    0.85
   4  13  -1    6.10    0.77
  -4 -13   1    7.96    0.91
  -4 -13   1    5.96    0.68
   3  13  -1   11.62    0.82
   3  13  -1   12.46    1.07
   3  13  -1   13.76    0.85
   3  13  -1   13.44    0.98
  -3 -13   1   13.71    0.96
  -3 -13   1   13.18    1.05
   2  13  -1    0.87    1.06
   2  13  -1    2.40    0.45
   2  13  -1    1.90    0.46
   2  13  -1    1.96    0.48
   2  13  -1    0.92    0.51
  -2 -13   1    2.27    0.33
  -2 -13   1    1.96    0.57
  -2 -13   1    1.33    0.49
   1  13  -1    1.88    0.61
   1  13  -1    0.11    0.45
   1  13  -1    1.01    0.49
   1  13  -1    0.61    0.46
  -1 -13   1    1.56    0.49
  -1 -13   1   -0.05    0.53
  -1 -13   1    0.19    0.25
   0  13  -1    0.86    0.66
   0  13  -1    0.87    0.45
   0  13  -1    0.78    0.52
   0  13  -1    0.72    0.49
   0 -13   1    1.12    0.26
   0 -13   1    0.80    0.53
   0 -13   1    1.34    0.59
  -1  13  -1    1.33    0.55
  -1  13  -1    0.61    0.56
  -1  13  -1    0.57    0.66
  -1  13  -1    1.64    0.51
   1 -13   1    1.91    0.63
   1 -13   1    0.58    0.27
   1 -13   1    1.38    0.59
  -2  13  -1   -0.89    0.55
  -2  13  -1    0.60    0.49
  -2  13  -1    0.55    0.73
  -2  13  -1    0.06    0.56
   2 -13   1    1.27    0.66
   2 -13   1    0.42    0.58
  -3  13  -1    4.85    0.82
  -3  13  -1    5.54    1.00
  -3  13  -1    6.17    0.87
   3 -13   1    3.43    0.75
   3 -13   1    6.53    1.11
  10  12  -1    3.88    0.69
  10  12  -1    2.00    0.67
 -10 -12   1    3.20    0.59
 -10 -12   1    3.24    0.66
   9  12  -1   -0.34    0.52
   9  12  -1    0.35    0.51
  -9 -12   1   -0.07    0.61
  -9 -12   1   -0.26    0.49
  -9 -12   1   -0.35    0.41
   8  12  -1    0.54    0.50
  -8 -12   1    1.01    0.43
  -8 -12   1    1.23    0.61
  -8 -12   1    0.29    0.44
   7  12  -1    5.19    0.68
   7  12  -1    4.51    0.50
  -7 -12   1    5.75    0.68
  -7 -12   1    5.49    0.61
  -7 -12   1    5.10    0.79
   6  12  -1    3.99    0.43
   6  12  -1    4.07    0.65
   6  12  -1    3.71    0.40
   6  12  -1    4.38    0.41
  -6 -12   1    4.32    0.56
  -6 -12   1    4.86    0.63
   5  12  -1   13.64    0.94
   5  12  -1   12.16    0.60
   5  12  -1   12.10    0.66
   5  12  -1   13.19    0.63
   5  12  -1   10.68    0.86
  -5 -12   1   10.06    0.83
  -5 -12   1   12.21    0.83
   4  12  -1   -0.52    0.38
   4  12  -1    0.23    0.29
   4  12  -1    0.14    0.33
   4  12  -1   -0.06    0.28
   4  12  -1    0.04    0.42
  -4 -12   1    0.25    0.36
  -4 -12   1    0.62    0.43
   3  12  -1    4.98    0.61
   3  12  -1    4.27    0.64
   3  12  -1    6.49    0.62
   3  12  -1    5.40    0.60
   3  12  -1    5.74    0.62
  -3 -12   1    5.97    0.66
  -3 -12   1    5.97    0.75
   2  12  -1   -0.07    0.31
   2  12  -1    0.14    0.39
   2  12  -1   -0.15    0.32
   2  12  -1    0.22    0.47
  -2 -12   1    0.24    0.36
  -2 -12   1    0.39    0.41
   1  12  -1    8.60    0.75
   1  12  -1    9.07    0.93
   1  12  -1    9.23    0.76
   1  12  -1   10.27    0.78
  -1 -12   1    8.25    0.46
  -1 -12   1    8.55    0.80
  -1 -12   1    7.89    0.84
   0  12  -1   10.31    0.81
   0  12  -1    8.74    0.77
   0  12  -1    8.14    0.81
   0  12  -1    7.43    0.92
   0 -12   1    8.34    0.89
   0 -12   1    8.42    0.83
   0 -12   1    8.96    0.45
  -1  12  -1    4.23    0.62
  -1  12  -1    4.01    0.60
  -1  12  -1    3.71    0.54
  -1  12  -1    4.31    0.72
   1 -12   1    4.30    0.63
   1 -12   1    4.36    0.39
   1 -12   1    3.61    0.66
  -2  12  -1   17.71    1.12
  -2  12  -1   16.49    1.07
  -2  12  -1   19.00    0.90
  -2  12  -1   17.57    1.25
   2 -12   1   16.98    1.20
   2 -12   1   16.76    1.10
  -3  12  -1    0.98    0.57
  -3  12  -1    0.95    0.67
  -3  12  -1    0.61    0.54
   3 -12   1   -0.30    0.53
   3 -12   1    1.54    0.63
  -4  12  -1   12.32    1.34
  -4  12  -1   14.20    1.19
  -4  12  -1   13.99    1.21
   4 -12   1   14.85    1.22
   4 -12   1   15.09    1.30
  -5  12  -1    4.08    0.96
  -5  12  -1    4.45    0.80
   5 -12   1    3.30    0.72
  10  11  -1    0.51    0.50
  10  11  -1    0.66    0.55
 -10 -11   1   -0.12    0.42
 -10 -11   1   -0.37    0.45
 -10 -11   1    0.29    0.64
   9  11  -1    0.34    0.44
   9  11  -1   -0.14    0.46
  -9 -11   1   -0.57    0.42
  -9 -11   1    1.47    0.62
  -9 -11   1   -0.24    0.36
   8  11  -1    4.32    0.65
  -8 -11   1    5.76    0.69
  -8 -11   1    3.80    0.50
  -8 -11   1    5.16    0.81
   7  11  -1   16.94    1.01
  -7 -11   1   17.04    1.08
  -7 -11   1   16.94    0.84
  -7 -11   1   14.45    1.14
   6  11  -1    4.01    0.45
   6  11  -1    5.25    0.67
   6  11  -1    4.19    0.35
   6  11  -1    4.28    0.35
  -6 -11   1    5.31    0.61
  -6 -11   1    6.06    0.76
   5  11  -1    6.84    0.46
   5  11  -1    8.04    0.48
   5  11  -1    9.46    0.77
   5  11  -1    8.48    0.54
  -5 -11   1    6.95    0.82
  -5 -11   1    8.86    0.67
   4  11  -1   11.57    0.63
   4  11  -1    9.89    0.57
   4  11  -1   11.13    0.80
   4  11  -1   10.03    0.58
   4  11  -1   10.13    0.79
  -4 -11   1   11.19    0.77
  -4 -11   1    9.71    0.70
   3  11  -1    5.33    0.63
   3  11  -1    3.79    0.47
   3  11  -1    3.83    0.49
   3  11  -1    4.18    0.56
   3  11  -1    4.00    0.49
  -3 -11   1    3.02    0.46
  -3 -11   1    5.64    0.62
   2  11  -1    1.16    0.33
   2  11  -1    1.40    0.35
   2  11  -1    1.71    0.42
   2  11  -1    1.20    0.42
  -2 -11   1    1.71    0.39
  -2 -11   1    1.45    0.36
   1  11  -1    0.23    0.42
   1  11  -1    0.55    0.32
   1  11  -1    0.09    0.30
   1  11  -1    0.41    0.41
  -1 -11   1    0.26    0.36
  -1 -11   1    0.27    0.30
  -1 -11   1   -0.15    0.18
   0  11  -1    1.98    0.48
   0  11  -1    2.41    0.44
   0  11  -1    2.62    0.45
   0  11  -1    2.65    0.47
   0 -11   1    2.35    0.45
   0 -11   1    2.01    0.25
   0 -11   1    2.02    0.48
  -1  11  -1   18.69    0.81
  -1  11  -1   18.16    0.94
  -1  11  -1   19.26    1.10
  -1  11  -1   17.94    0.95
   1 -11   1   17.27    0.55
   1 -11   1   18.26    0.98
   1 -11   1   17.74    1.02
  -2  11  -1    4.41    0.69
  -2  11  -1    4.33    0.58
  -2  11  -1    4.21    0.58
  -2  11  -1    4.56    0.56
   2 -11   1    4.28    0.58
   2 -11   1    3.93    0.62
   2 -11   1    4.45    0.38
  -3  11  -1    1.43    0.49
  -3  11  -1    0.08    0.55
  -3  11  -1    0.44    0.47
   3 -11   1    0.87    0.52
   3 -11   1    0.62    0.44
  -4  11  -1    0.28    0.56
  -4  11  -1    1.32    0.54
  -4  11  -1    0.87    0.53
   4 -11   1    1.16    0.52
   4 -11   1    1.32    0.58
  -5  11  -1    1.65    0.61
  -5  11  -1    0.72    0.59
  -5  11  -1    0.80    0.69
   5 -11   1    0.21    0.65
   5 -11   1    0.58    0.58
  -6  11  -1    0.11    0.79
  -6  11  -1    1.01    0.66
   6 -11   1    0.58    0.73
   6 -11   1    1.10    0.69
  11  10  -1    1.79    0.61
  11  10  -1    2.04    0.50
 -11 -10   1    0.96    0.46
 -11 -10   1    1.04    0.65
 -11 -10   1    0.80    0.52
  10  10  -1    4.84    0.71
  10  10  -1    6.46    0.79
 -10 -10   1    5.50    0.71
 -10 -10   1    4.64    0.58
 -10 -10   1    3.25    0.72
   9  10  -1    0.66    0.42
   9  10  -1    1.01    0.48
  -9 -10   1    1.22    0.55
  -9 -10   1    0.73    0.37
   8  10  -1    3.78    0.51
   8  10  -1    3.84    0.58
  -8 -10   1    4.17    0.51
  -8 -10   1    3.93    0.46
  -8 -10   1    4.69    0.69
   7  10  -1   18.37    0.97
  -7 -10   1   19.33    0.85
  -7 -10   1   18.63    0.79
  -7 -10   1   19.58    1.04
   6  10  -1    1.09    0.18
   6  10  -1    1.26    0.26
   6  10  -1    0.98    0.34
   6  10  -1    1.29    0.19
  -6 -10   1    1.49    0.35
  -6 -10   1    1.02    0.31
  -6 -10   1    1.66    0.45
   5  10  -1   10.65    0.53
   5  10  -1   11.73    0.48
   5  10  -1   10.47    0.46
   5  10  -1   10.95    0.74
  -5 -10   1   10.38    0.63
  -5 -10   1   10.81    0.67
   4  10  -1    1.88    0.28
   4  10  -1    2.30    0.30
   4  10  -1    2.38    0.43
   4  10  -1    2.08    0.31
  -4 -10   1    2.01    0.38
  -4 -10   1    2.59    0.37
   3  10  -1   10.40    0.55
   3  10  -1    9.98    0.55
   3  10  -1    9.50    0.70
   3  10  -1   10.26    0.55
  -3 -10   1   10.24    0.62
  -3 -10   1    8.82    0.64
   2  10  -1    7.95    0.62
   2  10  -1    8.28    0.56
   2  10  -1    8.32    0.67
   2  10  -1    8.13    0.54
  -2 -10   1    8.03    0.59
  -2 -10   1    8.46    0.64
   1  10  -1   -0.12    0.25
   1  10  -1    0.68    0.29
   1  10  -1    0.54    0.34
   1  10  -1    0.52    0.28
  -1 -10   1    0.10    0.29
  -1 -10   1    0.47    0.31
   0  10  -1    2.46    0.49
   0  10  -1    3.37    0.43
   0  10  -1    3.11    0.41
   0 -10   1    2.94    0.29
   0 -10   1    2.60    0.42
   0 -10   1    2.22    0.41
  -1  10  -1    2.63    0.48
  -1  10  -1    1.83    0.36
  -1  10  -1    1.98    0.40
  -1  10  -1    1.88    0.40
   1 -10   1    2.21    0.25
   1 -10   1    2.07    0.43
   1 -10   1    2.81    0.49
  -2  10  -1    9.53    0.87
  -2  10  -1    8.90    0.57
  -2  10  -1    8.51    0.72
  -2  10  -1    8.89    0.74
   2 -10   1    8.57    0.73
   2 -10   1    9.55    0.43
   2 -10   1    7.49    0.75
  -3  10  -1    0.31    0.39
  -3  10  -1    0.31    0.37
  -3  10  -1    0.15    0.49
   3 -10   1    0.17    0.35
   3 -10   1   -0.19    0.42
  -4  10  -1    9.81    0.97
  -4  10  -1   10.65    0.91
  -4  10  -1   11.26    0.91
   4 -10   1   10.90    0.89
   4 -10   1   10.10    0.92
  -5  10  -1    0.14    0.45
  -5  10  -1    0.14    0.54
  -5  10  -1    0.73    0.48
   5 -10   1    0.72    0.47
   5 -10   1   -0.11    0.50
  -6  10  -1    3.46    0.66
  -6  10  -1    1.00    0.55
  -6  10  -1    1.25    0.68
   6 -10   1    1.85    0.58
   6 -10   1    2.42    0.69
  -7  10  -1    3.80    0.86
  -7  10  -1    2.78    0.94
  -7  10  -1    3.36    0.82
   7 -10   1    3.52    0.73
   7 -10   1    3.66    0.82
  12   9  -1    0.98    0.61
  12   9  -1    0.22    0.50
 -12  -9   1    0.06    0.48
 -12  -9   1    0.32    0.34
 -12  -9   1    0.31    0.53
  11   9  -1    0.41    0.41
  11   9  -1   -0.84    0.45
 -11  -9   1    1.36    0.64
 -11  -9   1   -0.10    0.41
 -11  -9   1   -0.73    0.38
  10   9  -1    3.36    0.61
  10   9  -1    4.33    0.57
 -10  -9   1    4.22    0.60
 -10  -9   1    4.17    0.54
 -10  -9   1    4.20    0.68
   9   9  -1    1.25    0.39
   9   9  -1    0.83    0.40
  -9  -9   1    1.54    0.52
  -9  -9   1    0.60    0.31
  -9  -9   1    1.00    0.35
   8   9  -1    2.57    0.50
   8   9  -1    2.64    0.41
  -8  -9   1    2.73    0.54
  -8  -9   1    2.35    0.39
  -8  -9   1    2.08    0.37
   7   9  -1    0.44    0.31
  -7  -9   1    0.25    0.24
  -7  -9   1    0.04    0.36
  -7  -9   1    0.42    0.26
   6   9  -1    2.04    0.19
   6   9  -1    2.02    0.27
   6   9  -1    1.89    0.38
   6   9  -1    1.57    0.18
  -6  -9   1    1.94    0.33
  -6  -9   1    2.26    0.34
  -6  -9   1    2.24    0.43
   5   9  -1    1.79    0.23
   5   9  -1    1.74    0.22
   5   9  -1    1.61    0.24
  -5  -9   1    1.35    0.29
  -5  -9   1    1.67    0.30
   4   9  -1   10.50    0.46
   4   9  -1    9.68    0.64
   4   9  -1    9.78    0.48
   4   9  -1   10.06    0.46
  -4  -9   1   10.06    0.57
  -4  -9   1    9.93    0.56
   3   9  -1    0.18    0.19
   3   9  -1    0.06    0.23
   3   9  -1    0.21    0.19
   3   9  -1    0.32    0.20
  -3  -9   1    0.44    0.22
  -3  -9   1    0.39    0.27
  -3  -9   1    0.58    0.26
   2   9  -1   14.65    0.62
   2   9  -1   15.65    0.63
   2   9  -1   15.51    0.77
   2   9  -1   15.20    0.71
  -2  -9   1   16.05    0.76
  -2  -9   1   15.68    0.71
  -2  -9   1   15.53    0.69
   1   9  -1    8.76    0.53
   1   9  -1    8.59    0.57
   1   9  -1    7.61    0.61
   1   9  -1    7.82    0.53
  -1  -9   1    8.14    0.56
  -1  -9   1    8.12    0.55
  -1  -9   1    8.44    0.57
   0   9  -1    0.42    0.26
   0   9  -1    0.34    0.32
   0   9  -1   -0.07    0.23
   0   9  -1    0.24    0.22
   0  -9   1    0.31    0.24
   0  -9   1    0.20    0.24
   0  -9   1    0.56    0.15
   0  -9   1    0.42    0.24
  -1   9  -1    4.44    0.59
  -1   9  -1    4.24    0.51
  -1   9  -1    3.86    0.47
  -1   9  -1    4.21    0.43
   1  -9   1    5.57    0.56
   1  -9   1    4.67    0.31
  -2   9  -1   -0.19    0.32
  -2   9  -1   -0.16    0.35
  -2   9  -1    0.18    0.28
  -2   9  -1   -0.24    0.20
   2  -9   1    0.43    0.32
   2  -9   1    0.02    0.27
   2  -9   1   -0.02    0.16
  -3   9  -1   13.04    0.90
  -3   9  -1   13.83    0.81
  -3   9  -1   12.74    0.77
   3  -9   1   13.73    0.84
   3  -9   1   13.26    0.79
  -4   9  -1    1.42    0.49
  -4   9  -1    0.85    0.41
  -4   9  -1    0.48    0.36
   4  -9   1    0.13    0.32
   4  -9   1    0.33    0.38
  -5   9  -1    0.81    0.45
  -5   9  -1    0.38    0.44
  -5   9  -1    0.59    0.47
   5  -9   1    0.64    0.40
   5  -9   1    0.77    0.44
  -6   9  -1    0.60    0.54
  -6   9  -1   -0.09    0.46
  -6   9  -1    0.66    0.50
   6  -9   1    0.88    0.51
   6  -9   1   -0.42    0.42
  -7   9  -1    0.02    0.38
  -7   9  -1    0.92    0.55
  -7   9  -1    0.31    0.67
  -7   9  -1    0.92    0.60
   7  -9   1    0.86    0.60
   7  -9   1    0.37    0.49
  -8   9  -1   -0.57    0.67
  -8   9  -1    1.05    0.50
  -8   9  -1    0.06    1.04
  -8   9  -1   -0.22    0.75
   8  -9   1    1.40    0.74
   8  -9   1    0.43    0.59
  12   8  -1    1.67    0.50
  12   8  -1    2.25    0.62
 -12  -8   1    0.37    0.75
 -12  -8   1    1.49    0.48
 -12  -8   1    1.71    0.35
 -12  -8   1    1.84    0.54
  11   8  -1    1.60    0.50
  11   8  -1    0.50    0.40
 -11  -8   1    0.92    0.40
 -11  -8   1    0.16    0.38
 -11  -8   1    0.01    0.26
 -11  -8   1    0.63    0.58
  10   8  -1   10.83    0.72
  10   8  -1   12.53    0.87
 -10  -8   1   11.50    1.00
 -10  -8   1   12.19    0.53
 -10  -8   1   11.70    0.73
 -10  -8   1   12.02    0.71
   9   8  -1    2.67    0.48
   9   8  -1    3.48    0.46
  -9  -8   1    2.10    0.51
  -9  -8   1    2.90    0.40
  -9  -8   1    3.04    0.34
  -9  -8   1    3.18    0.42
   8   8  -1    7.59    0.65
  -8  -8   1    6.64    0.52
  -8  -8   1    6.86    0.51
  -8  -8   1    6.76    0.73
   7   8  -1    1.11    0.34
   7   8  -1    0.34    0.26
  -7  -8   1    0.90    0.24
  -7  -8   1    0.28    0.33
  -7  -8   1    0.24    0.22
   6   8  -1    0.99    0.29
  -6  -8   1    0.96    0.24
  -6  -8   1    1.07    0.25
  -6  -8   1    1.09    0.41
   5   8  -1    0.03    0.12
   5   8  -1    0.07    0.12
   5   8  -1    0.07    0.15
   5   8  -1    0.10    0.22
  -5  -8   1    0.02    0.23
  -5  -8   1    0.24    0.18
  -5  -8   1    0.04    0.18
   4   8  -1    7.83    0.37
   4   8  -1    7.99    0.37
   4   8  -1    7.31    0.54
   4   8  -1    8.23    0.41
  -4  -8   1    8.12    0.57
  -4  -8   1    7.84    0.46
  -4  -8   1    7.89    0.47
   3   8  -1    2.42    0.29
   3   8  -1    2.33    0.29
   3   8  -1    3.29    0.41
   3   8  -1    2.49    0.29
  -3  -8   1    2.85    0.35
  -3  -8   1    2.85    0.34
  -3  -8   1    3.04    0.40
   2   8  -1    3.01    0.38
   2   8  -1    2.34    0.29
   2   8  -1    3.18    0.37
   2   8  -1    2.44    0.30
  -2  -8   1    2.97    0.39
  -2  -8   1    2.83    0.34
  -2  -8   1    3.01    0.36
   1   8  -1    8.44    0.49
   1   8  -1    8.33    0.47
   1   8  -1    8.08    0.50
   1   8  -1    8.23    0.56
  -1  -8   1    8.58    0.49
  -1  -8   1    9.14    0.52
  -1  -8   1    8.08    0.51
   0   8  -1    0.52    0.23
   0   8  -1    0.24    0.19
   0   8  -1    0.47    0.29
   0   8  -1    0.38    0.20
   0  -8   1    0.19    0.20
   0  -8   1    0.30    0.21
   0  -8   1    0.34    0.13
   0  -8   1    0.50    0.22
  -1   8  -1   19.41    0.75
  -1   8  -1   19.40    0.76
  -1   8  -1   19.40    0.68
  -1   8  -1   20.21    0.87
   1  -8   1   20.66    0.80
   1  -8   1   19.00    0.49
   1  -8   1   19.57    0.77
   1  -8   1   19.62    0.70
  -2   8  -1    2.51    0.44
  -2   8  -1    2.55    0.37
  -2   8  -1    2.94    0.33
  -2   8  -1    2.36    0.38
   2  -8   1    2.51    0.26
   2  -8   1    2.09    0.36
   2  -8   1    2.02    0.35
  -3   8  -1    7.19    0.60
  -3   8  -1    6.22    0.96
  -3   8  -1    7.92    0.67
   3  -8   1    7.48    0.60
   3  -8   1    6.80    0.71
  -4   8  -1    1.99    0.42
  -4   8  -1    1.71    0.41
  -4   8  -1    1.75    0.44
   4  -8   1    1.92    0.39
   4  -8   1    1.78    0.41
  -5   8  -1    1.41    0.29
  -5   8  -1    1.85    0.52
  -5   8  -1    1.52    0.40
  -5   8  -1    0.92    0.36
   5  -8   1    1.79    0.42
   5  -8   1    1.14    0.37
  -6   8  -1    0.17    0.26
  -6   8  -1    0.14    0.37
  -6   8  -1    0.58    0.49
  -6   8  -1    0.90    0.45
   6  -8   1   -0.23    0.38
   6  -8   1   -0.04    0.39
  -7   8  -1    1.00    0.54
  -7   8  -1    0.79    0.37
  -7   8  -1    0.62    0.58
  -7   8  -1   -0.01    0.45
   7  -8   1    0.76    0.44
   7  -8   1    0.07    0.48
  -8   8  -1    1.74    0.61
  -8   8  -1    1.42    0.46
  -8   8  -1    1.83    0.74
  -8   8  -1    2.47    0.67
   8  -8   1    1.11    0.53
   8  -8   1    1.73    0.64
  -9   8  -1    1.24    0.54
   9  -8   1    1.98    0.75
   9  -8   1    1.49    0.90
   9  -8   1    1.01    0.61
  12   7  -1    2.99    0.53
  12   7  -1    2.27    0.57
 -12  -7   1    2.69    0.52
 -12  -7   1    3.23    0.44
 -12  -7   1    1.95    0.52
 -12  -7   1    3.42    0.77
  11   7  -1    2.24    0.44
  11   7  -1    2.23    0.50
 -11  -7   1    1.44    0.39
 -11  -7   1    2.15    0.34
 -11  -7   1    1.04    0.53
 -11  -7   1    1.94    0.43
  10   7  -1    0.97    0.36
  10   7  -1    0.56    0.34
 -10  -7   1    0.46    0.31
 -10  -7   1    1.20    0.32
 -10  -7   1    0.38    0.45
 -10  -7   1    1.06    0.26
   9   7  -1    9.26    0.61
   9   7  -1    9.81    0.70
  -9  -7   1    9.34    0.59
  -9  -7   1    8.24    0.54
  -9  -7   1    9.34    0.46
  -9  -7   1    9.78    0.84
   8   7  -1    1.08    0.52
   8   7  -1    1.30    0.30
  -8  -7   1    1.06    0.25
  -8  -7   1    1.24    0.39
  -8  -7   1    1.21    0.21
  -8  -7   1    1.23    0.27
   7   7  -1    4.26    0.41
   7   7  -1    4.12    0.46
  -7  -7   1    2.84    0.36
  -7  -7   1    3.78    0.29
  -7  -7   1    3.73    0.52
  -7  -7   1    3.10    0.36
   6   7  -1   15.05    0.71
  -6  -7   1   15.28    0.78
  -6  -7   1   15.30    0.56
  -6  -7   1   15.42    0.57
   5   7  -1    5.74    0.33
   5   7  -1    5.90    0.48
   5   7  -1    5.66    0.22
   5   7  -1    5.71    0.23
  -5  -7   1    6.09    0.38
  -5  -7   1    5.72    0.38
  -5  -7   1    7.03    0.52
  -5  -7   1    6.48    0.50
   4   7  -1    7.19    0.35
   4   7  -1    7.42    0.31
   4   7  -1    7.12    0.31
   4   7  -1    7.26    0.48
  -4  -7   1    7.64    0.41
  -4  -7   1    7.44    0.41
  -4  -7   1    7.45    0.50
   3   7  -1    4.99    0.32
   3   7  -1    5.02    0.30
   3   7  -1    5.12    0.31
   3   7  -1    4.94    0.41
  -3  -7   1    5.08    0.36
  -3  -7   1    5.25    0.43
  -3  -7   1    5.77    0.37
   2   7  -1    0.63    0.22
   2   7  -1    0.47    0.17
   2   7  -1    0.66    0.17
  -2  -7   1    0.46    0.23
  -2  -7   1    0.62    0.18
  -2  -7   1    0.42    0.18
   1   7  -1   10.76    0.51
   1   7  -1   10.29    0.49
   1   7  -1   10.60    0.55
   1   7  -1   11.37    0.49
  -1  -7   1   10.73    0.50
  -1  -7   1   11.10    0.56
  -1  -7   1   10.61    0.51
   0   7  -1   40.20    0.98
   0   7  -1   39.70    0.95
   0   7  -1   40.17    0.98
   0   7  -1   40.52    1.09
   0  -7   1   39.72    0.96
   0  -7   1   40.30    0.99
   0  -7   1   39.88    0.72
   0  -7   1   39.63    1.01
  -1   7  -1    4.73    0.36
  -1   7  -1    4.15    0.40
  -1   7  -1    5.01    0.48
  -1   7  -1    4.64    0.39
   1  -7   1    4.67    0.25
   1  -7   1    4.65    0.42
   1  -7   1    4.80    0.40
   1  -7   1    4.62    0.36
  -2   7  -1    0.91    0.28
  -2   7  -1    1.13    0.27
  -2   7  -1    1.09    0.20
  -2   7  -1    0.80    0.23
   2  -7   1    0.66    0.23
   2  -7   1    0.85    0.19
   2  -7   1    1.06    0.17
   2  -7   1    0.94    0.24
  -3   7  -1   68.55    1.52
  -3   7  -1   70.35    1.52
  -3   7  -1   69.65    1.67
   3  -7   1   68.72    1.54
   3  -7   1   66.72    1.49
  -4   7  -1   12.87    0.76
  -4   7  -1   13.04    0.71
  -4   7  -1   12.79    0.51
  -4   7  -1   11.71    0.79
   4  -7   1   11.61    0.81
   4  -7   1   12.88    0.68
  -5   7  -1   -0.07    0.30
  -5   7  -1    0.07    0.20
  -5   7  -1   -0.18    0.29
  -5   7  -1   -0.15    0.33
   5  -7   1   -0.12    0.30
   5  -7   1   -0.22    0.32
   5  -7   1   -0.11    0.31
  -6   7  -1    1.13    0.43
  -6   7  -1    1.05    0.42
  -6   7  -1    1.38    0.32
  -6   7  -1    1.29    0.41
   6  -7   1    1.65    0.51
   6  -7   1    1.11    0.40
   6  -7   1    0.93    0.36
  -7   7  -1    9.43    0.85
  -7   7  -1    7.65    0.78
  -7   7  -1    9.05    0.92
  -7   7  -1   10.31    0.68
   7  -7   1   10.22    0.82
   7  -7   1    8.21    0.81
   7  -7   1    9.14    0.93
  -8   7  -1   21.88    1.21
  -8   7  -1   22.63    1.28
  -8   7  -1   21.79    0.99
  -8   7  -1   20.40    1.16
   8  -7   1   20.92    1.29
   8  -7   1   21.06    1.14
   8  -7   1   24.10    1.14
  -9   7  -1    5.76    0.72
  -9   7  -1    4.65    0.84
  -9   7  -1    4.87    0.83
  -9   7  -1    5.92    0.87
   9  -7   1    7.65    0.96
   9  -7   1    5.48    0.78
   9  -7   1    5.95    0.88
   9  -7   1    5.30    0.77
  12   6  -1    0.07    0.43
  12   6  -1   -0.09    0.41
 -12  -6   1   -0.33    0.55
 -12  -6   1   -0.08    0.40
 -12  -6   1   -1.14    0.62
 -12  -6   1   -0.11    0.38
 -12  -6   1   -0.19    0.34
  11   6  -1    0.02    0.34
  11   6  -1    0.56    0.40
 -11  -6   1   -0.02    0.34
 -11  -6   1    0.27    0.47
 -11  -6   1    0.00    0.31
 -11  -6   1    0.38    0.28
  10   6  -1    7.47    0.66
  10   6  -1    6.51    0.59
 -10  -6   1    5.61    0.55
 -10  -6   1    6.91    0.84
 -10  -6   1    5.17    0.46
 -10  -6   1    6.77    0.54
   9   6  -1   39.19    1.03
   9   6  -1   37.52    1.15
  -9  -6   1   40.68    1.03
  -9  -6   1   40.16    1.39
  -9  -6   1   39.82    1.00
  -9  -6   1   37.72    0.90
   8   6  -1   10.87    0.65
   8   6  -1   12.00    0.58
  -8  -6   1   11.27    0.52
  -8  -6   1   11.93    0.79
  -8  -6   1   11.83    0.55
  -8  -6   1   11.29    0.47
   7   6  -1    3.21    0.41
   7   6  -1    2.68    0.36
  -7  -6   1    2.89    0.32
  -7  -6   1    1.83    0.39
  -7  -6   1    2.86    0.32
  -7  -6   1    2.30    0.26
   6   6  -1   11.48    0.59
   6   6  -1   12.11    0.51
  -6  -6   1   11.21    0.46
  -6  -6   1   11.46    0.62
  -6  -6   1   11.49    0.40
  -6  -6   1   12.06    0.67
  -6  -6   1   11.39    0.47
   5   6  -1   38.53    1.03
  -5  -6   1   39.49    0.75
  -5  -6   1   38.18    1.08
  -5  -6   1   37.77    0.82
  -5  -6   1   39.08    0.84
  -5  -6   1   38.78    1.04
   4   6  -1    9.84    0.31
   4   6  -1    9.28    0.51
   4   6  -1    9.82    0.30
   4   6  -1    9.99    0.37
  -4  -6   1    9.65    0.40
  -4  -6   1   10.29    0.53
  -4  -6   1    9.82    0.41
   3   6  -1   13.59    0.44
   3   6  -1   12.30    0.54
  -3  -6   1   13.35    0.47
  -3  -6   1   12.61    0.56
   2   6  -1    1.78    0.26
   2   6  -1    1.83    0.22
   2   6  -1    2.01    0.23
  -2  -6   1    1.95    0.25
  -2  -6   1    2.34    0.25
  -2  -6   1    1.86    0.25
   1   6  -1   53.65    1.14
   1   6  -1   54.24    1.02
   1   6  -1   53.21    1.09
   1   6  -1   53.45    1.02
  -1  -6   1   52.22    1.07
  -1  -6   1   52.57    1.05
  -1  -6   1   53.47    1.11
   0   6  -1   68.03    1.25
   0   6  -1   68.61    1.25
   0   6  -1   67.65    1.26
   0   6  -1   69.82    1.39
   0  -6   1   68.58    1.26
   0  -6   1   67.67    1.29
   0  -6   1   69.86    1.30
  -1   6  -1   27.89    0.70
  -1   6  -1   27.56    0.78
  -1   6  -1   28.07    0.86
  -1   6  -1   27.90    0.78
   1  -6   1   28.39    0.80
   1  -6   1   27.99    0.79
   1  -6   1   28.04    0.55
   1  -6   1   28.19    0.71
  -2   6  -1    0.10    0.22
  -2   6  -1    0.13    0.17
  -2   6  -1   -0.11    0.11
  -2   6  -1   -0.25    0.16
   2  -6   1   -0.01    0.16
   2  -6   1   -0.03    0.10
   2  -6   1    0.19    0.18
   2  -6   1   -0.11    0.12
  -3   6  -1   13.30    0.61
  -3   6  -1   14.91    0.71
  -3   6  -1   13.18    0.45
  -3   6  -1   13.06    0.63
   3  -6   1   12.36    0.66
   3  -6   1   13.61    0.45
   3  -6   1   13.34    0.61
   3  -6   1   14.10    0.63
  -4   6  -1   21.62    0.82
  -4   6  -1   21.09    0.82
  -4   6  -1   20.03    0.86
  -4   6  -1   19.88    0.61
   4  -6   1   20.74    0.78
   4  -6   1   20.34    0.79
   4  -6   1   20.68    0.89
  -5   6  -1    1.96    0.41
  -5   6  -1    1.93    0.39
  -5   6  -1    1.56    0.37
   5  -6   1    2.09    0.38
   5  -6   1    1.55    0.65
   5  -6   1    2.14    0.37
  -6   6  -1    4.03    0.51
  -6   6  -1    5.01    0.64
  -6   6  -1    4.41    0.55
  -6   6  -1    4.88    0.46
   6  -6   1    5.38    0.78
   6  -6   1    4.31    0.59
   6  -6   1    4.27    0.55
  -7   6  -1    1.97    0.46
  -7   6  -1    1.09    0.46
  -7   6  -1    1.17    0.39
  -7   6  -1    1.92    0.38
   7  -6   1    1.99    0.43
   7  -6   1    2.03    0.55
   7  -6   1    1.28    0.40
  -8   6  -1   11.26    0.95
  -8   6  -1   13.67    0.95
  -8   6  -1   11.59    0.94
  -8   6  -1   11.43    0.91
   8  -6   1   12.41    0.89
   8  -6   1   11.72    0.86
   8  -6   1   11.13    0.95
  -9   6  -1    6.68    0.83
  -9   6  -1    7.02    0.79
  -9   6  -1    7.08    0.82
  -9   6  -1    6.07    0.80
   9  -6   1    7.10    0.87
   9  -6   1    6.24    0.81
   9  -6   1    8.46    1.05
   9  -6   1    8.16    0.91
 -10   6  -1    0.30    0.59
 -10   6  -1    0.07    0.55
 -10   6  -1   -0.86    0.62
 -10   6  -1    1.12    0.75
  10  -6   1    0.03    0.57
  10  -6   1   -0.02    0.53
  10  -6   1    1.11    0.67
  10  -6   1    0.18    0.63
  12   5  -1    0.31    0.42
  12   5  -1    0.07    0.40
  12   5  -1    1.46    0.58
 -12  -5   1    0.91    0.41
 -12  -5   1    0.68    0.54
 -12  -5   1    0.73    0.40
 -12  -5   1    1.65    0.66
 -12  -5   1    1.26    0.42
  11   5  -1   -0.27    0.34
  11   5  -1    1.09    0.49
 -11  -5   1    0.05    0.30
 -11  -5   1   -0.17    0.29
 -11  -5   1   -0.06    0.32
 -11  -5   1   -0.29    0.46
  10   5  -1    0.08    0.37
  10   5  -1    0.49    0.29
  10   5  -1    0.11    0.28
 -10  -5   1    0.07    0.25
 -10  -5   1    0.27    0.26
 -10  -5   1   -0.18    0.43
 -10  -5   1    0.41    0.27
   9   5  -1    2.55    0.40
   9   5  -1    2.54    0.36
   9   5  -1    2.10    0.48
  -9  -5   1    2.66    0.36
  -9  -5   1    2.46    0.33
  -9  -5   1    2.59    0.51
  -9  -5   1    2.41    0.33
   8   5  -1    6.29    0.44
   8   5  -1    4.86    0.48
  -8  -5   1    5.43    0.58
  -8  -5   1    5.06    0.39
  -8  -5   1    5.05    0.39
  -8  -5   1    5.17    0.38
   7   5  -1    7.80    0.51
   7   5  -1    8.12    0.44
  -7  -5   1    7.69    0.39
  -7  -5   1    8.22    0.60
  -7  -5   1    8.24    0.41
  -7  -5   1    8.17    0.39
   6   5  -1    0.17    0.16
   6   5  -1    0.08    0.16
  -6  -5   1    0.07    0.12
  -6  -5   1    0.12    0.19
  -6  -5   1    0.36    0.21
  -6  -5   1    0.21    0.12
  -6  -5   1    0.12    0.11
   5   5  -1   14.68    0.50
   5   5  -1   15.86    0.62
  -5  -5   1   14.81    0.46
  -5  -5   1   15.23    0.43
  -5  -5   1   15.22    0.45
  -5  -5   1   14.59    0.61
  -5  -5   1   14.30    0.65
   4   5  -1    2.62    0.31
   4   5  -1    2.66    0.13
   4   5  -1    2.73    0.22
   4   5  -1    2.69    0.13
  -4  -5   1    2.82    0.32
  -4  -5   1    2.97    0.32
  -4  -5   1    2.64    0.23
  -4  -5   1    2.76    0.23
  -4  -5   1    2.97    0.21
   3   5  -1   17.28    0.59
   3   5  -1   18.15    0.46
   3   5  -1   17.23    0.40
  -3  -5   1   17.88    0.49
  -3  -5   1   17.02    0.47
  -3  -5   1   17.64    0.60
   2   5  -1    8.73    0.41
   2   5  -1    8.92    0.34
   2   5  -1    9.18    0.32
  -2  -5   1    8.50    0.35
  -2  -5   1    9.42    0.43
  -2  -5   1    8.81    0.35
   1   5  -1    1.25    0.17
   1   5  -1    1.14    0.20
   1   5  -1    1.28    0.22
   1   5  -1    1.18    0.17
  -1  -5   1    1.10    0.17
  -1  -5   1    1.03    0.19
  -1  -5   1    1.11    0.16
   0   5  -1    7.27    0.35
   0   5  -1    7.43    0.36
   0   5  -1    7.35    0.41
   0   5  -1    7.11    0.34
   0  -5   1    7.40    0.36
   0  -5   1    6.88    0.36
   0  -5   1    8.46    0.38
  -1   5  -1    9.09    0.42
  -1   5  -1    8.83    0.36
  -1   5  -1    8.66    0.47
  -1   5  -1    8.97    0.42
   1  -5   1    8.99    0.27
   1  -5   1    8.30    0.36
   1  -5   1    8.41    0.41
   1  -5   1    8.77    0.42
  -2   5  -1   -0.07    0.09
  -2   5  -1   -0.11    0.17
  -2   5  -1    0.17    0.14
  -2   5  -1    0.11    0.10
  -2   5  -1    0.05    0.15
   2  -5   1    0.12    0.16
   2  -5   1    0.05    0.18
   2  -5   1    0.14    0.09
   2  -5   1   -0.10    0.13
   2  -5   1   -0.07    0.10
  -3   5  -1    1.74    0.22
  -3   5  -1    0.85    0.24
  -3   5  -1    1.69    0.29
  -3   5  -1    1.40    0.24
   3  -5   1    1.97    0.29
   3  -5   1    1.83    0.31
   3  -5   1    1.63    0.18
   3  -5   1    0.94    0.21
  -4   5  -1    8.46    0.51
  -4   5  -1    9.09    0.54
  -4   5  -1    9.27    0.58
  -4   5  -1    8.53    0.41
   4  -5   1    8.26    0.49
   4  -5   1    9.32    0.53
   4  -5   1    8.19    0.54
  -5   5  -1    0.18    0.22
  -5   5  -1    0.19    0.17
  -5   5  -1    0.18    0.22
  -5   5  -1    0.52    0.27
   5  -5   1    0.27    0.27
   5  -5   1    0.41    0.23
   5  -5   1   -0.29    0.19
  -6   5  -1    0.72    0.29
  -6   5  -1    0.88    0.25
   6  -5   1    0.29    0.25
   6  -5   1    0.60    0.34
   6  -5   1    1.12    0.31
  -7   5  -1    0.44    0.35
  -7   5  -1    1.03    0.33
  -7   5  -1    1.47    0.33
  -7   5  -1    0.48    0.32
   7  -5   1    1.82    0.47
   7  -5   1    1.20    0.34
   7  -5   1    0.99    0.34
  -8   5  -1    4.25    0.57
  -8   5  -1    4.32    0.59
  -8   5  -1    4.55    0.59
   8  -5   1    3.98    0.54
   8  -5   1    4.02    0.65
   8  -5   1    3.98    0.49
  -9   5  -1    0.56    0.42
  -9   5  -1    1.20    0.46
  -9   5  -1    0.63    0.51
  -9   5  -1    0.76    0.50
   9  -5   1    2.11    0.56
   9  -5   1    1.72    0.46
   9  -5   1    1.04    0.50
   9  -5   1    1.42    0.47
 -10   5  -1    3.79    0.66
 -10   5  -1    3.78    0.69
 -10   5  -1    3.82    0.69
 -10   5  -1    2.68    0.76
  10  -5   1    1.90    0.66
  10  -5   1    3.56    0.64
  10  -5   1    3.23    0.72
  10  -5   1    4.00    0.63
  13   4  -1    1.30    0.55
  13   4  -1    0.32    0.57
 -13  -4   1    1.42    0.54
 -13  -4   1    1.78    0.55
 -13  -4   1    0.19    0.49
  12   4  -1    2.64    0.52
  12   4  -1    3.28    0.73
  12   4  -1    3.31    0.50
 -12  -4   1    3.48    0.70
 -12  -4   1    3.07    0.52
 -12  -4   1    3.64    0.54
 -12  -4   1    3.11    0.52
 -12  -4   1    3.33    0.71
  11   4  -1    5.44    0.71
  11   4  -1    5.68    0.61
  11   4  -1    5.87    0.66
 -11  -4   1    5.32    0.69
 -11  -4   1    4.99    0.71
 -11  -4   1    5.66    0.61
 -11  -4   1    6.27    0.61
  10   4  -1    4.75    0.52
  10   4  -1    4.01    0.52
  10   4  -1    2.55    0.49
 -10  -4   1    4.13    0.48
 -10  -4   1    4.64    0.67
 -10  -4   1    3.90    0.49
   9   4  -1    3.21    0.38
   9   4  -1    3.31    0.39
   9   4  -1    2.12    0.47
  -9  -4   1    1.59    0.42
  -9  -4   1    2.21    0.33
  -9  -4   1    2.91    0.38
  -9  -4   1    2.78    0.35
   8   4  -1    7.00    0.44
   8   4  -1    5.48    0.57
   8   4  -1    6.57    0.48
  -8  -4   1    6.87    0.42
  -8  -4   1    6.15    0.42
  -8  -4   1    5.32    0.76
  -8  -4   1    6.75    0.42
   7   4  -1   12.71    0.57
   7   4  -1   13.15    0.50
   7   4  -1   13.76    0.71
  -7  -4   1   13.18    0.68
  -7  -4   1   12.89    0.49
  -7  -4   1   13.81    0.49
  -7  -4   1   13.38    0.47
   6   4  -1    0.48    0.19
   6   4  -1    0.92    0.19
   6   4  -1    0.73    0.24
  -6  -4   1    0.56    0.20
  -6  -4   1    0.92    0.17
  -6  -4   1    0.84    0.24
  -6  -4   1    0.77    0.15
  -6  -4   1    1.07    0.17
   5   4  -1    0.08    0.15
   5   4  -1    0.31    0.13
  -5  -4   1    0.09    0.16
  -5  -4   1    0.19    0.10
  -5  -4   1    0.34    0.16
  -5  -4   1    0.31    0.12
  -5  -4   1    0.17    0.11
   4   4  -1   27.49    0.73
  -4  -4   1   26.73    0.73
  -4  -4   1   27.60    0.57
  -4  -4   1   26.81    0.55
  -4  -4   1   25.98    0.77
  -4  -4   1   27.21    0.55
   3   4  -1   69.50    1.22
   3   4  -1   68.44    0.87
   3   4  -1   67.62    0.87
   3   4  -1   67.95    1.02
  -3  -4   1   68.22    1.22
  -3  -4   1   68.83    1.02
  -3  -4   1   69.20    1.02
  -3  -4   1   67.58    1.01
   2   4  -1    3.27    0.17
   2   4  -1    3.30    0.17
   2   4  -1    2.68    0.25
   2   4  -1    3.13    0.20
  -2  -4   1    3.15    0.20
  -2  -4   1    3.09    0.25
  -2  -4   1    3.05    0.20
   1   4  -1    0.26    0.09
   1   4  -1    0.23    0.11
   1   4  -1    0.12    0.09
  -1  -4   1    0.18    0.09
  -1  -4   1    0.17    0.11
  -1  -4   1    0.21    0.10
   0   4  -1   22.45    0.61
   0   4  -1   22.60    0.55
   0   4  -1   22.45    0.54
   0   4  -1   21.79    0.54
   0  -4   1   22.66    0.55
   0  -4   1   22.23    0.55
   0  -4   1   21.77    0.55
  -1   4  -1   10.57    0.40
  -1   4  -1   11.70    0.36
  -1   4  -1   11.62    0.42
  -1   4  -1   11.73    0.47
   1  -4   1   11.69    0.42
   1  -4   1   10.57    0.41
   1  -4   1   11.10    0.27
   1  -4   1   11.42    0.37
   1  -4   1   11.45    0.47
  -2   4  -1    1.25    0.23
  -2   4  -1    1.10    0.18
  -2   4  -1    1.43    0.15
  -2   4  -1    1.44    0.22
  -2   4  -1    1.19    0.15
   2  -4   1    1.37    0.16
   2  -4   1    1.08    0.18
   2  -4   1    1.10    0.15
   2  -4   1    1.43    0.22
   2  -4   1    1.51    0.27
  -3   4  -1   18.77    0.62
  -3   4  -1   18.79    0.69
  -3   4  -1   19.16    0.50
  -3   4  -1   18.77    0.63
   3  -4   1   17.43    0.67
   3  -4   1   18.85    0.62
   3  -4   1   19.95    0.63
   3  -4   1   19.23    0.42
  -4   4  -1    0.44    0.17
  -4   4  -1    0.85    0.23
  -4   4  -1    0.71    0.23
  -4   4  -1    0.76    0.21
   4  -4   1    0.75    0.11
   4  -4   1    0.66    0.24
   4  -4   1    0.13    0.15
   4  -4   1    0.44    0.19
  -5   4  -1    3.60    0.44
  -5   4  -1    4.50    0.40
  -5   4  -1    4.03    0.42
  -5   4  -1    4.52    0.35
   5  -4   1    3.99    0.40
   5  -4   1    3.82    0.39
   5  -4   1    3.78    0.44
  -6   4  -1    4.22    0.41
  -6   4  -1    4.90    0.46
  -6   4  -1    4.11    0.45
  -6   4  -1    5.16    0.50
   6  -4   1    3.83    0.51
   6  -4   1    5.01    0.46
   6  -4   1    5.63    0.48
  -7   4  -1    3.49    0.46
  -7   4  -1    3.64    0.47
  -7   4  -1    4.73    0.58
  -7   4  -1    3.16    0.42
   7  -4   1    3.81    0.46
   7  -4   1    3.59    0.50
   7  -4   1    3.65    0.45
  -8   4  -1    1.63    0.40
  -8   4  -1    2.10    0.48
  -8   4  -1    1.62    0.40
  -8   4  -1    1.54    0.37
   8  -4   1    1.54    0.37
   8  -4   1    1.42    0.46
   8  -4   1    1.09    0.35
   8  -4   1    1.24    0.42
  -9   4  -1   -0.32    0.35
  -9   4  -1    0.23    0.40
  -9   4  -1   -0.27    0.44
  -9   4  -1    0.95    0.44
   9  -4   1   -0.34    0.43
   9  -4   1   -0.72    0.31
   9  -4   1   -0.10    0.36
   9  -4   1    0.28    0.43
 -10   4  -1   -0.34    0.42
 -10   4  -1   -0.12    0.55
 -10   4  -1    0.34    0.46
 -10   4  -1    0.01    0.46
  10  -4   1   -0.54    0.52
  10  -4   1   -0.04    0.45
  10  -4   1    1.08    0.43
  10  -4   1    0.89    0.42
 -11   4  -1    1.66    0.66
 -11   4  -1    1.10    0.68
 -11   4  -1    0.64    0.58
 -11   4  -1    1.42    0.61
  11  -4   1    1.13    0.70
  11  -4   1    1.94    0.60
  11  -4   1    0.76    0.66
  11  -4   1    0.67    0.54
  13   3  -1    2.63    0.63
 -13  -3   1    1.21    0.57
 -13  -3   1    2.69    0.63
  12   3  -1    8.41    1.11
  12   3  -1    7.87    0.67
  12   3  -1    7.18    0.84
 -12  -3   1    6.54    0.77
 -12  -3   1    8.87    1.05
 -12  -3   1    8.69    0.81
  11   3  -1    8.77    0.73
  11   3  -1   10.06    0.98
  11   3  -1    8.53    0.60
 -11  -3   1    8.91    0.87
 -11  -3   1    9.46    0.70
 -11  -3   1    8.38    0.92
 -11  -3   1    9.88    0.70
 -11  -3   1    9.34    0.93
  10   3  -1    0.13    0.39
  10   3  -1    0.08    0.26
  10   3  -1    0.55    0.31
 -10  -3   1   -0.11    0.37
 -10  -3   1    0.13    0.25
 -10  -3   1    0.26    0.25
 -10  -3   1   -0.27    0.36
   9   3  -1   25.38    0.83
   9   3  -1   25.41    1.08
   9   3  -1   25.95    0.82
  -9  -3   1   26.33    1.10
  -9  -3   1   25.05    0.79
  -9  -3   1   26.03    0.81
  -9  -3   1   26.60    0.82
   8   3  -1   17.81    0.64
   8   3  -1   18.13    0.66
   8   3  -1   19.36    0.88
  -8  -3   1   19.60    0.64
  -8  -3   1   15.89    0.95
  -8  -3   1   18.02    0.61
  -8  -3   1   18.71    0.62
   7   3  -1   44.41    1.22
   7   3  -1   43.18    0.94
   7   3  -1   42.74    0.98
  -7  -3   1   43.00    0.89
  -7  -3   1   42.95    1.21
  -7  -3   1   44.06    0.91
   6   3  -1    8.74    0.43
   6   3  -1    9.80    0.41
   6   3  -1    9.56    0.54
  -6  -3   1    9.10    0.44
  -6  -3   1    8.94    0.54
  -6  -3   1    9.13    0.36
  -6  -3   1    9.02    0.35
   5   3  -1    0.71    0.15
   5   3  -1    1.06    0.19
   5   3  -1    0.60    0.20
  -5  -3   1    0.88    0.13
  -5  -3   1    0.92    0.13
  -5  -3   1    0.40    0.18
  -5  -3   1    0.71    0.14
  -5  -3   1    0.91    0.18
   4   3  -1   90.79    1.57
   4   3  -1   97.22    1.34
   4   3  -1   95.17    1.49
  -4  -3   1   93.08    1.59
  -4  -3   1   96.44    1.50
  -4  -3   1   93.31    1.23
  -4  -3   1   94.09    1.33
  -4  -3   1   93.68    1.25
   3   3  -1    2.93    0.19
   3   3  -1    2.56    0.23
  -3  -3   1    2.79    0.15
  -3  -3   1    2.84    0.15
  -3  -3   1    2.71    0.18
  -3  -3   1    3.03    0.27
  -3  -3   1    2.93    0.23
   2   3  -1    7.29    0.18
   2   3  -1    7.20    0.25
   2   3  -1    7.28    0.31
   2   3  -1    7.24    0.18
  -2  -3   1    7.19    0.22
  -2  -3   1    7.39    0.23
  -2  -3   1    7.11    0.31
  -2  -3   1    7.03    0.24
   1   3  -1    1.25    0.16
   1   3  -1    0.96    0.12
   1   3  -1    1.02    0.12
   1   3  -1    1.28    0.15
  -1  -3   1    1.14    0.16
  -1  -3   1    1.13    0.13
  -1  -3   1    1.07    0.13
   0   3  -1    5.50    0.24
   0   3  -1    5.55    0.28
   0   3  -1    5.69    0.24
   0   3  -1    6.00    0.25
   0  -3   1    6.19    0.26
   0  -3   1    5.77    0.25
   0  -3   1    5.81    0.26
  -1   3  -1   66.72    0.98
  -1   3  -1   67.67    0.86
  -1   3  -1   69.23    1.08
  -1   3  -1   68.19    1.09
  -1   3  -1   67.32    1.15
   1  -3   1   67.71    1.16
   1  -3   1   67.98    0.99
   1  -3   1   68.15    0.87
   1  -3   1   67.60    1.08
   1  -3   1   68.47    1.08
  -2   3  -1    4.99    0.30
  -2   3  -1    5.00    0.21
  -2   3  -1    5.32    0.29
  -2   3  -1    4.67    0.32
   2  -3   1    5.19    0.20
   2  -3   1    5.34    0.34
   2  -3   1    5.04    0.29
   2  -3   1    5.58    0.30
  -3   3  -1   12.25    0.52
  -3   3  -1   12.85    0.48
  -3   3  -1   12.73    0.40
  -3   3  -1   12.42    0.46
   3  -3   1   12.69    0.46
   3  -3   1   12.68    0.29
   3  -3   1   12.31    0.46
   3  -3   1   12.33    0.52
  -4   3  -1    3.92    0.29
  -4   3  -1    4.05    0.35
  -4   3  -1    4.27    0.33
  -4   3  -1    4.61    0.36
   4  -3   1    4.21    0.38
   4  -3   1    4.09    0.33
   4  -3   1    4.18    0.33
   4  -3   1    4.08    0.14
  -5   3  -1   37.98    1.06
  -5   3  -1   37.94    0.96
  -5   3  -1   38.48    0.98
  -5   3  -1   38.80    0.92
   5  -3   1   38.70    0.95
   5  -3   1   38.34    1.07
   5  -3   1   38.62    0.95
  -6   3  -1   11.02    0.64
  -6   3  -1   11.77    0.58
  -6   3  -1   11.36    0.55
  -6   3  -1   10.13    0.57
   6  -3   1   10.22    0.62
   6  -3   1   10.33    0.54
   6  -3   1   10.99    0.55
  -7   3  -1    0.03    0.21
  -7   3  -1   -0.36    0.22
  -7   3  -1   -0.19    0.26
  -7   3  -1    0.28    0.24
   7  -3   1    0.38    0.27
   7  -3   1    0.28    0.22
   7  -3   1    0.05    0.20
   7  -3   1    0.22    0.48
  -8   3  -1    3.77    0.54
  -8   3  -1    4.08    0.52
  -8   3  -1    3.83    0.53
  -8   3  -1    3.11    0.41
   8  -3   1    3.53    0.43
   8  -3   1    4.41    0.49
   8  -3   1    3.29    0.49
   8  -3   1    4.58    0.60
  -9   3  -1    6.70    0.71
  -9   3  -1    7.39    0.75
  -9   3  -1    7.76    0.72
  -9   3  -1    7.89    0.73
   9  -3   1    6.14    0.77
   9  -3   1    6.50    0.78
   9  -3   1    8.39    0.63
 -10   3  -1    4.84    0.64
 -10   3  -1    4.66    0.64
 -10   3  -1    7.06    0.79
 -10   3  -1    6.05    0.76
  10  -3   1    6.54    0.87
  10  -3   1    7.08    0.85
  10  -3   1    5.25    0.59
  10  -3   1    5.49    0.68
 -11   3  -1    0.24    0.58
 -11   3  -1   -0.80    0.51
 -11   3  -1   -0.05    0.53
 -11   3  -1    0.31    0.52
  11  -3   1    0.51    0.47
  11  -3   1    0.44    0.47
  11  -3   1   -0.25    0.62
  11  -3   1    0.13    0.56
  12   2  -1    3.73    0.80
  12   2  -1    5.26    0.64
 -12  -2   1    3.80    0.71
 -12  -2   1    4.11    0.57
 -12  -2   1    5.05    0.61
 -12  -2   1    4.54    0.59
  11   2  -1    9.48    0.97
  11   2  -1    8.94    0.57
  11   2  -1    9.33    0.77
 -11  -2   1   11.17    0.94
 -11  -2   1   10.10    0.73
 -11  -2   1   10.39    0.74
  10   2  -1    2.04    0.32
  10   2  -1    2.09    0.52
  10   2  -1    2.62    0.42
 -10  -2   1    2.50    0.39
 -10  -2   1    2.70    0.43
 -10  -2   1    2.21    0.36
 -10  -2   1    2.10    0.46
   9   2  -1    0.30    0.24
   9   2  -1   -0.29    0.30
   9   2  -1    0.13    0.19
  -9  -2   1    0.07    0.29
  -9  -2   1    0.22    0.24
  -9  -2   1    0.21    0.22
  -9  -2   1    0.00    0.30
  -9  -2   1    0.36    0.22
   8   2  -1   11.63    0.71
   8   2  -1   12.02    0.56
   8   2  -1   11.45    0.50
  -8  -2   1   12.20    0.52
  -8  -2   1   11.31    0.52
  -8  -2   1   12.13    0.57
  -8  -2   1   11.88    0.74
   7   2  -1    0.10    0.16
   7   2  -1    0.13    0.21
   7   2  -1   -0.09    0.13
  -7  -2   1   -0.03    0.21
  -7  -2   1    0.18    0.14
  -7  -2   1    0.16    0.17
  -7  -2   1    0.17    0.14
   6   2  -1    3.47    0.28
   6   2  -1    3.01    0.29
   6   2  -1    2.99    0.36
  -6  -2   1    3.84    0.42
  -6  -2   1    3.29    0.29
  -6  -2   1    3.59    0.26
  -6  -2   1    3.19    0.25
   5   2  -1    0.17    0.11
   5   2  -1    0.27    0.16
   5   2  -1    0.08    0.11
  -5  -2   1    0.24    0.10
  -5  -2   1    0.17    0.10
  -5  -2   1    0.17    0.16
  -5  -2   1    0.22    0.12
  -5  -2   1    0.02    0.11
   4   2  -1    8.84    0.30
   4   2  -1    8.31    0.34
   4   2  -1    8.30    0.41
  -4  -2   1    7.99    0.24
  -4  -2   1    7.96    0.40
  -4  -2   1    8.49    0.34
  -4  -2   1    8.23    0.25
  -4  -2   1    8.34    0.28
   3   2  -1  183.72    2.34
   3   2  -1  190.54    2.47
   3   2  -1  188.04    2.19
  -3  -2   1  185.95    2.09
  -3  -2   1  180.99    2.35
  -3  -2   1  186.77    2.10
  -3  -2   1  188.47    2.47
  -3  -2   1  185.05    2.27
   2   2  -1    2.58    0.19
   2   2  -1    2.48    0.15
  -2  -2   1    2.47    0.10
  -2  -2   1    2.52    0.16
  -2  -2   1    2.45    0.09
  -2  -2   1    2.33    0.19
   1   2  -1   21.98    0.46
   1   2  -1   21.67    0.41
   1   2  -1   21.68    0.33
   1   2  -1   21.48    0.34
  -1  -2   1   22.24    0.46
  -1  -2   1   21.14    0.40
  -1  -2   1   21.79    0.36
   0   2  -1    0.25    0.07
   0   2  -1    0.15    0.06
   0   2  -1    0.25    0.07
   0   2  -1    0.14    0.08
   0  -2   1    0.20    0.07
   0  -2   1    0.26    0.08
   0  -2   1    0.13    0.08
   0  -2   1    0.10    0.06
  -1   2  -1   62.22    0.99
  -1   2  -1   60.04    0.92
  -1   2  -1   60.24    0.76
  -1   2  -1   60.60    0.92
   1  -2   1   61.71    0.99
   1  -2   1   61.46    0.94
   1  -2   1   59.95    0.84
   1  -2   1   59.70    0.92
  -2   2  -1    0.99    0.15
  -2   2  -1    0.87    0.16
  -2   2  -1    1.09    0.13
  -2   2  -1    0.80    0.14
   2  -2   1    0.81    0.14
   2  -2   1    0.84    0.10
   2  -2   1    0.70    0.15
  -3   2  -1    0.57    0.12
  -3   2  -1    0.70    0.16
  -3   2  -1    0.61    0.15
  -3   2  -1    0.29    0.11
   3  -2   1    0.43    0.12
   3  -2   1    0.59    0.15
   3  -2   1    0.48    0.06
  -4   2  -1   30.06    0.75
  -4   2  -1   29.68    0.81
  -4   2  -1   29.38    0.71
  -4   2  -1   29.36    0.73
   4  -2   1   29.89    0.81
   4  -2   1   29.65    0.72
   4  -2   1   30.20    0.74
  -5   2  -1   28.68    0.77
  -5   2  -1   28.81    0.77
  -5   2  -1   28.43    0.78
  -5   2  -1   27.68    0.84
   5  -2   1   28.13    0.76
   5  -2   1   28.51    0.85
   5  -2   1   27.47    0.73
  -6   2  -1    2.89    0.37
  -6   2  -1    3.29    0.37
  -6   2  -1    2.95    0.34
  -6   2  -1    2.76    0.38
   6  -2   1    2.87    0.32
   6  -2   1    2.42    0.34
   6  -2   1    2.42    0.34
   6  -2   1    2.92    0.34
  -7   2  -1    1.57    0.34
  -7   2  -1    1.83    0.32
  -7   2  -1    1.21    0.30
  -7   2  -1    1.74    0.31
   7  -2   1    1.47    0.30
   7  -2   1    1.62    0.29
   7  -2   1    1.57    0.26
   7  -2   1    1.63    0.35
  -8   2  -1   20.57    0.84
  -8   2  -1   19.76    0.86
  -8   2  -1   19.33    0.81
  -8   2  -1   18.48    0.90
   8  -2   1   20.66    0.76
   8  -2   1   19.20    0.94
   8  -2   1   19.69    0.76
   8  -2   1   19.32    0.89
  -9   2  -1   15.69    0.85
  -9   2  -1   14.03    0.79
  -9   2  -1   16.98    0.94
  -9   2  -1   14.71    0.86
   9  -2   1   15.28    0.72
   9  -2   1   14.82    0.90
   9  -2   1   13.42    0.72
   9  -2   1   14.41    0.92
 -10   2  -1   15.32    0.90
 -10   2  -1   14.20    0.93
 -10   2  -1   14.41    0.98
 -10   2  -1   15.69    0.98
  10  -2   1   13.66    0.76
  10  -2   1   14.32    0.80
  10  -2   1   14.98    0.98
  10  -2   1   15.28    1.07
 -11   2  -1   -0.25    0.48
 -11   2  -1   -0.34    0.47
 -11   2  -1   -0.19    0.49
 -11   2  -1   -0.64    0.44
  11  -2   1    0.64    0.58
  11  -2   1   -0.43    0.39
  11  -2   1   -0.25    0.49
  11  -2   1    0.53    0.42
 -12   2  -1    0.97    0.67
 -12   2  -1    0.87    0.59
 -12   2  -1   -0.14    0.60
 -12   2  -1    1.55    0.60
  12  -2   1    0.30    0.46
  12  -2   1    1.25    0.73
  12  -2   1   -0.12    0.64
  12  -2   1    0.92    0.48
  12   1  -1    1.04    0.51
  12   1  -1    1.03    0.65
 -12  -1   1    1.51    0.53
 -12  -1   1    1.26    0.48
 -12  -1   1    0.68    0.44
 -12  -1   1    2.90    0.72
  11   1  -1   -0.39    0.49
  11   1  -1    0.38    0.40
 -11  -1   1    0.16    0.34
 -11  -1   1    0.14    0.45
 -11  -1   1   -0.53    0.35
 -11  -1   1    0.14    0.38
  10   1  -1    0.04    0.32
  10   1  -1   -0.03    0.40
 -10  -1   1   -0.28    0.32
 -10  -1   1    0.44    0.30
 -10  -1   1    0.33    0.28
 -10  -1   1    0.09    0.35
   9   1  -1    0.18    0.18
   9   1  -1    0.11    0.32
   9   1  -1    0.50    0.32
  -9  -1   1   -0.04    0.27
  -9  -1   1    0.25    0.24
  -9  -1   1    0.02    0.22
  -9  -1   1    0.08    0.26
   8   1  -1    0.30    0.10
   8   1  -1    0.07    0.09
   8   1  -1   -0.04    0.19
   8   1  -1    0.64    0.26
   8   1  -1    0.24    0.15
  -8  -1   1    0.33    0.22
  -8  -1   1    0.47    0.20
  -8  -1   1    0.06    0.19
  -8  -1   1    0.39    0.31
   7   1  -1    1.15    0.30
   7   1  -1    0.80    0.18
   7   1  -1    1.04    0.12
   7   1  -1    1.02    0.23
   7   1  -1    1.06    0.13
  -7  -1   1    1.05    0.21
  -7  -1   1    0.89    0.19
  -7  -1   1    1.23    0.29
  -7  -1   1    0.66    0.24
  -7  -1   1    1.24    0.24
   6   1  -1    3.32    0.17
   6   1  -1    2.99    0.18
   6   1  -1    3.26    0.31
   6   1  -1    3.24    0.25
   6   1  -1    3.59    0.37
  -6  -1   1    3.08    0.26
  -6  -1   1    3.50    0.30
  -6  -1   1    3.54    0.41
  -6  -1   1    3.26    0.26
   5   1  -1    2.35    0.12
   5   1  -1    2.27    0.22
   5   1  -1    2.36    0.13
   5   1  -1    2.08    0.20
   5   1  -1    2.84    0.31
  -5  -1   1    2.17    0.21
  -5  -1   1    2.24    0.20
  -5  -1   1    2.33    0.23
  -5  -1   1    2.68    0.31
  -5  -1   1    2.44    0.20
   4   1  -1   17.80    0.57
   4   1  -1   18.80    0.46
   4   1  -1   18.84    0.45
  -4  -1   1   18.60    0.41
  -4  -1   1   19.32    0.42
  -4  -1   1   19.19    0.46
  -4  -1   1   19.68    0.46
  -4  -1   1   19.76    0.60
   3   1  -1   18.88    0.38
   3   1  -1   17.95    0.51
   3   1  -1   18.36    0.42
  -3  -1   1   17.92    0.42
  -3  -1   1   18.18    0.33
  -3  -1   1   18.25    0.38
  -3  -1   1   18.05    0.32
   2   1  -1   60.26    0.94
   2   1  -1   61.01    0.75
   2   1  -1   59.92    0.87
  -2  -1   1   59.17    0.87
  -2  -1   1   62.02    0.95
  -2  -1   1   60.90    0.74
   1   1  -1    5.58    0.19
   1   1  -1    5.41    0.17
  -1  -1   1    5.57    0.19
  -1  -1   1    5.46    0.17
   0   1  -1   41.38    0.58
   0   1  -1   39.99    0.55
   0   1  -1   36.99    0.54
   0  -1   1   41.27    0.54
   0  -1   1   38.88    0.56
   0  -1   1   40.36    0.62
   0  -1   1   37.97    0.53
  -1   1  -1   69.31    0.98
  -1   1  -1   68.36    0.93
  -1   1  -1   66.41    0.92
   1  -1   1   68.95    0.98
   1  -1   1   69.10    0.94
  -2   1  -1    0.08    0.09
  -2   1  -1    0.02    0.07
  -2   1  -1    0.09    0.08
   2  -1   1    0.12    0.09
   2  -1   1    0.14    0.08
   2  -1   1   -0.03    0.09
  -3   1  -1    1.15    0.16
  -3   1  -1    0.99    0.17
  -3   1  -1    0.85    0.15
   3  -1   1    0.85    0.16
   3  -1   1    0.79    0.13
   3  -1   1    0.93    0.14
  -4   1  -1    0.50    0.17
  -4   1  -1    0.24    0.12
  -4   1  -1    0.11    0.12
   4  -1   1    0.40    0.13
   4  -1   1    0.37    0.15
   4  -1   1    0.50    0.14
  -5   1  -1    0.80    0.18
  -5   1  -1    1.38    0.22
  -5   1  -1    0.93    0.22
   5  -1   1    0.99    0.17
   5  -1   1    0.81    0.18
   5  -1   1    0.82    0.23
   5  -1   1    0.78    0.20
  -6   1  -1    4.12    0.40
  -6   1  -1    3.10    0.34
  -6   1  -1    4.40    0.36
   6  -1   1    3.33    0.40
   6  -1   1    3.82    0.34
   6  -1   1    3.43    0.31
   6  -1   1    3.45    0.17
   6  -1   1    3.74    0.39
  -7   1  -1    1.78    0.28
  -7   1  -1    2.28    0.35
  -7   1  -1    1.77    0.34
  -7   1  -1    1.67    0.29
   7  -1   1    1.86    0.33
   7  -1   1    1.90    0.26
   7  -1   1    2.16    0.34
   7  -1   1    2.20    0.30
   7  -1   1    1.88    0.15
  -8   1  -1   11.44    0.69
  -8   1  -1   13.51    0.73
  -8   1  -1   12.76    0.66
  -8   1  -1   13.00    0.68
   8  -1   1   12.90    0.78
   8  -1   1   13.15    0.31
   8  -1   1   13.23    0.59
   8  -1   1   13.93    0.62
  -9   1  -1   30.76    1.12
  -9   1  -1   28.01    1.05
  -9   1  -1   29.66    1.06
  -9   1  -1   30.86    1.13
   9  -1   1   29.91    1.20
   9  -1   1   30.66    1.12
   9  -1   1   30.04    0.90
   9  -1   1   29.24    0.93
 -10   1  -1   11.30    0.84
 -10   1  -1   10.02    0.76
 -10   1  -1   11.82    0.87
 -10   1  -1   11.43    0.82
  10  -1   1   10.64    0.67
  10  -1   1   10.83    0.93
  10  -1   1   11.85    0.88
  10  -1   1   11.48    0.66
 -11   1  -1    0.96    0.50
 -11   1  -1    1.26    0.55
 -11   1  -1    1.30    0.46
 -11   1  -1    1.78    0.50
  11  -1   1    1.46    0.54
  11  -1   1    2.00    0.43
  11  -1   1    1.11    0.35
  11  -1   1    1.82    0.60
 -12   1  -1    5.85    0.72
 -12   1  -1    5.64    0.86
 -12   1  -1    3.64    0.66
 -12   1  -1    4.64    0.77
  12  -1   1    5.87    0.70
  12  -1   1    5.14    0.79
  12  -1   1    4.83    0.85
  12  -1   1    4.57    0.59
  12   0  -1    0.38    0.53
  12   0  -1   -0.33    0.65
 -12   0   1   -1.09    0.55
 -12   0   1    0.57    0.45
 -12   0   1    0.23    0.51
 -12   0   1    0.68    0.47
  11   0  -1    6.41    0.82
  11   0  -1    5.51    0.65
 -11   0   1    6.29    0.71
 -11   0   1    4.94    0.71
 -11   0   1    5.50    0.63
 -11   0   1    7.16    0.76
  10   0  -1    2.21    0.26
  10   0  -1    2.36    0.24
  10   0  -1    1.40    0.46
  10   0  -1    2.16    0.46
 -10   0   1    1.55    0.67
 -10   0   1    2.30    0.46
 -10   0   1    3.41    0.60
 -10   0   1    1.40    0.44
   9   0  -1    2.41    0.29
   9   0  -1    2.39    0.27
   9   0  -1    2.06    0.38
   9   0  -1    2.40    0.52
  -9   0   1    2.19    0.42
  -9   0   1    2.08    0.35
  -9   0   1    2.48    0.36
   8   0  -1    2.17    0.27
   8   0  -1    2.15    0.39
   8   0  -1    2.83    0.37
   8   0  -1    2.31    0.25
  -8   0   1    2.60    0.38
  -8   0   1    2.29    0.33
  -8   0   1    2.46    0.31
   7   0  -1    6.44    0.53
   7   0  -1    5.58    0.42
   7   0  -1    5.48    0.27
   7   0  -1    6.62    0.30
   7   0  -1    5.80    0.31
  -7   0   1    6.07    0.41
  -7   0   1    6.11    0.49
  -7   0   1    6.24    0.39
  -7   0   1    6.32    0.43
   6   0  -1    0.22    0.11
   6   0  -1    0.28    0.18
   6   0  -1    0.30    0.12
   6   0  -1    0.10    0.18
   6   0  -1    0.35    0.10
  -6   0   1    0.09    0.13
  -6   0   1    0.23    0.14
  -6   0   1    0.15    0.16
  -6   0   1    0.09    0.19
   5   0  -1    8.80    0.29
   5   0  -1    9.43    0.40
   5   0  -1    8.81    0.48
   5   0  -1    9.14    0.30
   5   0  -1    9.04    0.29
  -5   0   1    9.07    0.46
  -5   0   1    9.03    0.40
  -5   0   1    9.46    0.36
  -5   0   1    9.55    0.37
  -5   0   1    8.80    0.46
   4   0  -1   18.67    0.39
   4   0  -1   18.86    0.39
   4   0  -1   17.97    0.58
   4   0  -1   18.71    0.50
   4   0  -1   19.28    0.39
  -4   0   1   19.45    0.40
  -4   0   1   18.94    0.45
  -4   0   1   19.07    0.59
  -4   0   1   18.94    0.50
  -4   0   1   18.76    0.45
  -4   0   1   17.67    0.57
   3   0  -1   64.65    0.85
   3   0  -1   66.31    0.97
   3   0  -1   64.84    0.85
   3   0  -1   64.97    0.88
   3   0  -1   65.43    1.10
  -3   0   1   65.80    0.97
  -3   0   1   64.56    0.91
  -3   0   1   64.81    1.10
  -3   0   1   64.33    0.90
  -3   0   1   65.77    0.89
  -3   0   1   66.77    1.11
   2   0  -1   29.83    0.39
   2   0  -1   28.97    0.45
   2   0  -1   27.95    0.56
   2   0  -1   29.10    0.47
  -2   0   1   29.13    0.45
  -2   0   1   28.72    0.56
  -2   0   1   29.41    0.58
  -2   0   1   28.85    0.43
  -2   0   1   28.90    0.43
  -2   0   1   28.18    0.46
   1   0  -1   16.68    0.25
   1   0  -1   16.18    0.33
   1   0  -1   16.42    0.31
  -1   0   1   17.35    0.32
  -1   0   1   17.12    0.34
  -1   0   1   17.06    0.25
   1   0   1   11.39    0.28
  -2   0  -1   57.07    0.84
  -2   0  -1   57.33    0.85
  -2   0  -1   58.66    0.90
   2   0   1   58.05    0.84
   2   0   1   57.76    0.85
   2   0   1   58.93    0.90
   2   0   1   57.34    0.88
  -3   0  -1    1.64    0.17
  -3   0  -1    1.38    0.17
  -3   0  -1    1.38    0.18
   3   0   1    1.61    0.17
   3   0   1    1.50    0.17
   3   0   1    1.34    0.17
   3   0   1    1.78    0.20
  -4   0  -1    7.04    0.32
  -4   0  -1    7.02    0.32
  -4   0  -1    6.68    0.36
   4   0   1    7.05    0.37
   4   0   1    6.51    0.35
   4   0   1    6.73    0.31
   4   0   1    6.48    0.30
  -5   0  -1   15.45    0.52
  -5   0  -1   14.84    0.55
  -5   0  -1   15.92    0.52
   5   0   1   15.73    0.50
   5   0   1   15.00    0.59
   5   0   1   16.20    0.39
   5   0   1   16.22    0.57
   5   0   1   15.66    0.49
  -6   0  -1   74.72    1.36
  -6   0  -1   73.69    1.44
  -6   0  -1   75.08    1.36
   6   0   1   73.97    1.30
   6   0   1   74.68    1.46
   6   0   1   73.18    1.08
   6   0   1   73.72    1.52
  -7   0  -1   12.82    0.58
  -7   0  -1   12.63    0.57
  -7   0  -1   13.19    0.64
   7   0   1   12.67    0.49
   7   0   1   12.96    0.63
   7   0   1   13.45    0.70
   7   0   1   12.72    0.53
   7   0   1   12.91    0.38
  -8   0  -1    0.15    0.25
  -8   0  -1    0.65    0.24
  -8   0  -1    0.16    0.22
   8   0   1    0.23    0.27
   8   0   1    0.42    0.21
   8   0   1    0.47    0.20
   8   0   1    0.26    0.24
   8   0   1    0.07    0.12
  -9   0  -1    4.73    0.58
  -9   0  -1    4.07    0.51
  -9   0  -1    4.41    0.52
  -9   0  -1    4.60    0.59
   9   0   1    4.52    0.59
   9   0   1    4.28    0.53
   9   0   1    4.03    0.45
   9   0   1    4.50    0.43
   9   0   1    3.72    0.28
 -10   0  -1    8.97    0.77
 -10   0  -1   10.23    0.75
 -10   0  -1    9.60    0.81
 -10   0  -1    8.43    0.71
  10   0   1    8.93    0.54
  10   0   1    8.64    0.86
  10   0   1    8.23    0.59
  10   0   1    8.22    0.36
  10   0   1    9.44    0.75
 -11   0  -1    2.20    0.58
 -11   0  -1    0.96    0.47
 -11   0  -1    1.55    0.45
 -11   0  -1    2.01    0.46
  11   0   1    1.08    0.48
  11   0   1    0.25    0.50
  11   0   1    1.15    0.35
  11   0   1    1.19    0.33
 -12   0  -1    1.64    0.53
 -12   0  -1   -0.40    0.50
 -12   0  -1    2.62    0.71
 -12   0  -1    2.29    0.64
  12   0   1    0.78    0.59
  12   0   1    0.65    0.62
  12   0   1    1.34    0.36
  12   0   1    1.19    0.38
  12  -1  -1    0.13    0.56
  12  -1  -1   -0.64    0.63
 -12   1   1    0.03    0.50
 -12   1   1   -1.19    0.57
 -12   1   1    0.33    0.60
 -12   1   1   -0.07    0.50
  11  -1  -1   12.58    1.10
  11  -1  -1   14.65    0.98
  11  -1  -1   13.92    0.54
  11  -1  -1   14.30    0.57
 -11   1   1   15.41    0.96
 -11   1   1   14.33    0.90
 -11   1   1   14.36    0.97
 -11   1   1   15.42    1.09
  10  -1  -1    3.50    0.55
  10  -1  -1    3.90    0.40
  10  -1  -1    3.91    0.38
  10  -1  -1    3.59    0.61
 -10   1   1    3.31    0.48
 -10   1   1    3.93    0.53
 -10   1   1    4.97    0.69
 -10   1   1    3.53    0.52
   9  -1  -1    1.05    0.22
   9  -1  -1    0.57    0.42
   9  -1  -1    0.77    0.34
   9  -1  -1    0.59    0.21
  -9   1   1    0.49    0.33
  -9   1   1    0.80    0.29
  -9   1   1    0.15    0.29
  -9   1   1    0.42    0.35
   8  -1  -1    3.58    0.35
   8  -1  -1    4.22    0.56
   8  -1  -1    3.78    0.34
  -8   1   1    4.52    0.60
  -8   1   1    4.16    0.47
  -8   1   1    3.92    0.46
  -8   1   1    4.18    0.43
   7  -1  -1   29.09    0.72
   7  -1  -1   30.70    1.03
   7  -1  -1   30.43    0.90
   7  -1  -1   29.18    0.71
  -7   1   1   28.71    0.88
  -7   1   1   29.82    0.98
  -7   1   1   30.52    0.85
  -7   1   1   29.16    0.83
   6  -1  -1   -0.01    0.18
   6  -1  -1    0.11    0.18
   6  -1  -1    0.13    0.13
   6  -1  -1    0.22    0.14
  -6   1   1    0.49    0.17
  -6   1   1    0.16    0.18
  -6   1   1    0.15    0.14
  -6   1   1    0.27    0.19
   5  -1  -1   19.72    0.63
   5  -1  -1   20.44    0.70
   5  -1  -1   20.79    0.53
   5  -1  -1   20.25    0.52
  -5   1   1   20.66    0.57
  -5   1   1   19.99    0.57
  -5   1   1   19.21    0.67
  -5   1   1   20.71    0.62
   4  -1  -1    0.93    0.19
   4  -1  -1    1.10    0.15
   4  -1  -1    0.89    0.13
   4  -1  -1    1.01    0.18
  -4   1   1    0.80    0.14
  -4   1   1    1.00    0.17
  -4   1   1    0.56    0.14
   3  -1  -1   14.08    0.46
   3  -1  -1   13.83    0.35
   3  -1  -1   13.85    0.42
   3  -1  -1   13.97    0.36
  -3   1   1   13.20    0.36
  -3   1   1   13.87    0.45
  -3   1   1   14.17    0.25
  -3   1   1   14.13    0.38
  -3   1   1   13.82    0.41
   2  -1  -1  264.44    3.09
   2  -1  -1  263.79    3.05
   2  -1  -1  256.90    2.96
   2  -1  -1  256.19    3.09
   2  -1  -1  262.98    3.30
  -2   1   1  261.84    3.10
  -2   1   1  252.38    2.97
  -2   1   1  258.59    3.04
  -2   1   1  265.96    2.99
   1  -1  -1   13.80    0.28
   1  -1  -1   13.78    0.27
   1  -1  -1   13.08    0.31
  -1   1   1   13.95    0.28
  -1   1   1   13.74    0.29
  -1   1   1   13.89    0.32
  -1   1   1   13.59    0.30
   1   1   1   18.21    0.34
   1   1   1   18.99    0.32
  -2  -1  -1  260.02    3.20
  -2  -1  -1  253.10    2.93
  -2  -1  -1  264.99    3.17
  -2  -1  -1  251.81    2.98
   2   1   1  251.58    2.96
   2   1   1  258.65    2.99
   2   1   1  249.14    2.90
   2   1   1  254.78    2.93
  -3  -1  -1    3.04    0.20
  -3  -1  -1    2.72    0.22
  -3  -1  -1    2.80    0.23
  -3  -1  -1    2.72    0.19
   3   1   1    2.98    0.19
   3   1   1    3.05    0.22
   3   1   1    2.75    0.18
   3   1   1    3.00    0.22
  -4  -1  -1    1.83    0.24
  -4  -1  -1    2.20    0.23
  -4  -1  -1    2.06    0.20
  -4  -1  -1    1.82    0.19
   4   1   1    2.08    0.22
   4   1   1    1.95    0.24
   4   1   1    2.15    0.19
   4   1   1    1.88    0.19
  -5  -1  -1   12.39    0.44
  -5  -1  -1   11.12    0.42
  -5  -1  -1   11.71    0.48
   5   1   1   12.14    0.42
   5   1   1   12.34    0.38
   5   1   1   12.47    0.40
   5   1   1   12.20    0.48
   5   1   1   11.98    0.52
  -6  -1  -1    8.28    0.46
  -6  -1  -1    8.76    0.50
  -6  -1  -1    7.78    0.41
  -6  -1  -1    7.91    0.40
   6   1   1    8.45    0.51
   6   1   1    8.47    0.37
   6   1   1    8.26    0.45
   6   1   1    8.66    0.34
   6   1   1    8.66    0.39
  -7  -1  -1   28.99    0.88
  -7  -1  -1   28.53    0.81
  -7  -1  -1   29.61    0.83
   7   1   1   29.38    0.97
   7   1   1   29.44    0.87
   7   1   1   29.84    0.67
   7   1   1   29.58    0.75
  -8  -1  -1    2.39    0.38
  -8  -1  -1    2.58    0.33
  -8  -1  -1    3.11    0.38
   8   1   1    2.26    0.37
   8   1   1    3.01    0.30
   8   1   1    2.67    0.34
   8   1   1    3.01    0.46
   8   1   1    2.84    0.28
  -9  -1  -1    0.49    0.38
  -9  -1  -1    1.17    0.30
  -9  -1  -1    1.22    0.31
   9   1   1    1.29    0.22
   9   1   1    1.13    0.25
   9   1   1    1.60    0.44
   9   1   1    0.68    0.32
   9   1   1    1.33    0.27
 -10  -1  -1    7.15    0.66
 -10  -1  -1    7.05    0.65
 -10  -1  -1    7.28    0.73
 -10  -1  -1    7.77    0.72
  10   1   1    6.89    0.42
  10   1   1    7.55    0.51
  10   1   1    7.44    0.48
  10   1   1    7.89    0.78
  10   1   1    7.97    0.72
 -11  -1  -1    0.17    0.37
 -11  -1  -1   -0.77    0.41
 -11  -1  -1    0.24    0.44
 -11  -1  -1    0.22    0.36
  11   1   1    1.35    0.45
  11   1   1    0.30    0.28
  11   1   1    0.47    0.25
  11   1   1    0.61    0.24
  11   1   1    1.39    0.50
 -12  -1  -1    1.16    0.52
 -12  -1  -1    1.36    0.56
 -12  -1  -1    0.57    0.51
 -12  -1  -1    0.77    0.50
  12   1   1   -0.10    0.55
  12   1   1    1.14    0.54
  12   1   1    0.87    0.31
  12   1   1    1.21    0.31
  12   1   1    0.75    0.25
 -13  -1  -1    2.30    0.98
 -13  -1  -1    3.49    0.75
 -13  -1  -1    1.32    0.63
 -13  -1  -1    1.89    0.63
  13   1   1    2.74    0.71
  12  -2  -1    0.36    0.36
  12  -2  -1   -0.50    0.71
  12  -2  -1    0.00    0.61
  12  -2  -1    0.19    0.31
 -12   2   1    0.65    0.66
 -12   2   1    1.61    0.66
 -12   2   1   -0.27    0.55
 -12   2   1   -0.84    0.56
  11  -2  -1    7.66    0.94
  11  -2  -1    8.00    0.92
  11  -2  -1    8.52    0.62
  11  -2  -1    8.72    0.59
 -11   2   1    7.42    0.83
 -11   2   1    8.95    0.94
 -11   2   1    8.99    0.86
 -11   2   1    8.79    0.90
  10  -2  -1    4.20    0.68
  10  -2  -1    4.13    0.51
  10  -2  -1    4.39    0.60
  10  -2  -1    3.96    0.49
 -10   2   1    4.47    0.55
 -10   2   1    5.76    0.74
 -10   2   1    3.67    0.58
 -10   2   1    4.78    0.60
   9  -2  -1    0.64    0.25
   9  -2  -1    1.12    0.44
   9  -2  -1   -0.06    0.32
   9  -2  -1    0.41    0.24
  -9   2   1    0.55    0.33
  -9   2   1    0.82    0.37
  -9   2   1    0.31    0.32
  -9   2   1    0.13    0.35
   8  -2  -1   -0.41    0.29
   8  -2  -1    0.00    0.20
   8  -2  -1    0.02    0.27
   8  -2  -1    0.24    0.21
  -8   2   1    0.15    0.40
  -8   2   1    0.10    0.22
  -8   2   1    0.36    0.24
  -8   2   1   -0.10    0.27
   7  -2  -1    8.10    0.59
   7  -2  -1    7.70    0.44
   7  -2  -1    8.90    0.45
   7  -2  -1    8.60    0.56
  -7   2   1    7.90    0.49
  -7   2   1    8.26    0.51
  -7   2   1    8.88    0.58
  -7   2   1    8.45    0.58
   6  -2  -1    2.09    0.26
   6  -2  -1    1.64    0.29
   6  -2  -1    1.56    0.22
   6  -2  -1    1.50    0.29
  -6   2   1    1.60    0.26
  -6   2   1    1.43    0.23
  -6   2   1    1.70    0.28
  -6   2   1    1.26    0.24
   5  -2  -1    4.14    0.36
   5  -2  -1    4.00    0.29
   5  -2  -1    4.47    0.30
   5  -2  -1    4.46    0.40
  -5   2   1    4.22    0.35
  -5   2   1    4.26    0.32
  -5   2   1    4.16    0.31
  -5   2   1    4.45    0.37
   4  -2  -1    3.82    0.33
   4  -2  -1    3.54    0.26
   4  -2  -1    3.66    0.31
   4  -2  -1    3.43    0.25
  -4   2   1    3.75    0.27
  -4   2   1    3.77    0.30
  -4   2   1    3.45    0.29
   3  -2  -1    6.13    0.32
   3  -2  -1    6.84    0.35
   3  -2  -1    6.36    0.28
   3  -2  -1    6.91    0.30
  -3   2   1    6.47    0.33
  -3   2   1    6.52    0.30
  -3   2   1    6.56    0.29
  -3   2   1    6.60    0.33
   2  -2  -1   64.74    1.03
   2  -2  -1   63.82    0.97
   2  -2  -1   64.84    1.00
   2  -2  -1   64.95    1.07
  -2   2   1   65.44    1.03
  -2   2   1   64.65    1.06
  -2   2   1   64.81    1.00
  -2   2   1   63.65    1.00
   1  -2  -1   21.19    0.45
   1  -2  -1   21.21    0.44
   1  -2  -1   19.82    0.43
  -1   2   1   21.20    0.45
  -1   2   1   21.01    0.44
  -1   2   1   21.67    0.45
  -1   2   1   21.29    0.49
   0  -2  -1    0.10    0.05
   0  -2  -1    0.24    0.07
   0   2   1    0.13    0.07
   0   2   1    0.07    0.05
  -1  -2  -1   12.98    0.31
  -1  -2  -1   13.88    0.33
   1   2   1   13.18    0.31
   1   2   1   13.45    0.31
  -2  -2  -1    1.71    0.16
  -2  -2  -1    1.58    0.14
  -2  -2  -1    1.76    0.15
   2   2   1    1.77    0.16
   2   2   1    1.59    0.14
   2   2   1    1.57    0.16
   2   2   1    1.74    0.14
  -3  -2  -1   77.75    1.19
  -3  -2  -1   77.47    1.12
  -3  -2  -1   79.45    1.23
  -3  -2  -1   78.72    1.15
   3   2   1   79.43    1.21
   3   2   1   77.08    1.12
   3   2   1   79.77    1.23
   3   2   1   78.79    1.10
  -4  -2  -1   22.51    0.59
  -4  -2  -1   23.91    0.56
  -4  -2  -1   24.14    0.64
  -4  -2  -1   22.33    0.53
   4   2   1   23.59    0.51
   4   2   1   22.92    0.59
   4   2   1   23.81    0.64
   4   2   1   23.08    0.56
   4   2   1   23.32    0.52
  -5  -2  -1    1.32    0.22
  -5  -2  -1    0.86    0.18
  -5  -2  -1    1.59    0.21
  -5  -2  -1    1.49    0.20
   5   2   1    1.35    0.21
   5   2   1    1.55    0.19
   5   2   1    1.66    0.24
   5   2   1    1.44    0.18
   5   2   1    1.92    0.22
  -6  -2  -1    6.35    0.36
  -6  -2  -1    6.21    0.35
  -6  -2  -1    5.60    0.43
  -6  -2  -1    6.04    0.40
   6   2   1    6.78    0.40
   6   2   1    5.96    0.42
   6   2   1    6.35    0.32
   6   2   1    7.11    0.35
   6   2   1    6.73    0.32
  -7  -2  -1    1.83    0.30
  -7  -2  -1    2.14    0.35
  -7  -2  -1    2.13    0.27
  -7  -2  -1    2.00    0.27
   7   2   1    2.08    0.30
   7   2   1    1.63    0.30
   7   2   1    2.29    0.26
   7   2   1    2.25    0.25
   7   2   1    2.03    0.25
  -8  -2  -1    3.60    0.38
  -8  -2  -1    3.81    0.48
  -8  -2  -1    3.00    0.36
  -8  -2  -1    3.33    0.41
   8   2   1    3.63    0.29
   8   2   1    3.00    0.32
   8   2   1    2.67    0.38
   8   2   1    3.00    0.31
   8   2   1    3.42    0.43
  -9  -2  -1    8.79    0.60
  -9  -2  -1    8.77    0.56
  -9  -2  -1    8.08    0.57
   9   2   1    7.74    0.67
   9   2   1    7.74    0.59
   9   2   1    7.69    0.44
   9   2   1    8.14    0.41
   9   2   1    7.73    0.45
 -10  -2  -1   10.66    0.68
 -10  -2  -1   10.14    0.77
 -10  -2  -1    9.19    0.73
  10   2   1    9.59    0.50
  10   2   1    9.23    0.51
  10   2   1    9.38    0.79
  10   2   1   10.02    0.74
  10   2   1    9.52    0.46
 -11  -2  -1   31.14    1.20
 -11  -2  -1   28.71    1.11
 -11  -2  -1   30.84    1.13
  11   2   1   28.90    0.77
  11   2   1   28.29    0.83
  11   2   1   30.29    1.35
  11   2   1   29.48    0.74
  11   2   1   30.56    1.19
 -12  -2  -1    9.49    0.89
 -12  -2  -1    9.95    1.09
 -12  -2  -1    9.75    0.93
 -12  -2  -1    9.99    0.91
  12   2   1    7.92    0.47
  12   2   1    9.35    0.93
  12   2   1    8.77    0.59
  12   2   1    9.53    0.46
  12   2   1    8.57    1.06
 -13  -2  -1    0.56    0.57
 -13  -2  -1    0.97    0.56
 -13  -2  -1    1.21    0.74
 -13  -2  -1    0.08    0.59
  13   2   1    1.08    0.77
  13   2   1    1.54    0.65
  13   2   1    0.24    0.33
  11  -3  -1    0.97    0.60
  11  -3  -1    0.32    0.38
  11  -3  -1   -0.65    0.61
  11  -3  -1    0.30    0.36
 -11   3   1    0.57    0.57
 -11   3   1    0.34    0.52
 -11   3   1    0.38    0.57
 -11   3   1    0.11    0.47
  10  -3  -1    2.36    0.55
  10  -3  -1    2.32    0.41
  10  -3  -1    2.55    0.40
  10  -3  -1    2.44    0.63
 -10   3   1    1.56    0.50
 -10   3   1    2.28    0.56
 -10   3   1    2.37    0.50
 -10   3   1    2.31    0.51
   9  -3  -1    4.16    0.62
   9  -3  -1    4.02    0.52
   9  -3  -1    4.48    0.61
   9  -3  -1    4.09    0.51
  -9   3   1    4.84    0.56
  -9   3   1    5.00    0.59
  -9   3   1    3.93    0.55
  -9   3   1    4.01    0.59
   8  -3  -1    2.07    0.46
   8  -3  -1    2.16    0.34
   8  -3  -1    2.19    0.43
   8  -3  -1    1.45    0.30
  -8   3   1    2.40    0.42
  -8   3   1    1.52    0.37
  -8   3   1    2.19    0.57
  -8   3   1    1.60    0.42
   7  -3  -1    3.63    0.48
   7  -3  -1    3.63    0.40
   7  -3  -1    4.42    0.40
  -7   3   1    4.13    0.50
  -7   3   1    3.88    0.47
  -7   3   1    3.90    0.49
  -7   3   1    4.16    0.44
   6  -3  -1   23.58    0.88
   6  -3  -1   23.07    0.71
   6  -3  -1   23.58    0.72
   6  -3  -1   23.85    0.85
  -6   3   1   24.85    0.84
  -6   3   1   22.89    0.83
  -6   3   1   23.80    0.78
  -6   3   1   23.08    0.77
   5  -3  -1    0.11    0.19
   5  -3  -1   -0.04    0.14
   5  -3  -1    0.17    0.20
   5  -3  -1   -0.02    0.14
  -5   3   1   -0.20    0.13
  -5   3   1   -0.14    0.17
  -5   3   1   -0.07    0.15
  -5   3   1    0.22    0.18
   4  -3  -1    3.58    0.29
   4  -3  -1    4.44    0.36
   4  -3  -1    3.36    0.29
  -4   3   1    3.70    0.35
  -4   3   1    3.80    0.31
  -4   3   1    4.03    0.32
  -4   3   1    3.32    0.30
   3  -3  -1   25.20    0.64
   3  -3  -1   25.39    0.71
   3  -3  -1   25.88    0.63
   3  -3  -1   25.68    0.65
  -3   3   1   26.00    0.66
  -3   3   1   26.03    0.66
  -3   3   1   26.70    0.72
  -3   3   1   25.78    0.65
   2  -3  -1    8.10    0.34
   2  -3  -1    7.52    0.32
   2  -3  -1    7.68    0.32
  -2   3   1    7.87    0.37
  -2   3   1    7.32    0.33
  -2   3   1    7.73    0.21
  -2   3   1    8.23    0.34
  -2   3   1    7.85    0.32
   1  -3  -1  158.96    2.02
   1  -3  -1  153.64    1.98
   1  -3  -1  150.24    1.93
  -1   3   1  154.64    2.00
  -1   3   1  148.20    1.93
  -1   3   1  152.59    2.00
  -1   3   1  154.22    2.09
   0  -3  -1   18.86    0.45
   0  -3  -1   19.88    0.48
   0   3   1   19.12    0.46
   0   3   1   20.40    0.47
  -1  -3  -1    9.60    0.32
  -1  -3  -1    9.75    0.31
   1   3   1    9.49    0.31
   1   3   1    9.84    0.32
  -2  -3  -1    9.90    0.32
  -2  -3  -1    9.44    0.32
   2   3   1    9.33    0.30
   2   3   1    9.46    0.31
  -3  -3  -1   28.13    0.65
  -3  -3  -1   28.15    0.59
  -3  -3  -1   28.14    0.36
  -3  -3  -1   26.98    0.57
   3   3   1   28.00    0.63
   3   3   1   27.93    0.56
   3   3   1   28.38    0.64
   3   3   1   28.20    0.55
   3   3   1   27.28    0.64
  -4  -3  -1   10.28    0.44
  -4  -3  -1   10.52    0.36
  -4  -3  -1   11.43    0.39
   4   3   1   11.19    0.41
   4   3   1   10.30    0.43
   4   3   1   11.20    0.35
   4   3   1   10.72    0.42
   4   3   1   10.78    0.34
  -5  -3  -1    2.61    0.25
  -5  -3  -1    2.59    0.26
  -5  -3  -1    3.10    0.24
  -5  -3  -1    2.57    0.30
   5   3   1    2.57    0.30
   5   3   1    3.05    0.23
   5   3   1    2.52    0.20
   5   3   1    2.28    0.26
   5   3   1    2.61    0.27
  -6  -3  -1   18.96    0.62
  -6  -3  -1   18.93    0.57
  -6  -3  -1   18.19    0.70
  -6  -3  -1   19.42    0.60
   6   3   1   18.47    0.51
   6   3   1   18.24    0.48
   6   3   1   18.55    0.59
   6   3   1   18.96    0.64
   6   3   1   19.31    0.71
  -7  -3  -1    7.24    0.51
  -7  -3  -1    6.71    0.45
  -7  -3  -1    6.59    0.41
  -7  -3  -1    6.52    0.41
   7   3   1    6.51    0.32
   7   3   1    6.53    0.43
   7   3   1    6.90    0.34
   7   3   1    6.32    0.50
   7   3   1    7.02    0.41
  -8  -3  -1    4.42    0.44
  -8  -3  -1    4.25    0.40
  -8  -3  -1    4.35    0.40
  -8  -3  -1    5.02    0.53
   8   3   1    3.83    0.49
   8   3   1    3.66    0.31
   8   3   1    4.03    0.37
   8   3   1    4.37    0.42
  -9  -3  -1   -0.03    0.23
  -9  -3  -1   -0.10    0.24
  -9  -3  -1    0.29    0.30
  -9  -3  -1    0.12    0.23
   9   3   1    0.09    0.15
   9   3   1    0.33    0.18
   9   3   1    0.28    0.22
   9   3   1   -0.14    0.29
   9   3   1   -0.21    0.31
 -10  -3  -1    7.79    0.76
 -10  -3  -1    7.00    0.60
 -10  -3  -1    7.75    0.61
 -10  -3  -1    6.75    0.63
  10   3   1    6.89    0.52
  10   3   1    7.27    0.37
  10   3   1    7.20    0.75
  10   3   1    7.22    0.40
  10   3   1    6.53    0.64
 -11  -3  -1   10.37    0.79
 -11  -3  -1   12.15    0.80
 -11  -3  -1   11.44    0.78
  11   3   1   10.62    0.81
  11   3   1    9.57    0.62
  11   3   1   11.72    0.97
  11   3   1    9.83    0.41
  11   3   1    9.71    0.42
 -12  -3  -1    3.69    0.59
 -12  -3  -1    4.49    0.63
 -12  -3  -1    5.16    0.64
  12   3   1    4.46    0.56
  12   3   1    3.87    0.77
  12   3   1    3.33    0.60
 -13  -3  -1   -0.17    0.49
 -13  -3  -1    0.57    0.54
 -13  -3  -1   -0.06    0.56
 -13  -3  -1    0.67    0.75
  13   3   1    0.03    0.57
  13   3   1   -0.52    0.36
  13   3   1   -1.04    0.62
  11  -4  -1   -0.25    0.54
  11  -4  -1    0.63    0.65
  11  -4  -1    0.57    0.47
  11  -4  -1    0.49    0.68
 -11   4   1    0.45    0.61
 -11   4   1    0.23    0.59
 -11   4   1    1.03    0.63
 -11   4   1    0.31    0.55
  10  -4  -1    1.88    0.62
  10  -4  -1    2.18    0.61
  10  -4  -1    2.40    0.60
  10  -4  -1    2.46    0.46
 -10   4   1    1.78    0.54
 -10   4   1    2.50    0.61
 -10   4   1    2.54    0.58
 -10   4   1    2.13    0.56
   9  -4  -1    0.61    0.45
   9  -4  -1    1.78    0.50
   9  -4  -1    1.50    0.38
   9  -4  -1    0.82    0.36
  -9   4   1   -0.31    0.37
  -9   4   1    0.94    0.48
  -9   4   1    0.50    0.37
  -9   4   1    0.58    0.38
   8  -4  -1    0.26    0.29
   8  -4  -1   -0.31    0.35
   8  -4  -1   -0.28    0.34
   8  -4  -1    0.30    0.28
  -8   4   1    0.61    0.35
  -8   4   1    0.58    0.35
  -8   4   1   -0.15    0.29
  -8   4   1   -0.11    0.30
   7  -4  -1    0.09    0.21
   7  -4  -1    0.04    0.30
   7  -4  -1   -0.22    0.28
   7  -4  -1    0.68    0.25
  -7   4   1    0.02    0.24
  -7   4   1   -0.43    0.25
  -7   4   1   -0.47    0.28
  -7   4   1    0.02    0.24
   6  -4  -1   16.40    0.79
   6  -4  -1   16.64    0.79
   6  -4  -1   17.59    0.68
   6  -4  -1   16.93    0.67
  -6   4   1   17.31    0.73
  -6   4   1   17.34    0.71
  -6   4   1   16.41    0.71
  -6   4   1   16.87    0.76
   5  -4  -1   13.57    0.57
   5  -4  -1   14.25    0.68
   5  -4  -1   13.83    0.58
  -5   4   1   14.10    0.60
  -5   4   1   12.97    0.59
  -5   4   1   13.40    0.60
  -5   4   1   13.03    0.65
   4  -4  -1   34.05    0.96
   4  -4  -1   33.84    0.87
   4  -4  -1   34.40    0.85
   4  -4  -1   33.41    0.85
  -4   4   1   33.94    0.87
  -4   4   1   33.43    0.86
  -4   4   1   33.85    0.87
  -4   4   1   33.77    0.95
   3  -4  -1    3.19    0.30
   3  -4  -1    3.34    0.28
   3  -4  -1    2.99    0.34
   3  -4  -1    3.38    0.29
  -3   4   1    3.37    0.28
  -3   4   1    3.39    0.30
  -3   4   1    3.24    0.14
  -3   4   1    3.27    0.35
  -3   4   1    3.55    0.30
   2  -4  -1    3.76    0.29
   2  -4  -1    3.79    0.25
   2  -4  -1    3.27    0.27
  -2   4   1    3.67    0.28
  -2   4   1    3.79    0.29
  -2   4   1    3.60    0.32
  -2   4   1    3.62    0.26
  -2   4   1    3.71    0.18
   1  -4  -1   24.57    0.60
   1  -4  -1   24.06    0.62
   1  -4  -1   23.29    0.54
  -1   4   1   23.94    0.50
  -1   4   1   23.61    0.61
  -1   4   1   23.66    0.66
  -1   4   1   22.75    0.59
   0  -4  -1   81.76    1.27
   0  -4  -1   83.64    1.31
   0   4   1   84.14    1.28
   0   4   1   82.40    1.28
   0   4   1   80.98    1.21
  -1  -4  -1    3.21    0.24
  -1  -4  -1    3.13    0.22
   1   4   1    2.95    0.23
   1   4   1    3.36    0.23
   1   4   1    3.00    0.22
  -2  -4  -1    1.59    0.19
  -2  -4  -1    1.48    0.19
   2   4   1    1.48    0.18
   2   4   1    1.60    0.20
   2   4   1    1.50    0.18
  -3  -4  -1   21.43    0.59
  -3  -4  -1   20.44    0.52
  -3  -4  -1   21.16    0.54
   3   4   1   20.78    0.51
   3   4   1   21.55    0.50
   3   4   1   21.87    0.60
  -4  -4  -1   20.69    0.64
  -4  -4  -1   21.12    0.55
  -4  -4  -1   21.36    0.57
  -4  -4  -1   21.09    0.32
   4   4   1   20.32    0.59
   4   4   1   21.19    0.62
   4   4   1   20.79    0.49
   4   4   1   20.47    0.51
  -5  -4  -1    3.05    0.16
  -5  -4  -1    2.95    0.26
  -5  -4  -1    2.60    0.32
  -5  -4  -1    3.13    0.26
   5   4   1    2.95    0.29
   5   4   1    3.04    0.30
   5   4   1    2.72    0.22
   5   4   1    2.83    0.32
   5   4   1    3.37    0.23
  -6  -4  -1    1.01    0.20
  -6  -4  -1    1.29    0.22
  -6  -4  -1    1.44    0.32
   6   4   1    1.09    0.25
   6   4   1    1.38    0.19
   6   4   1    1.12    0.21
   6   4   1    1.21    0.27
   6   4   1    1.36    0.18
  -7  -4  -1    0.33    0.21
  -7  -4  -1    0.12    0.17
  -7  -4  -1    0.51    0.19
   7   4   1    0.21    0.18
   7   4   1    0.60    0.15
   7   4   1    0.37    0.20
   7   4   1    0.41    0.25
   7   4   1    0.40    0.14
  -8  -4  -1    0.02    0.19
  -8  -4  -1    0.19    0.26
  -8  -4  -1   -0.32    0.18
   8   4   1    0.20    0.18
   8   4   1   -0.02    0.13
   8   4   1    0.57    0.24
   8   4   1    0.07    0.24
   8   4   1    0.10    0.14
  -9  -4  -1    4.61    0.59
  -9  -4  -1    5.70    0.49
  -9  -4  -1    5.40    0.48
   9   4   1    5.31    0.32
   9   4   1    4.82    0.46
   9   4   1    5.66    0.64
   9   4   1    5.01    0.29
 -10  -4  -1    1.89    0.48
 -10  -4  -1    2.50    0.38
 -10  -4  -1    2.72    0.40
  10   4   1    3.60    0.56
  10   4   1    2.25    0.22
  10   4   1    1.99    0.41
  10   4   1    2.46    0.28
  10   4   1    3.08    0.41
 -11  -4  -1    0.33    0.41
 -11  -4  -1    0.36    0.35
 -11  -4  -1    0.72    0.33
  11   4   1    0.26    0.31
  11   4   1    1.34    0.41
  11   4   1    0.64    0.51
 -12  -4  -1   -0.46    0.42
 -12  -4  -1    0.36    0.41
  12   4   1   -0.17    0.44
  12   4   1    2.20    0.65
  12   4   1    0.69    0.36
 -13  -4  -1   -1.45    0.90
 -13  -4  -1   -0.22    0.52
 -13  -4  -1    0.33    0.50
  13   4   1    0.97    0.56
  13   4   1    0.09    0.40
  13   4   1   -1.55    0.71
  10  -5  -1    9.90    1.11
  10  -5  -1    8.70    1.09
  10  -5  -1   10.37    0.92
 -10   5   1    8.91    1.00
 -10   5   1    8.75    1.01
 -10   5   1    9.64    1.02
 -10   5   1   10.90    1.06
   9  -5  -1   14.92    1.09
   9  -5  -1   15.20    1.05
   9  -5  -1   14.68    0.86
   9  -5  -1   16.53    0.92
  -9   5   1   13.83    0.97
  -9   5   1   15.41    0.97
  -9   5   1   14.10    1.01
  -9   5   1   14.49    0.99
   8  -5  -1    2.15    0.51
   8  -5  -1    2.41    0.39
   8  -5  -1    2.34    0.53
  -8   5   1    3.01    0.50
  -8   5   1    2.94    0.48
  -8   5   1    3.20    0.57
  -8   5   1    3.05    0.53
   7  -5  -1    2.85    0.51
   7  -5  -1    3.24    0.43
   7  -5  -1    2.43    0.49
   7  -5  -1    2.70    0.40
  -7   5   1    2.43    0.42
  -7   5   1    2.50    0.44
  -7   5   1    2.80    0.43
  -7   5   1    2.19    0.44
   6  -5  -1    0.75    0.28
   6  -5  -1    0.69    0.33
   6  -5  -1    1.05    0.30
  -6   5   1    0.85    0.26
  -6   5   1    1.19    0.31
  -6   5   1    1.16    0.30
   5  -5  -1    0.04    0.20
   5  -5  -1    0.49    0.22
   5  -5  -1    0.71    0.28
  -5   5   1    0.21    0.23
  -5   5   1    0.58    0.28
  -5   5   1    0.16    0.21
  -5   5   1    0.33    0.19
   4  -5  -1   -0.13    0.17
   4  -5  -1   -0.09    0.16
   4  -5  -1   -0.36    0.15
  -4   5   1    0.17    0.21
  -4   5   1    0.22    0.15
  -4   5   1   -0.11    0.16
   3  -5  -1    0.10    0.18
   3  -5  -1   -0.02    0.15
   3  -5  -1    0.05    0.12
  -3   5   1   -0.05    0.15
  -3   5   1   -0.04    0.08
  -3   5   1   -0.03    0.13
  -3   5   1   -0.24    0.17
  -3   5   1   -0.21    0.14
   2  -5  -1   35.32    0.86
   2  -5  -1   33.96    0.75
   2  -5  -1   34.53    0.84
  -2   5   1   32.57    0.83
  -2   5   1   32.36    0.89
  -2   5   1   33.14    0.64
  -2   5   1   32.66    0.83
  -2   5   1   34.55    0.76
   1  -5  -1    7.78    0.39
   1  -5  -1    7.48    0.33
   1  -5  -1    8.20    0.41
  -1   5   1    7.80    0.44
  -1   5   1    7.53    0.38
  -1   5   1    8.00    0.32
  -1   5   1    7.72    0.40
   0  -5  -1   56.11    1.07
   0  -5  -1   53.78    1.03
   0   5   1   56.38    0.99
   0   5   1   55.32    1.04
   0   5   1   53.82    1.03
  -1  -5  -1   46.16    0.91
  -1  -5  -1   46.20    0.94
   1   5   1   46.58    0.91
   1   5   1   47.05    0.92
   1   5   1   46.43    0.90
  -2  -5  -1    7.49    0.36
  -2  -5  -1    7.80    0.35
   2   5   1    7.65    0.34
   2   5   1    7.91    0.38
   2   5   1    7.56    0.34
  -3  -5  -1   20.33    0.57
  -3  -5  -1   20.60    0.56
   3   5   1   20.05    0.37
   3   5   1   20.28    0.53
   3   5   1   20.53    0.63
   3   5   1   19.70    0.53
  -4  -5  -1  101.90    1.54
  -4  -5  -1  100.48    1.69
  -4  -5  -1   98.46    1.56
   4   5   1   97.11    1.66
   4   5   1   98.76    1.46
   4   5   1   99.88    1.45
  -5  -5  -1   32.30    0.78
  -5  -5  -1   31.82    0.76
  -5  -5  -1   31.84    0.47
  -5  -5  -1   33.31    0.91
   5   5   1   30.90    0.85
   5   5   1   32.41    0.69
   5   5   1   33.00    0.68
   5   5   1   32.46    0.83
  -6  -5  -1    3.22    0.31
  -6  -5  -1    2.39    0.33
  -6  -5  -1    2.86    0.17
  -6  -5  -1    2.89    0.30
   6   5   1    2.41    0.24
   6   5   1    2.85    0.24
   6   5   1    2.28    0.30
   6   5   1    2.58    0.35
  -7  -5  -1   57.86    1.18
  -7  -5  -1   56.20    1.39
  -7  -5  -1   55.60    1.19
  -7  -5  -1   58.11    0.91
   7   5   1   56.20    1.27
   7   5   1   57.46    0.96
   7   5   1   57.77    1.40
   7   5   1   56.57    0.98
   7   5   1   59.56    1.28
  -8  -5  -1   44.38    1.31
  -8  -5  -1   44.22    0.84
  -8  -5  -1   43.72    1.05
  -8  -5  -1   44.28    1.09
   8   5   1   42.81    0.81
   8   5   1   45.28    0.80
   8   5   1   44.67    1.30
   8   5   1   43.35    1.13
   8   5   1   45.34    1.14
  -9  -5  -1    6.82    0.67
  -9  -5  -1    6.13    0.50
  -9  -5  -1    7.27    0.54
  -9  -5  -1    6.84    0.39
   9   5   1    7.04    0.32
   9   5   1    7.38    0.67
   9   5   1    6.23    0.64
   9   5   1    7.48    0.56
 -10  -5  -1    0.67    0.44
 -10  -5  -1    0.25    0.28
 -10  -5  -1    0.45    0.27
  10   5   1    0.57    0.40
  10   5   1    0.00    0.28
  10   5   1    0.50    0.32
 -11  -5  -1    0.15    0.34
 -11  -5  -1    0.62    0.34
 -11  -5  -1    0.83    0.50
  11   5   1    0.46    0.46
  11   5   1    0.32    0.32
  11   5   1    0.89    0.38
 -12  -5  -1    7.43    0.78
 -12  -5  -1    8.15    0.93
 -12  -5  -1    7.00    0.79
  12   5   1    7.56    1.01
  12   5   1    8.89    0.87
  12   5   1    5.87    0.69
 -13  -5  -1    4.78    0.68
 -13  -5  -1    6.05    0.73
 -13  -5  -1    5.77    0.62
  13   5   1    4.70    0.92
  13   5   1    6.71    0.84
  13   5   1    6.45    0.78
  10  -6  -1    1.56    0.54
  10  -6  -1    2.75    0.73
  10  -6  -1    1.35    0.61
 -10   6   1    0.57    0.61
 -10   6   1    1.88    0.66
 -10   6   1    1.92    0.64
 -10   6   1    1.48    0.67
   9  -6  -1    5.35    0.66
   9  -6  -1    2.40    0.60
   9  -6  -1    4.80    0.63
  -9   6   1    4.29    0.64
  -9   6   1    4.51    0.62
  -9   6   1    5.37    0.75
  -9   6   1    3.29    0.60
   8  -6  -1    3.23    0.59
   8  -6  -1    2.53    0.49
   8  -6  -1    3.29    0.54
  -8   6   1    2.95    0.60
  -8   6   1    2.96    0.52
  -8   6   1    3.49    0.62
  -8   6   1    3.65    0.55
   7  -6  -1   -0.17    0.29
   7  -6  -1    0.45    0.34
  -7   6   1   -0.48    0.32
  -7   6   1    0.35    0.38
  -7   6   1   -0.40    0.31
   6  -6  -1    3.87    0.47
   6  -6  -1    3.89    0.48
  -6   6   1    2.89    0.45
  -6   6   1    3.95    0.51
  -6   6   1    3.42    0.43
  -6   6   1    2.38    0.46
   5  -6  -1    3.64    0.45
   5  -6  -1    4.02    0.49
  -5   6   1    3.14    0.41
  -5   6   1    2.93    0.40
  -5   6   1    3.14    0.46
  -5   6   1    4.17    0.43
   4  -6  -1   13.25    0.65
   4  -6  -1   13.27    0.63
   4  -6  -1   11.90    0.55
  -4   6   1   13.07    0.32
  -4   6   1   13.17    0.57
  -4   6   1   12.84    0.64
  -4   6   1   12.20    0.69
   3  -6  -1    0.59    0.19
   3  -6  -1    0.68    0.22
   3  -6  -1    0.30    0.16
  -3   6   1    0.58    0.17
  -3   6   1    0.55    0.13
  -3   6   1    0.57    0.25
  -3   6   1    0.31    0.20
  -3   6   1    0.32    0.19
   2  -6  -1    7.76    0.38
   2  -6  -1    7.76    0.45
   2  -6  -1    7.46    0.48
  -2   6   1    7.21    0.44
  -2   6   1    7.48    0.46
  -2   6   1    7.32    0.33
  -2   6   1    8.15    0.53
   1  -6  -1   13.41    0.54
   1  -6  -1   13.02    0.56
   1  -6  -1   12.88    0.44
  -1   6   1   12.66    0.53
  -1   6   1   12.03    0.57
  -1   6   1   11.65    0.51
  -1   6   1   12.33    0.44
   0  -6  -1   38.42    0.93
   0  -6  -1   37.77    0.89
   0   6   1   38.78    0.85
   0   6   1   37.64    0.89
   0   6   1   39.27    0.90
  -1  -6  -1   66.12    1.25
  -1  -6  -1   65.76    1.22
   1   6   1   63.67    1.20
   1   6   1   64.49    1.20
   1   6   1   65.52    1.20
  -2  -6  -1    0.55    0.17
  -2  -6  -1    0.31    0.14
   2   6   1    0.46    0.15
   2   6   1    0.37    0.17
   2   6   1    0.32    0.15
  -3  -6  -1   29.74    0.75
  -3  -6  -1   28.87    0.76
   3   6   1   30.42    0.71
   3   6   1   29.75    0.55
   3   6   1   29.73    0.71
   3   6   1   29.30    0.81
  -4  -6  -1   53.60    1.09
  -4  -6  -1   53.29    1.17
  -4  -6  -1   54.40    1.07
   4   6   1   52.52    0.98
   4   6   1   52.63    1.17
   4   6   1   55.47    1.00
   4   6   1   53.64    0.76
  -5  -6  -1    3.37    0.32
  -5  -6  -1    3.76    0.43
  -5  -6  -1    3.61    0.32
   5   6   1    3.63    0.27
   5   6   1    4.07    0.29
   5   6   1    3.69    0.38
  -6  -6  -1    0.25    0.17
  -6  -6  -1    0.32    0.16
  -6  -6  -1   -0.03    0.20
   6   6   1    0.62    0.22
   6   6   1    0.17    0.18
   6   6   1    0.23    0.13
   6   6   1    0.18    0.12
  -7  -6  -1    0.47    0.10
  -7  -6  -1    0.59    0.21
  -7  -6  -1    0.40    0.20
  -7  -6  -1    0.66    0.28
   7   6   1    0.48    0.15
   7   6   1    0.50    0.22
   7   6   1    1.19    0.30
   7   6   1    0.57    0.16
  -8  -6  -1   15.88    0.42
  -8  -6  -1   13.45    0.94
  -8  -6  -1   15.86    0.65
  -8  -6  -1   16.34    0.68
   8   6   1   16.49    0.75
   8   6   1   16.32    0.45
   8   6   1   16.23    0.44
   8   6   1   16.75    0.74
  -9  -6  -1   36.11    1.03
  -9  -6  -1   36.43    1.28
  -9  -6  -1   36.22    1.05
  -9  -6  -1   36.44    0.74
   9   6   1   36.28    1.11
   9   6   1   38.59    1.30
   9   6   1   35.79    0.63
   9   6   1   35.22    1.10
 -10  -6  -1    5.80    0.56
 -10  -6  -1    4.70    0.59
 -10  -6  -1    4.24    0.58
 -10  -6  -1    5.64    0.38
  10   6   1    4.74    0.61
  10   6   1    4.38    0.60
  10   6   1    5.78    0.74
 -11  -6  -1    0.53    0.49
 -11  -6  -1    0.29    0.35
 -11  -6  -1    0.57    0.25
 -11  -6  -1    0.24    0.35
  11   6   1   -0.46    0.44
  11   6   1    0.61    0.38
  11   6   1    0.60    0.40
 -12  -6  -1    7.34    0.77
 -12  -6  -1    7.45    0.56
 -12  -6  -1    5.24    0.77
 -12  -6  -1    6.76    0.79
  12   6   1    6.21    0.80
  12   6   1    6.49    0.69
  12   6   1    6.02    0.80
 -13  -6  -1    9.00    0.69
 -13  -6  -1    8.16    0.93
 -13  -6  -1    8.44    0.97
  13   6   1    9.23    0.98
  13   6   1    9.34    1.09
  13   6   1    7.99    0.89
   9  -7  -1   -1.15    0.53
   9  -7  -1    0.09    0.47
   9  -7  -1   -0.66    0.53
  -9   7   1   -0.38    0.56
  -9   7   1   -0.81    0.57
  -9   7   1   -1.25    0.59
  -9   7   1   -0.47    0.49
   8  -7  -1    2.17    0.49
   8  -7  -1    2.69    0.57
   8  -7  -1    1.84    0.58
  -8   7   1    2.59    0.61
  -8   7   1    2.80    0.54
  -8   7   1    3.70    0.67
  -8   7   1    2.90    0.57
   7  -7  -1    6.89    0.71
   7  -7  -1    6.70    0.77
  -7   7   1    5.73    0.67
  -7   7   1    6.51    0.72
  -7   7   1    7.13    0.80
  -7   7   1    6.41    0.81
   6  -7  -1    1.35    0.42
   6  -7  -1    1.85    0.40
  -6   7   1    1.40    0.41
  -6   7   1    1.43    0.45
  -6   7   1    1.54    0.35
  -6   7   1    1.41    0.40
   5  -7  -1    1.80    0.38
   5  -7  -1    1.97    0.38
  -5   7   1    1.64    0.37
  -5   7   1    1.75    0.41
  -5   7   1    0.96    0.37
  -5   7   1    2.66    0.37
   4  -7  -1    0.73    0.28
   4  -7  -1    0.78    0.31
   4  -7  -1    0.67    0.24
  -4   7   1    0.56    0.13
  -4   7   1   -0.05    0.38
  -4   7   1    0.63    0.23
  -4   7   1    0.53    0.31
  -4   7   1    1.10    0.33
   3  -7  -1   19.75    0.79
   3  -7  -1   20.15    0.77
   3  -7  -1   19.65    0.66
  -3   7   1   19.13    0.77
  -3   7   1   18.52    0.75
  -3   7   1   19.79    0.53
  -3   7   1   19.79    0.87
   2  -7  -1    9.57    0.57
   2  -7  -1    8.79    0.52
   2  -7  -1    9.38    0.44
  -2   7   1    9.07    0.40
  -2   7   1    8.87    0.53
  -2   7   1    9.75    0.61
  -2   7   1    9.39    0.54
   1  -7  -1    7.44    0.37
   1  -7  -1    6.70    0.47
   1  -7  -1    7.75    0.47
  -1   7   1    7.44    0.46
  -1   7   1    7.31    0.39
  -1   7   1    7.11    0.51
  -1   7   1    7.80    0.48
   0  -7  -1   24.06    0.79
   0  -7  -1   24.42    0.75
   0  -7  -1   23.77    0.63
   0   7   1   23.63    0.69
   0   7   1   24.10    0.75
   0   7   1   25.56    0.87
   0   7   1   24.37    0.75
  -1  -7  -1    1.33    0.24
  -1  -7  -1    2.40    0.30
   1   7   1    1.43    0.26
   1   7   1    2.15    0.29
   1   7   1    2.42    0.31
  -2  -7  -1    1.90    0.25
  -2  -7  -1    1.87    0.25
   2   7   1    2.07    0.28
   2   7   1    2.20    0.29
   2   7   1    1.74    0.24
  -3  -7  -1    4.35    0.35
  -3  -7  -1    4.03    0.36
   3   7   1    3.78    0.32
   3   7   1    3.39    0.37
   3   7   1    4.16    0.33
  -4  -7  -1    0.11    0.15
  -4  -7  -1   -0.09    0.14
   4   7   1    0.06    0.09
   4   7   1   -0.12    0.13
   4   7   1    0.01    0.16
   4   7   1    0.01    0.13
  -5  -7  -1   13.17    0.56
  -5  -7  -1   12.71    0.63
  -5  -7  -1   13.01    0.55
   5   7   1   13.21    0.62
   5   7   1   13.25    0.48
   5   7   1   13.52    0.48
  -6  -7  -1    0.56    0.25
  -6  -7  -1    0.45    0.20
  -6  -7  -1    0.32    0.20
   6   7   1    0.29    0.14
   6   7   1    0.39    0.15
   6   7   1    0.04    0.22
   6   7   1    0.57    0.21
  -7  -7  -1   19.48    0.71
  -7  -7  -1   20.21    0.88
  -7  -7  -1   19.33    0.73
   7   7   1   19.32    0.54
   7   7   1   19.37    0.53
   7   7   1   18.84    0.82
   7   7   1   20.49    0.78
  -8  -7  -1    1.62    0.40
  -8  -7  -1    1.33    0.29
  -8  -7  -1    1.04    0.28
  -8  -7  -1    1.75    0.17
   8   7   1    1.55    0.20
   8   7   1    1.44    0.33
   8   7   1    1.73    0.41
   8   7   1    1.63    0.19
  -9  -7  -1    1.12    0.16
  -9  -7  -1    0.86    0.30
  -9  -7  -1    0.29    0.34
  -9  -7  -1    0.81    0.30
   9   7   1    0.49    0.35
   9   7   1    0.94    0.36
   9   7   1    1.21    0.13
   9   7   1    0.90    0.12
 -10  -7  -1    2.13    0.40
 -10  -7  -1    1.47    0.40
 -10  -7  -1    1.13    0.44
 -10  -7  -1    1.59    0.21
  10   7   1    1.93    0.43
  10   7   1    1.04    0.40
 -11  -7  -1    0.60    0.22
 -11  -7  -1    0.46    0.37
 -11  -7  -1    0.33    0.38
 -11  -7  -1    0.21    0.51
  11   7   1    0.34    0.40
  11   7   1    0.60    0.40
 -12  -7  -1    0.28    0.43
 -12  -7  -1    0.00    0.60
 -12  -7  -1    0.05    0.45
 -12  -7  -1   -0.32    0.25
  12   7   1   -0.25    0.45
  12   7   1    0.47    0.47
 -13  -7  -1   -0.18    0.53
 -13  -7  -1    0.69    0.48
  13   7   1    0.51    0.51
  13   7   1    1.35    0.58
   9  -8  -1    0.05    0.67
   9  -8  -1   -0.04    0.56
   9  -8  -1    1.54    0.69
  -9   8   1    1.04    0.63
  -9   8   1    1.69    0.66
  -9   8   1    0.71    0.71
   8  -8  -1    5.00    0.74
   8  -8  -1    4.05    0.65
  -8   8   1    4.00    0.77
  -8   8   1    4.55    0.66
  -8   8   1    5.38    0.80
  -8   8   1    4.63    0.75
   7  -8  -1    5.29    0.67
   7  -8  -1    4.95    0.63
  -7   8   1    4.55    0.69
  -7   8   1    4.74    0.72
  -7   8   1    5.27    0.70
  -7   8   1    5.24    0.69
   6  -8  -1    3.11    0.51
   6  -8  -1    1.97    0.50
  -6   8   1    1.80    0.52
  -6   8   1    1.36    0.38
  -6   8   1    1.47    0.46
  -6   8   1    1.59    0.44
   5  -8  -1    1.20    0.35
   5  -8  -1    0.58    0.40
  -5   8   1    0.99    0.43
  -5   8   1    1.01    0.37
  -5   8   1    0.42    0.36
  -5   8   1    1.20    0.31
   4  -8  -1    8.34    0.69
   4  -8  -1    7.70    0.52
   4  -8  -1    7.48    0.63
  -4   8   1    7.75    0.65
  -4   8   1    7.41    0.35
  -4   8   1    7.68    0.66
  -4   8   1    6.88    0.68
   3  -8  -1   11.61    0.66
   3  -8  -1   10.06    0.53
  -3   8   1   10.56    0.74
  -3   8   1   11.70    0.68
  -3   8   1   10.65    0.45
   2  -8  -1    0.89    0.29
   2  -8  -1    0.56    0.28
   2  -8  -1    0.39    0.19
  -2   8   1    0.42    0.22
  -2   8   1    0.53    0.20
  -2   8   1    0.63    0.24
  -2   8   1    0.51    0.33
   1  -8  -1    3.88    0.43
   1  -8  -1    3.93    0.33
   1  -8  -1    4.46    0.47
  -1   8   1    3.71    0.48
  -1   8   1    4.20    0.37
  -1   8   1    3.20    0.41
  -1   8   1    4.60    0.44
   0  -8  -1    6.63    0.48
   0  -8  -1    7.06    0.38
   0  -8  -1    6.74    0.50
   0   8   1    6.15    0.45
   0   8   1    6.18    0.43
   0   8   1    6.79    0.46
   0   8   1    6.22    0.53
  -1  -8  -1   20.85    0.76
  -1  -8  -1   20.73    0.73
   1   8   1   20.59    0.72
   1   8   1   20.33    0.72
   1   8   1   20.64    0.72
  -2  -8  -1   -0.02    0.18
  -2  -8  -1    0.14    0.17
   2   8   1    0.42    0.20
   2   8   1    0.15    0.17
   2   8   1    0.23    0.18
  -3  -8  -1    0.01    0.18
  -3  -8  -1    0.04    0.16
   3   8   1    0.34    0.17
   3   8   1    0.51    0.19
   3   8   1    0.20    0.19
  -4  -8  -1   10.45    0.53
  -4  -8  -1   10.74    0.54
   4   8   1   10.69    0.48
   4   8   1   10.08    0.58
   4   8   1   10.62    0.36
   4   8   1   10.28    0.47
  -5  -8  -1   22.39    0.76
  -5  -8  -1   21.96    0.77
  -5  -8  -1   21.34    0.84
   5   8   1   22.08    0.65
   5   8   1   22.61    0.66
   5   8   1   22.80    0.48
   5   8   1   21.14    0.83
  -6  -8  -1    1.49    0.30
  -6  -8  -1    1.84    0.38
  -6  -8  -1    1.86    0.28
   6   8   1    1.30    0.29
   6   8   1    1.72    0.24
   6   8   1    1.69    0.24
  -7  -8  -1    1.09    0.28
  -7  -8  -1    1.09    0.28
  -7  -8  -1    1.40    0.43
   7   8   1    1.27    0.33
   7   8   1    0.75    0.19
   7   8   1    0.88    0.19
   7   8   1    0.74    0.31
  -8  -8  -1    1.45    0.31
  -8  -8  -1    1.73    0.44
  -8  -8  -1    1.05    0.29
   8   8   1    1.39    0.20
   8   8   1    1.52    0.41
   8   8   1    0.85    0.33
   8   8   1    1.50    0.20
  -9  -8  -1    3.82    0.45
  -9  -8  -1    3.43    0.48
  -9  -8  -1    3.79    0.61
   9   8   1    3.86    0.56
   9   8   1    4.17    0.53
 -10  -8  -1    4.06    0.68
 -10  -8  -1    3.35    0.49
 -10  -8  -1    3.28    0.72
  10   8   1    2.95    0.52
  10   8   1    2.89    0.50
 -11  -8  -1    3.44    0.53
 -11  -8  -1    4.04    0.53
 -11  -8  -1    3.28    0.69
 -11  -8  -1    3.29    0.26
  11   8   1    2.81    0.57
  11   8   1    2.84    0.56
 -12  -8  -1   -0.27    0.63
 -12  -8  -1   -0.21    0.20
 -12  -8  -1    0.45    0.49
 -12  -8  -1    0.43    0.46
  12   8   1    0.16    0.49
  12   8   1    0.16    0.50
   8  -9  -1    1.39    0.58
   8  -9  -1    0.72    0.67
  -8   9   1    1.23    0.57
  -8   9   1    0.94    0.75
  -8   9   1    1.69    0.66
  -8   9   1    2.24    0.74
   7  -9  -1    2.95    0.67
   7  -9  -1    3.54    0.60
  -7   9   1    3.69    0.71
  -7   9   1    2.10    0.66
  -7   9   1    2.51    0.53
  -7   9   1    2.52    0.61
   6  -9  -1    4.31    0.61
   6  -9  -1    3.81    0.61
  -6   9   1    3.35    0.60
  -6   9   1    4.49    0.63
  -6   9   1    3.39    0.65
   5  -9  -1    4.89    0.60
   5  -9  -1    4.48    0.61
  -5   9   1    3.97    0.58
  -5   9   1    4.01    0.66
  -5   9   1    3.96    0.54
   4  -9  -1    9.47    0.81
   4  -9  -1    8.57    0.73
   4  -9  -1    8.42    0.58
  -4   9   1    7.90    0.76
  -4   9   1    7.47    0.74
  -4   9   1    7.36    0.73
  -4   9   1    8.74    0.42
   3  -9  -1   87.92    1.64
   3  -9  -1   89.86    1.92
   3  -9  -1   90.47    1.99
  -3   9   1   89.51    1.52
  -3   9   1   91.10    2.13
  -3   9   1   87.92    1.93
   2  -9  -1    0.27    0.28
   2  -9  -1    0.03    0.32
   2  -9  -1    0.30    0.19
  -2   9   1    0.37    0.35
  -2   9   1    0.49    0.22
  -2   9   1    0.51    0.27
  -2   9   1    0.19    0.26
   1  -9  -1    0.78    0.22
   1  -9  -1    0.57    0.27
  -1   9   1    1.33    0.36
  -1   9   1    0.89    0.24
  -1   9   1    0.96    0.36
  -1   9   1    0.90    0.29
   0  -9  -1    1.38    0.28
   0  -9  -1    2.19    0.37
   0  -9  -1    2.24    0.28
   0   9   1    2.78    0.40
   0   9   1    1.89    0.34
   0   9   1    2.01    0.30
   0   9   1    2.11    0.41
  -1  -9  -1    0.13    0.24
  -1  -9  -1    0.47    0.24
   1   9   1    0.20    0.22
   1   9   1    0.45    0.24
   1   9   1    0.16    0.21
  -2  -9  -1   26.74    0.91
  -2  -9  -1   26.53    0.88
   2   9   1   24.68    0.82
   2   9   1   26.13    0.89
   2   9   1   26.61    0.84
  -3  -9  -1    0.24    0.22
  -3  -9  -1   -0.01    0.21
   3   9   1    0.26    0.20
   3   9   1    0.02    0.20
   3   9   1   -0.10    0.22
  -4  -9  -1    1.53    0.31
  -4  -9  -1    1.37    0.28
   4   9   1    1.73    0.21
   4   9   1    1.67    0.34
   4   9   1    1.46    0.27
   4   9   1    1.47    0.27
  -5  -9  -1   17.04    0.72
  -5  -9  -1   18.59    0.76
   5   9   1   17.56    0.63
   5   9   1   16.92    0.80
   5   9   1   17.51    0.47
   5   9   1   17.98    0.63
  -6  -9  -1    4.70    0.48
  -6  -9  -1    4.10    0.47
   6   9   1    4.88    0.40
   6   9   1    4.76    0.65
   6   9   1    3.58    0.36
  -7  -9  -1   14.45    0.71
  -7  -9  -1   14.02    0.72
  -7  -9  -1   14.03    0.84
   7   9   1   14.47    0.82
   7   9   1   13.87    0.51
   7   9   1   13.77    0.52
  -8  -9  -1   -0.33    0.28
  -8  -9  -1   -0.16    0.26
  -8  -9  -1    0.16    0.38
   8   9   1    0.37    0.16
   8   9   1   -0.38    0.31
   8   9   1    0.32    0.16
   8   9   1    0.52    0.35
  -9  -9  -1    0.59    0.35
  -9  -9  -1    0.81    0.45
   9   9   1    1.08    0.43
   9   9   1    0.91    0.40
 -10  -9  -1    2.69    0.49
 -10  -9  -1    1.69    0.53
 -10  -9  -1    2.09    0.46
  10   9   1    2.67    0.55
  10   9   1    2.90    0.54
 -11  -9  -1    4.09    0.59
 -11  -9  -1    4.18    0.77
 -11  -9  -1    3.11    0.58
  11   9   1    3.75    0.61
  11   9   1    5.48    0.72
 -12  -9  -1    2.32    0.61
 -12  -9  -1    1.11    0.76
 -12  -9  -1    1.44    0.51
  12   9   1    1.22    0.57
  12   9   1    1.46    0.57
   7 -10  -1    5.53    0.78
   7 -10  -1    5.43    0.87
  -7  10   1    2.57    0.69
  -7  10   1    4.70    0.81
  -7  10   1    4.06    0.84
   6 -10  -1    2.75    0.59
   6 -10  -1    4.63    0.76
  -6  10   1    2.73    0.69
  -6  10   1    4.27    0.68
  -6  10   1    3.77    0.80
   5 -10  -1    0.03    0.41
   5 -10  -1    0.05    0.49
  -5  10   1    0.29    0.46
  -5  10   1    0.99    0.58
   4 -10  -1    2.39    0.46
   4 -10  -1    2.71    0.40
   4 -10  -1    3.50    0.59
  -4  10   1    2.78    0.53
  -4  10   1    3.04    0.40
  -4  10   1    3.19    0.61
  -4  10   1    2.34    0.50
   3 -10  -1    7.62    0.73
   3 -10  -1    7.96    0.56
   3 -10  -1    9.37    0.84
  -3  10   1    8.43    0.75
  -3  10   1    7.75    0.83
  -3  10   1    8.60    0.52
  -3  10   1    8.06    0.76
   2 -10  -1    0.63    0.35
   2 -10  -1    0.44    0.24
   2 -10  -1    0.74    0.42
  -2  10   1    1.08    0.41
  -2  10   1    0.19    0.35
  -2  10   1    0.45    0.26
   1 -10  -1    3.44    0.51
   1 -10  -1    4.30    0.53
   1 -10  -1    3.91    0.40
  -1  10   1    4.34    0.60
  -1  10   1    3.56    0.41
  -1  10   1    4.54    0.57
  -1  10   1    4.02    0.50
   0 -10  -1    1.25    0.36
   0 -10  -1    1.43    0.26
   0 -10  -1    1.08    0.37
   0  10   1    0.81    0.29
   0  10   1    1.37    0.32
   0  10   1    1.10    0.39
   0  10   1    0.54    0.30
  -1 -10  -1    0.81    0.32
   1  10   1    0.45    0.28
   1  10   1    0.56    0.28
   1  10   1    0.25    0.33
   1  10   1    0.92    0.28
  -2 -10  -1    3.40    0.52
  -2 -10  -1    3.94    0.49
   2  10   1    3.67    0.46
   2  10   1    3.71    0.43
   2  10   1    4.79    0.50
  -3 -10  -1    2.49    0.39
  -3 -10  -1    2.49    0.39
   3  10   1    2.53    0.35
   3  10   1    2.96    0.42
   3  10   1    2.28    0.34
  -4 -10  -1   11.03    0.68
  -4 -10  -1    8.57    0.60
   4  10   1   10.37    0.57
   4  10   1   10.14    0.56
   4  10   1   10.00    0.46
  -5 -10  -1   10.37    0.67
  -5 -10  -1   11.38    0.65
   5  10   1    9.61    0.41
   5  10   1    9.60    0.54
   5  10   1   10.58    0.73
   5  10   1   11.47    0.57
  -6 -10  -1    0.85    0.31
  -6 -10  -1    1.15    0.30
  -6 -10  -1    0.77    0.33
   6  10   1    0.71    0.36
   6  10   1    0.07    0.20
   6  10   1    0.57    0.15
   6  10   1    0.44    0.23
  -7 -10  -1    3.63    0.49
  -7 -10  -1    4.98    0.59
  -7 -10  -1    3.93    0.56
   7  10   1    4.60    0.38
   7  10   1    5.05    0.40
   7  10   1    4.17    0.56
  -8 -10  -1    6.19    0.76
  -8 -10  -1    7.28    0.65
   8  10   1    5.76    0.68
   8  10   1    6.92    0.40
   8  10   1    6.29    0.38
   8  10   1    6.48    0.76
  -9 -10  -1    9.27    0.76
  -9 -10  -1   10.39    0.78
  -9 -10  -1    9.25    0.94
   9  10   1    9.70    0.83
   9  10   1    8.70    0.82
 -10 -10  -1   14.28    0.91
 -10 -10  -1   16.04    1.18
 -10 -10  -1   13.73    0.94
  10  10   1   16.67    1.01
  10  10   1   16.25    1.05
 -11 -10  -1    2.34    0.56
 -11 -10  -1    1.98    0.49
 -11 -10  -1    1.95    0.66
  11  10   1    2.06    0.60
  11  10   1    2.21    0.60
   6 -11  -1    1.68    0.76
   6 -11  -1    2.33    0.68
  -6  11   1    2.71    0.74
  -6  11   1    1.39    0.69
  -6  11   1    0.65    0.73
   5 -11  -1    3.30    0.73
   5 -11  -1    1.64    0.55
  -5  11   1    1.04    0.60
  -5  11   1    0.87    0.69
  -5  11   1    1.23    0.64
   4 -11  -1    0.03    0.33
   4 -11  -1   -0.76    0.44
   4 -11  -1   -0.09    0.52
  -4  11   1    0.88    0.52
  -4  11   1    0.17    0.50
  -4  11   1    0.91    0.58
   3 -11  -1    0.49    0.29
   3 -11  -1    0.73    0.52
   3 -11  -1    0.85    0.44
  -3  11   1   -0.52    0.41
  -3  11   1   -0.34    0.50
  -3  11   1    0.09    0.28
  -3  11   1    0.19    0.43
   2 -11  -1    3.97    0.61
   2 -11  -1    3.15    0.39
   2 -11  -1    3.23    0.61
  -2  11   1    2.95    0.64
  -2  11   1    3.00    0.42
  -2  11   1    3.01    0.55
  -2  11   1    2.69    0.53
   1 -11  -1    2.31    0.50
   1 -11  -1    3.69    0.55
   1 -11  -1    2.60    0.35
  -1  11   1    2.52    0.42
  -1  11   1    2.51    0.47
  -1  11   1    2.55    0.53
   0 -11  -1    1.07    0.44
   0 -11  -1    0.82    0.37
   0 -11  -1    0.93    0.26
   0  11   1    1.04    0.34
   0  11   1    1.09    0.36
   0  11   1    0.94    0.38
  -1 -11  -1    0.57    0.23
  -1 -11  -1    0.11    0.28
  -1 -11  -1   -0.07    0.38
   1  11   1    0.84    0.32
   1  11   1    0.64    0.39
   1  11   1    0.58    0.36
   1  11   1    0.18    0.33
  -2 -11  -1    5.05    0.60
  -2 -11  -1    5.46    0.65
   2  11   1    5.12    0.57
   2  11   1    6.53    0.56
   2  11   1    6.13    0.72
  -3 -11  -1    0.34    0.33
  -3 -11  -1    0.96    0.36
   3  11   1    0.38    0.27
   3  11   1    0.77    0.36
   3  11   1    1.56    0.33
  -4 -11  -1    4.86    0.62
  -4 -11  -1    4.41    0.52
   4  11   1    5.81    0.52
   4  11   1    4.70    0.42
   4  11   1    3.99    0.51
   4  11   1    5.83    0.65
  -5 -11  -1    8.85    0.69
  -5 -11  -1    8.58    0.68
   5  11   1    8.67    0.45
   5  11   1    8.48    0.57
   5  11   1    8.88    0.58
   5  11   1    9.07    0.73
  -6 -11  -1    3.03    0.48
  -6 -11  -1    2.65    0.46
  -6 -11  -1    2.20    0.49
   6  11   1    2.53    0.53
   6  11   1    2.29    0.25
   6  11   1    2.62    0.35
   6  11   1    2.76    0.36
  -7 -11  -1   -0.10    0.41
  -7 -11  -1   -0.30    0.30
  -7 -11  -1    0.75    0.36
   7  11   1    0.44    0.23
   7  11   1    0.36    0.23
   7  11   1    0.23    0.40
  -8 -11  -1    1.00    0.39
  -8 -11  -1    1.00    0.41
  -8 -11  -1    0.87    0.47
   8  11   1    0.49    0.47
   8  11   1    1.25    0.26
   8  11   1    1.72    0.48
  -9 -11  -1    6.03    0.70
  -9 -11  -1    8.19    0.97
  -9 -11  -1    5.63    0.74
   9  11   1    6.71    0.82
   9  11   1    7.31    0.86
 -10 -11  -1    1.13    0.63
 -10 -11  -1    1.82    0.55
  10  11   1    2.89    0.62
  10  11   1    0.97    0.59
 -11 -11  -1    0.29    0.51
 -11 -11  -1   -0.44    0.54
 -11 -11  -1   -0.55    0.65
  11  11   1   -0.04    0.56
  11  11   1    0.96    0.58
   5 -12  -1    0.43    0.60
   5 -12  -1   -0.75    0.72
  -5  12   1    0.37    0.64
  -5  12   1    0.04    0.79
   4 -12  -1    2.58    0.64
   4 -12  -1    0.17    0.68
  -4  12   1    1.04    0.73
  -4  12   1   -0.57    0.56
  -4  12   1    2.01    0.66
   3 -12  -1   -0.30    0.59
   3 -12  -1    0.17    0.50
   3 -12  -1    0.17    0.34
  -3  12   1    0.14    0.63
  -3  12   1    0.37    0.49
  -3  12   1   -0.20    0.53
  -3  12   1    0.31    0.35
   2 -12  -1    2.77    0.55
   2 -12  -1    4.56    0.55
   2 -12  -1    3.72    0.68
  -2  12   1    5.47    0.85
  -2  12   1    4.18    0.66
  -2  12   1    5.38    0.63
  -2  12   1    4.21    0.67
   1 -12  -1    0.68    0.44
   1 -12  -1    1.49    0.55
   1 -12  -1    0.70    0.29
  -1  12   1    0.39    0.44
  -1  12   1    0.08    0.52
  -1  12   1    0.76    0.44
  -1  12   1    0.34    0.35
   0 -12  -1    1.35    0.44
   0 -12  -1    0.96    0.28
   0 -12  -1    1.18    0.47
   0  12   1    0.02    0.40
   0  12   1    0.93    0.54
  -1 -12  -1    8.46    0.87
  -1 -12  -1    6.20    0.54
  -1 -12  -1    7.27    0.76
   1  12   1    7.22    0.70
   1  12   1    7.11    0.82
   1  12   1    7.37    0.71
   1  12   1    6.42    0.73
  -2 -12  -1    0.03    0.34
  -2 -12  -1   -0.83    0.38
   2  12   1    0.12    0.33
   2  12   1   -0.42    0.34
   2  12   1   -0.29    0.32
   2  12   1   -0.02    0.43
  -3 -12  -1    6.04    0.78
  -3 -12  -1    7.02    0.74
   3  12   1    7.49    0.72
   3  12   1    7.70    0.69
   3  12   1    5.33    0.63
  -4 -12  -1    1.12    0.41
  -4 -12  -1    1.52    0.45
   4  12   1    0.64    0.29
   4  12   1    0.61    0.28
   4  12   1    0.91    0.44
  -5 -12  -1    1.03    0.38
  -5 -12  -1   -0.09    0.36
   5  12   1    0.18    0.37
   5  12   1    0.03    0.23
   5  12   1    0.22    0.32
   5  12   1    0.20    0.29
  -6 -12  -1   12.31    0.96
  -6 -12  -1   10.59    0.82
  -6 -12  -1   11.66    0.86
   6  12   1    9.84    0.87
   6  12   1   10.18    0.63
   6  12   1   11.22    0.63
   6  12   1   11.58    0.50
  -7 -12  -1    2.60    0.48
  -7 -12  -1    2.16    0.51
  -7 -12  -1    2.29    0.58
   7  12   1    2.27    0.34
  -8 -12  -1   -0.03    0.41
  -8 -12  -1    1.12    0.57
  -8 -12  -1   -0.29    0.45
   8  12   1   -0.07    0.45
   8  12   1    0.55    0.27
  -9 -12  -1    3.86    0.66
  -9 -12  -1    2.53    0.68
  -9 -12  -1    2.99    0.55
   9  12   1    3.39    0.65
   9  12   1    2.81    0.64
 -10 -12  -1    1.14    0.53
 -10 -12  -1    1.40    0.57
 -10 -12  -1    1.07    0.68
  10  12   1    1.21    0.58
  10  12   1    1.42    0.64
   3 -13  -1    0.09    0.40
   3 -13  -1    0.21    0.61
   3 -13  -1   -0.26    0.67
  -3  13   1    0.50    0.43
  -3  13   1    0.35    0.67
  -3  13   1    0.46    0.60
  -3  13   1    0.91    0.66
   2 -13  -1    7.95    1.00
   2 -13  -1    9.55    1.13
   2 -13  -1    6.68    0.65
  -2  13   1    6.36    0.80
  -2  13   1    6.73    0.81
  -2  13   1    6.25    0.85
  -2  13   1   10.23    1.22
   1 -13  -1    5.29    0.60
   1 -13  -1    5.17    0.68
   1 -13  -1    6.57    0.84
  -1  13   1    5.64    0.76
  -1  13   1    4.94    0.61
  -1  13   1    4.09    0.73
  -1  13   1    4.64    0.67
   0 -13  -1    2.19    0.38
   0 -13  -1    1.35    0.55
   0 -13  -1    1.20    0.58
   0  13   1    3.76    0.63
   0  13   1    1.62    0.53
   0  13   1    2.91    0.56
   0  13   1    1.64    0.70
  -1 -13  -1    2.00    0.60
  -1 -13  -1    2.02    0.38
  -1 -13  -1    2.02    0.50
   1  13   1    2.36    0.55
   1  13   1    2.71    0.65
   1  13   1    2.25    0.53
   1  13   1    3.27    0.57
  -2 -13  -1    5.28    0.74
  -2 -13  -1    6.12    0.79
  -2 -13  -1    6.48    0.56
   2  13   1    7.69    0.97
   2  13   1    7.01    0.80
   2  13   1    6.76    0.77
  -3 -13  -1    3.69    0.61
  -3 -13  -1    3.37    0.53
   3  13   1    3.49    0.60
   3  13   1    3.15    0.54
  -4 -13  -1    7.33    0.91
  -4 -13  -1    6.26    0.79
   4  13   1    6.62    0.58
   4  13   1    5.73    0.68
   4  13   1    7.32    0.82
  -5 -13  -1    2.38    0.54
  -5 -13  -1    1.64    0.52
   5  13   1    2.08    0.36
   5  13   1    1.23    0.51
   5  13   1    2.10    0.43
  -6 -13  -1   11.47    0.91
  -6 -13  -1   10.43    0.95
   6  13   1   10.91    0.98
   6  13   1   12.10    0.56
   6  13   1   12.29    0.73
  -7 -13  -1    1.85    0.60
  -7 -13  -1    0.92    0.51
  -7 -13  -1    1.49    0.52
   7  13   1    0.83    0.53
   7  13   1    1.54    0.25
   7  13   1    0.94    0.35
  -8 -13  -1    0.60    0.52
  -8 -13  -1    0.20    0.63
  -8 -13  -1   -0.71    0.45
   8  13   1    0.50    0.55
   8  13   1    0.20    0.30
   8  13   1    0.42    0.30
  -9 -13  -1    0.89    0.65
  -9 -13  -1    0.22    0.50
  -9 -13  -1   -0.38    0.55
   9  13   1    0.15    0.61
   9  13   1    0.39    0.55
   2 -14  -1    6.53    0.75
   2 -14  -1   10.07    1.65
  -2  14   1    7.88    0.88
  -2  14   1    6.49    0.89
  -2  14   1    5.79    0.88
  -2  14   1    6.32    1.04
   1 -14  -1    5.05    0.88
   1 -14  -1    4.16    0.78
   1 -14  -1    3.57    0.48
  -1  14   1    3.93    0.64
  -1  14   1    4.59    0.78
  -1  14   1    2.45    0.90
  -1  14   1    4.94    0.81
   0 -14  -1   -0.26    0.58
   0 -14  -1    0.08    0.64
   0 -14  -1    0.35    0.35
   0  14   1   -0.04    0.71
   0  14   1    0.45    0.56
   0  14   1    0.14    0.55
   0  14   1    0.78    0.54
  -1 -14  -1    0.65    0.63
  -1 -14  -1    0.70    0.54
  -1 -14  -1    0.45    0.34
   1  14   1   -0.32    0.51
   1  14   1   -1.17    0.64
   1  14   1    0.29    0.54
   1  14   1   -0.10    0.53
  -2 -14  -1   -0.59    0.48
  -2 -14  -1    0.56    0.39
  -2 -14  -1    1.69    0.68
   2  14   1    1.14    0.54
   2  14   1    1.02    0.67
   2  14   1    0.61    0.53
   2  14   1    0.41    0.50
  -3 -14  -1    5.93    0.75
  -3 -14  -1    6.22    0.85
   3  14   1    6.14    0.86
   3  14   1    5.78    0.70
   3  14   1    5.60    0.73
   3  14   1    4.91    0.67
  -4 -14  -1    1.45    0.54
  -4 -14  -1    1.39    0.60
   4  14   1    1.68    0.69
   4  14   1    2.08    0.49
   4  14   1    2.06    0.58
   4  14   1    1.10    0.48
   4  14   1    1.22    0.42
  -5 -14  -1    3.07    0.67
  -5 -14  -1    2.31    0.61
   5  14   1    1.52    0.56
   5  14   1    2.09    0.52
   5  14   1    2.17    0.50
   5  14   1    1.63    0.38
  -6 -14  -1    3.25    0.69
  -6 -14  -1    4.18    0.68
   6  14   1    3.40    0.70
   6  14   1    3.15    0.51
   6  14   1    4.02    0.52
   6  14   1    3.30    0.47
  -7 -14  -1    2.08    0.68
  -7 -14  -1    2.68    0.74
  -7 -14  -1    2.71    0.63
   7  14   1    2.90    0.47
   7  14   1    1.98    0.44
   7  14   1    2.74    0.33
   7  14   1    1.23    0.60
  -8 -14  -1    5.27    0.90
  -8 -14  -1    5.96    0.77
  -8 -14  -1    4.75    0.80
   8  14   1    2.91    0.73
   8  14   1    5.71    0.59
   8  14   1    4.95    0.59
  -1 -15  -1    2.46    0.50
  -1 -15  -1    4.45    1.22
   1  15   1    1.12    0.84
   1  15   1    1.97    0.66
   1  15   1    3.22    0.74
   1  15   1    2.64    0.68
  -2 -15  -1    4.03    0.56
  -2 -15  -1    4.47    0.77
  -2 -15  -1    3.75    0.85
   2  15   1    3.29    0.72
   2  15   1    5.46    0.81
   2  15   1    2.95    0.73
   2  15   1    3.61    0.91
  -3 -15  -1    3.09    0.77
  -3 -15  -1    1.94    0.47
  -3 -15  -1    1.39    0.64
   3  15   1    3.59    0.73
   3  15   1    1.62    0.82
   3  15   1    2.37    0.63
   3  15   1    1.49    0.62
   3  15   1    1.20    0.54
  -4 -15  -1    0.34    0.66
   4  15   1   -0.95    0.59
   4  15   1    0.07    0.74
   4  15   1    0.57    0.63
   4  15   1   -0.11    0.52
   4  15   1    0.02    0.51
  -5 -15  -1    0.74    0.67
  -5 -15  -1    0.44    0.60
   5  15   1   -0.15    0.75
   5  15   1   -0.13    0.40
   5  15   1   -0.28    0.52
   5  15   1   -0.87    0.49
   5  15   1    0.17    0.65
  -6 -15  -1    2.30    0.76
  -6 -15  -1    4.48    0.76
   6  15   1    3.82    0.62
   6  15   1    3.97    0.48
   6  15   1    2.37    0.71
   6  14  -2    2.71    0.73
   6  14  -2    0.91    0.47
   6  14  -2    1.26    0.68
  -6 -14   2    1.35    0.58
  -6 -14   2    0.61    0.67
   5  14  -2    1.76    0.68
   5  14  -2    0.21    0.62
   5  14  -2    1.88    0.40
   5  14  -2    1.93    0.39
   5  14  -2    2.15    0.53
  -5 -14   2    1.34    0.67
  -5 -14   2    1.47    0.56
   4  14  -2    4.06    0.54
   4  14  -2    4.55    0.62
   4  14  -2    2.25    0.76
   4  14  -2    4.56    0.78
   4  14  -2    3.82    0.52
  -4 -14   2    3.88    0.68
  -4 -14   2    3.62    0.73
   3  14  -2    1.47    0.58
   3  14  -2    3.36    0.56
  -3 -14   2    2.75    0.37
  -3 -14   2    2.97    0.70
  -3 -14   2    2.40    0.63
   2  14  -2    1.14    0.53
   2  14  -2    2.03    0.59
   2  14  -2    2.02    0.62
   2  14  -2    2.28    0.76
   2  14  -2    2.31    0.56
  -2 -14   2    0.99    0.59
  -2 -14   2    1.97    0.69
  -2 -14   2    1.39    0.29
   1  14  -2    2.44    0.65
   1  14  -2    3.77    0.88
   1  14  -2    4.09    0.62
   1  14  -2    3.62    0.66
   1  14  -2    4.34    0.73
  -1 -14   2    2.41    0.77
  -1 -14   2    3.63    0.72
   0  14  -2    2.72    0.62
   0  14  -2    1.76    0.62
   0  14  -2    1.18    0.79
   0  14  -2   -0.34    0.59
   0 -14   2    0.73    0.66
   0 -14   2    2.17    0.78
  -1  14  -2    0.51    0.65
  -1  14  -2    0.66    0.84
   8  13  -2    0.77    0.68
   8  13  -2   -0.08    0.57
  -8 -13   2    0.64    0.55
  -8 -13   2    1.45    0.76
  -8 -13   2    0.56    0.50
   7  13  -2    4.14    0.50
   7  13  -2    2.83    0.66
   7  13  -2    3.08    0.64
  -7 -13   2    3.32    0.64
  -7 -13   2    4.59    0.62
  -7 -13   2    3.28    0.73
   6  13  -2    5.20    0.75
   6  13  -2    5.35    0.74
   6  13  -2    4.11    0.53
  -6 -13   2    5.14    0.64
  -6 -13   2    4.94    0.72
   5  13  -2    1.54    0.33
   5  13  -2    2.31    0.64
   5  13  -2    0.97    0.38
   5  13  -2    2.42    0.60
   5  13  -2    1.87    0.33
  -5 -13   2    2.09    0.55
  -5 -13   2    2.16    0.51
   4  13  -2    1.06    0.54
   4  13  -2    0.36    0.49
   4  13  -2    0.61    0.33
   4  13  -2    1.20    0.36
  -4 -13   2    0.87    0.52
  -4 -13   2    0.85    0.45
   3  13  -2    2.01    0.42
   3  13  -2    1.04    0.61
   3  13  -2    1.00    0.46
   3  13  -2    1.87    0.63
   3  13  -2    0.42    0.50
  -3 -13   2    1.46    0.50
  -3 -13   2    0.77    0.50
   2  13  -2    6.56    0.87
   2  13  -2    7.62    0.78
   2  13  -2    8.99    1.00
   2  13  -2    7.55    0.78
   2  13  -2    7.40    0.81
  -2 -13   2    7.09    0.80
  -2 -13   2    7.52    0.87
  -2 -13   2    7.99    0.47
   1  13  -2    2.08    0.56
   1  13  -2    3.05    0.72
   1  13  -2    1.17    0.51
   1  13  -2    1.04    0.48
  -1 -13   2    0.74    0.49
  -1 -13   2    1.96    0.64
  -1 -13   2    1.77    0.24
   0  13  -2    0.29    0.51
   0  13  -2    0.65    0.48
   0  13  -2   -0.67    0.62
   0  13  -2   -0.43    0.48
   0 -13   2   -0.41    0.58
   0 -13   2   -0.61    0.50
  -1  13  -2    4.86    0.75
  -1  13  -2    4.11    0.66
  -1  13  -2    3.80    0.62
  -1  13  -2    5.58    0.91
   1 -13   2    3.96    0.75
   1 -13   2    3.97    0.67
  -2  13  -2    6.01    0.84
  -2  13  -2    7.93    0.84
  -2  13  -2    8.19    1.09
   2 -13   2    6.72    0.92
   2 -13   2    5.05    0.82
  -3  13  -2    7.10    1.08
  -3  13  -2    4.79    0.86
  -3  13  -2    5.72    0.84
   9  12  -2    0.30    0.51
   9  12  -2    2.10    0.63
  -9 -12   2    1.73    0.72
  -9 -12   2    1.06    0.46
  -9 -12   2    0.10    0.49
   8  12  -2    0.43    0.56
  -8 -12   2    0.46    0.44
  -8 -12   2    0.73    0.64
  -8 -12   2    0.63    0.43
   7  12  -2    0.27    0.52
   7  12  -2    0.91    0.35
   7  12  -2    1.39    0.51
  -7 -12   2    0.47    0.58
  -7 -12   2    0.38    0.41
  -7 -12   2    1.70    0.44
   6  12  -2    1.09    0.52
   6  12  -2    0.95    0.36
   6  12  -2    1.14    0.50
  -6 -12   2    1.12    0.41
  -6 -12   2    1.05    0.46
   5  12  -2   21.17    1.06
   5  12  -2   20.75    0.66
   5  12  -2   21.05    0.87
   5  12  -2   21.52    1.13
   5  12  -2   21.15    0.66
  -5 -12   2   19.19    1.03
  -5 -12   2   21.16    0.99
   4  12  -2    0.95    0.30
   4  12  -2    0.93    0.48
   4  12  -2    1.42    0.39
   4  12  -2    0.74    0.28
   4  12  -2    1.00    0.43
  -4 -12   2    1.13    0.40
  -4 -12   2    1.10    0.43
   3  12  -2    5.76    0.75
   3  12  -2    6.73    0.76
   3  12  -2    4.41    0.49
   3  12  -2    5.01    0.65
   3  12  -2    4.47    0.49
  -3 -12   2    5.08    0.61
  -3 -12   2    3.62    0.54
   2  12  -2    8.02    0.69
   2  12  -2    6.51    0.64
   2  12  -2    7.69    0.72
   2  12  -2    6.87    0.76
   2  12  -2    7.29    0.86
  -2 -12   2    7.44    0.82
  -2 -12   2    6.71    0.74
   1  12  -2    0.75    0.50
   1  12  -2    0.78    0.39
   1  12  -2    0.93    0.41
   1  12  -2    0.67    0.40
  -1 -12   2   -0.13    0.38
  -1 -12   2    1.21    0.49
  -1 -12   2    0.37    0.19
   0  12  -2    0.26    0.40
   0  12  -2    0.27    0.60
   0  12  -2    1.58    0.47
   0  12  -2    0.40    0.41
   0 -12   2    0.25    0.50
   0 -12   2    0.07    0.42
  -1  12  -2    4.16    0.58
  -1  12  -2    3.43    0.58
  -1  12  -2    3.56    0.57
  -1  12  -2    2.99    0.67
   1 -12   2    3.96    0.64
   1 -12   2    4.42    0.71
  -2  12  -2   -0.48    0.47
  -2  12  -2    1.15    0.54
  -2  12  -2    0.27    0.62
   2 -12   2    1.06    0.59
   2 -12   2    0.23    0.49
  -3  12  -2    5.48    0.85
  -3  12  -2    4.67    0.74
  -3  12  -2    6.03    0.76
   3 -12   2    4.79    0.71
   3 -12   2    5.24    0.82
  -4  12  -2    2.64    0.86
  -4  12  -2    1.34    0.67
  -4  12  -2    3.03    0.72
   4 -12   2    2.63    0.70
   4 -12   2    2.06    0.73
  10  11  -2    1.24    0.50
  10  11  -2    0.91    0.60
 -10 -11   2    0.07    0.44
 -10 -11   2   -0.45    0.64
 -10 -11   2    1.07    0.51
   9  11  -2    1.45    0.60
  -9 -11   2    2.04    0.47
  -9 -11   2    1.62    0.59
  -9 -11   2    1.30    0.46
   8  11  -2    7.34    0.86
  -8 -11   2    6.91    0.89
  -8 -11   2    6.41    0.68
   7  11  -2    2.54    0.59
   7  11  -2    3.57    0.41
  -7 -11   2    2.91    0.65
  -7 -11   2    2.48    0.56
  -7 -11   2    2.86    0.45
   6  11  -2    0.81    0.29
   6  11  -2    0.33    0.38
  -6 -11   2    0.80    0.38
  -6 -11   2    0.25    0.43
  -6 -11   2    1.07    0.45
   5  11  -2   -0.09    0.19
   5  11  -2    0.89    0.39
   5  11  -2   -0.33    0.26
   5  11  -2   -0.35    0.17
   5  11  -2    0.13    0.38
  -5 -11   2    0.36    0.32
   4  11  -2    0.34    0.23
   4  11  -2   -0.39    0.36
   4  11  -2    0.95    0.34
   4  11  -2   -0.01    0.22
   4  11  -2    0.28    0.38
  -4 -11   2    0.52    0.38
  -4 -11   2   -0.51    0.31
  -4 -11   2    0.32    0.32
   3  11  -2    7.94    0.54
   3  11  -2    6.06    0.69
   3  11  -2    7.86    0.74
   3  11  -2    7.72    0.61
   3  11  -2    7.09    0.54
  -3 -11   2    8.58    0.67
  -3 -11   2    6.54    0.68
  -3 -11   2    7.91    0.77
   2  11  -2    0.09    0.34
   2  11  -2    0.01    0.29
   2  11  -2    0.91    0.42
   2  11  -2    0.88    0.30
   2  11  -2    0.19    0.29
  -2 -11   2   -0.57    0.31
  -2 -11   2    0.84    0.36
  -2 -11   2    0.45    0.37
   1  11  -2    7.87    0.78
   1  11  -2    8.53    0.63
   1  11  -2    7.35    0.86
   1  11  -2    7.15    0.69
  -1 -11   2    7.02    0.70
  -1 -11   2    7.95    0.37
  -1 -11   2    8.71    0.72
  -1 -11   2    6.97    0.73
   0  11  -2    1.44    0.39
   0  11  -2    1.84    0.64
   0  11  -2    1.43    0.45
   0  11  -2    2.25    0.46
   0 -11   2    0.97    0.42
   0 -11   2    1.96    0.41
   0 -11   2    1.20    0.18
  -1  11  -2   -0.16    0.36
  -1  11  -2   -0.01    0.31
  -1  11  -2   -0.21    0.44
  -1  11  -2    0.64    0.40
   1 -11   2    0.41    0.38
   1 -11   2    0.34    0.44
  -2  11  -2    0.28    0.50
  -2  11  -2    0.65    0.44
  -2  11  -2   -0.08    0.41
   2 -11   2    0.65    0.48
   2 -11   2    0.14    0.41
  -3  11  -2    0.33    0.45
  -3  11  -2    0.76    0.58
  -3  11  -2   -0.03    0.43
   3 -11   2    0.18    0.46
   3 -11   2   -0.54    0.50
  -4  11  -2    0.12    0.53
  -4  11  -2    0.93    0.50
  -4  11  -2    0.16    0.63
   4 -11   2   -0.19    0.51
   4 -11   2    0.00    0.59
  -5  11  -2   -0.06    0.59
  -5  11  -2   -0.11    0.60
  -5  11  -2    0.82    0.74
   5 -11   2   -0.89    0.55
   5 -11   2    0.97    0.67
  -6  11  -2    1.61    0.86
  -6  11  -2    1.09    0.76
   6 -11   2    0.71    0.69
  11  10  -2   -0.44    0.45
  11  10  -2   -0.07    0.58
 -11 -10   2    0.07    0.49
 -11 -10   2    0.66    0.44
  10  10  -2    1.92    0.60
  10  10  -2    3.36    0.54
 -10 -10   2    2.06    0.45
 -10 -10   2    3.78    0.55
 -10 -10   2    0.80    0.63
   9  10  -2   21.51    0.94
   9  10  -2   20.58    1.14
  -9 -10   2   21.55    1.27
  -9 -10   2   19.28    0.87
  -9 -10   2   19.76    0.93
   8  10  -2   10.57    0.89
   8  10  -2   12.28    0.73
  -8 -10   2   10.30    0.97
  -8 -10   2   11.24    0.73
  -8 -10   2   12.10    0.68
   7  10  -2    7.36    0.73
  -7 -10   2    7.51    0.82
  -7 -10   2    7.33    0.61
  -7 -10   2    7.67    0.58
   6  10  -2    0.19    0.31
   6  10  -2    0.33    0.26
  -6 -10   2    0.42    0.38
  -6 -10   2    0.83    0.28
  -6 -10   2    0.89    0.36
  -6 -10   2    1.11    0.32
   5  10  -2    3.49    0.28
   5  10  -2    3.94    0.29
   5  10  -2    3.02    0.37
   5  10  -2    3.16    0.47
  -5 -10   2    4.15    0.47
  -5 -10   2    3.83    0.56
  -5 -10   2    4.00    0.47
   4  10  -2    0.63    0.32
   4  10  -2    0.55    0.19
   4  10  -2    0.12    0.25
   4  10  -2    0.42    0.32
   4  10  -2    0.42    0.20
  -4 -10   2    0.43    0.25
  -4 -10   2    0.94    0.31
  -4 -10   2    0.53    0.37
   3  10  -2    3.75    0.48
   3  10  -2    4.92    0.59
   3  10  -2    5.20    0.48
   3  10  -2    4.65    0.43
   3  10  -2    4.59    0.43
  -3 -10   2    4.84    0.61
  -3 -10   2    5.29    0.55
  -3 -10   2    3.73    0.48
   2  10  -2    0.71    0.26
   2  10  -2    0.01    0.27
   2  10  -2    0.00    0.32
   2  10  -2    0.61    0.25
  -2 -10   2    0.98    0.33
  -2 -10   2    0.50    0.32
  -2 -10   2    1.07    0.32
   1  10  -2   -0.39    0.26
   1  10  -2    0.21    0.27
   1  10  -2    0.06    0.25
   1  10  -2    0.56    0.36
  -1 -10   2    0.08    0.14
  -1 -10   2   -0.44    0.26
  -1 -10   2   -0.71    0.27
   0  10  -2    1.85    0.48
   0  10  -2    1.79    0.36
   0  10  -2    2.42    0.59
   0  10  -2    2.53    0.37
   0 -10   2    1.91    0.38
   0 -10   2    2.10    0.39
   0 -10   2    1.97    0.22
   0 -10   2    2.61    0.43
  -1  10  -2    0.58    0.34
  -1  10  -2    0.42    0.30
  -1  10  -2    0.84    0.40
  -1  10  -2    0.33    0.33
   1 -10   2    0.35    0.33
   1 -10   2    0.41    0.33
   1 -10   2    0.54    0.14
   1 -10   2    0.67    0.31
  -2  10  -2    6.39    0.71
  -2  10  -2    5.64    0.69
  -2  10  -2    6.62    0.81
   2 -10   2    6.70    0.75
   2 -10   2    5.10    0.66
  -3  10  -2    0.50    0.38
  -3  10  -2    0.31    0.49
  -3  10  -2   -0.58    0.36
   3 -10   2    0.07    0.41
   3 -10   2    0.56    0.38
  -4  10  -2    0.57    0.42
  -4  10  -2    1.02    0.50
  -4  10  -2    0.92    0.52
   4 -10   2   -0.19    0.46
   4 -10   2    1.31    0.48
  -5  10  -2    6.49    0.78
  -5  10  -2    4.88    0.79
  -5  10  -2    4.44    0.69
   5 -10   2    6.03    0.77
   5 -10   2    4.45    0.66
  -6  10  -2    4.44    0.76
  -6  10  -2    4.81    0.75
   6 -10   2    3.04    0.72
   6 -10   2    3.74    0.75
  -7  10  -2   -0.81    0.69
  -7  10  -2    0.35    0.81
   7 -10   2    0.23    0.61
   7 -10   2    0.09    0.72
  11   9  -2   -0.89    0.49
  11   9  -2   -0.40    0.40
 -11  -9   2    0.62    0.33
 -11  -9   2   -0.15    0.40
 -11  -9   2    0.17    0.42
 -11  -9   2    0.64    0.61
  10   9  -2    4.14    0.50
  10   9  -2    3.66    0.59
 -10  -9   2    3.63    0.47
 -10  -9   2    4.30    0.79
 -10  -9   2    4.06    0.50
   9   9  -2   12.34    0.73
   9   9  -2   12.56    0.91
  -9  -9   2   13.41    0.73
  -9  -9   2   12.25    0.69
  -9  -9   2   11.36    1.05
   8   9  -2    8.15    0.62
   8   9  -2    8.60    0.76
  -8  -9   2    7.03    0.54
  -8  -9   2    6.77    0.83
  -8  -9   2    8.41    0.59
   7   9  -2    1.77    0.44
  -7  -9   2    0.62    0.26
  -7  -9   2    1.28    0.32
  -7  -9   2    0.97    0.45
   6   9  -2    0.01    0.20
   6   9  -2    0.33    0.34
  -6  -9   2    0.12    0.32
  -6  -9   2    0.27    0.21
  -6  -9   2    0.01    0.23
  -6  -9   2   -0.33    0.33
   5   9  -2    4.45    0.21
   5   9  -2    4.40    0.21
   5   9  -2    4.29    0.41
   5   9  -2    4.27    0.52
  -5  -9   2    4.71    0.46
  -5  -9   2    3.43    0.40
  -5  -9   2    3.80    0.50
   4   9  -2   14.81    0.61
   4   9  -2   14.50    0.47
   4   9  -2   15.60    0.50
   4   9  -2   14.48    0.71
  -4  -9   2   14.01    0.66
  -4  -9   2   15.20    0.67
  -4  -9   2   13.97    0.77
   3   9  -2    1.11    0.23
   3   9  -2    1.34    0.24
   3   9  -2    0.51    0.28
   3   9  -2    1.12    0.33
   3   9  -2    1.10    0.27
  -3  -9   2    1.39    0.29
  -3  -9   2    0.76    0.24
   2   9  -2    2.42    0.36
   2   9  -2    2.16    0.35
   2   9  -2    2.03    0.37
   2   9  -2    2.64    0.33
   2   9  -2    2.18    0.30
  -2  -9   2    1.98    0.32
  -2  -9   2    2.45    0.36
  -2  -9   2    2.05    0.39
   1   9  -2   36.66    0.99
   1   9  -2   37.46    1.16
   1   9  -2   36.33    1.08
   1   9  -2   36.93    0.99
  -1  -9   2   36.70    1.10
  -1  -9   2   37.88    1.10
  -1  -9   2   37.95    1.08
   0   9  -2   17.08    0.74
   0   9  -2   16.57    0.71
   0   9  -2   17.19    0.86
   0   9  -2   17.44    0.74
   0  -9   2   17.01    0.42
   0  -9   2   18.16    0.77
   0  -9   2   17.24    0.79
   0  -9   2   15.98    0.75
  -1   9  -2    8.39    0.73
  -1   9  -2    7.82    0.60
  -1   9  -2    8.00    0.53
  -1   9  -2    8.42    0.59
   1  -9   2    7.51    0.56
   1  -9   2    8.62    0.64
   1  -9   2    8.60    0.65
   1  -9   2    8.49    0.30
  -2   9  -2    5.01    0.76
  -2   9  -2    5.96    0.58
  -2   9  -2    5.56    0.49
  -2   9  -2    5.91    0.67
   2  -9   2    5.31    0.60
   2  -9   2    5.77    0.51
   2  -9   2    5.69    0.63
  -3   9  -2    5.40    0.71
  -3   9  -2    5.32    0.61
  -3   9  -2    5.45    0.64
   3  -9   2    5.73    0.64
   3  -9   2    5.03    0.61
  -4   9  -2   39.96    1.34
  -4   9  -2   38.23    1.31
  -4   9  -2   37.43    1.41
   4  -9   2   40.94    1.37
   4  -9   2   40.70    1.34
  -5   9  -2   18.50    1.16
  -5   9  -2   15.50    0.95
  -5   9  -2   15.18    0.96
   5  -9   2   16.25    1.03
   5  -9   2   16.51    0.97
  -6   9  -2    2.30    0.66
  -6   9  -2    2.76    0.62
  -6   9  -2    1.20    0.54
   6  -9   2    2.03    0.55
   6  -9   2    2.92    0.60
  -7   9  -2    5.55    0.89
  -7   9  -2    5.35    0.79
  -7   9  -2    6.57    0.84
  -7   9  -2    5.04    0.64
   7  -9   2    6.15    0.83
   7  -9   2    3.89    0.70
  -8   9  -2    4.01    1.25
  -8   9  -2    2.94    0.85
   8  -9   2    2.56    0.79
   8  -9   2    2.29    0.71
  12   8  -2    2.11    0.48
  12   8  -2    2.15    0.62
 -12  -8   2    2.19    0.60
 -12  -8   2    1.60    0.42
 -12  -8   2    2.73    0.54
 -12  -8   2    2.13    0.78
  11   8  -2    0.68    0.38
  11   8  -2   -0.75    0.45
 -11  -8   2    0.66    0.32
 -11  -8   2    0.16    0.39
 -11  -8   2    0.80    0.58
 -11  -8   2   -0.06    0.36
  10   8  -2    0.12    0.32
  10   8  -2    0.12    0.43
 -10  -8   2    0.11    0.27
 -10  -8   2    0.28    0.45
 -10  -8   2   -0.40    0.30
 -10  -8   2    0.38    0.33
   9   8  -2    2.20    0.45
   9   8  -2    2.44    0.39
  -9  -8   2    2.55    0.36
  -9  -8   2    2.55    0.39
  -9  -8   2    2.60    0.34
  -9  -8   2    1.51    0.51
   8   8  -2    2.60    0.37
   8   8  -2    3.01    0.45
  -8  -8   2    2.93    0.38
  -8  -8   2    3.12    0.54
  -8  -8   2    2.77    0.35
  -8  -8   2    2.64    0.36
   7   8  -2    0.68    0.31
   7   8  -2    0.75    0.26
  -7  -8   2    0.35    0.33
  -7  -8   2    0.61    0.24
  -7  -8   2    0.91    0.35
  -7  -8   2    0.61    0.23
   6   8  -2    3.07    0.35
  -6  -8   2    3.30    0.38
  -6  -8   2    2.40    0.45
  -6  -8   2    2.67    0.31
  -6  -8   2    2.65    0.46
   5   8  -2    0.52    0.23
   5   8  -2    0.16    0.18
  -5  -8   2    0.48    0.21
  -5  -8   2    0.63    0.21
   4   8  -2   33.70    0.86
   4   8  -2   35.30    1.07
   4   8  -2   33.95    0.66
   4   8  -2   34.51    0.66
  -4  -8   2   34.03    0.89
  -4  -8   2   35.39    1.10
  -4  -8   2   32.72    0.89
   3   8  -2   13.17    0.47
   3   8  -2   13.69    0.57
   3   8  -2   13.66    0.67
   3   8  -2   13.06    0.63
   3   8  -2   13.02    0.47
  -3  -8   2   13.17    0.57
  -3  -8   2   13.62    0.68
  -3  -8   2   14.22    0.59
   2   8  -2    4.69    0.46
   2   8  -2    4.52    0.40
   2   8  -2    5.39    0.37
   2   8  -2    4.72    0.36
   2   8  -2    5.00    0.46
  -2  -8   2    4.51    0.45
  -2  -8   2    4.37    0.39
  -2  -8   2    4.95    0.41
   1   8  -2    1.03    0.23
   1   8  -2    0.79    0.22
   1   8  -2    0.85    0.29
   1   8  -2    1.03    0.27
  -1  -8   2    1.19    0.24
  -1  -8   2    1.44    0.29
  -1  -8   2    1.16    0.26
   0   8  -2    1.91    0.35
   0   8  -2    1.63    0.29
   0   8  -2    2.36    0.32
   0   8  -2    1.81    0.29
   0  -8   2    1.94    0.31
   0  -8   2    1.89    0.17
   0  -8   2    2.43    0.36
  -1   8  -2    5.30    0.43
  -1   8  -2    5.62    0.47
  -1   8  -2    4.97    0.54
  -1   8  -2    5.80    0.49
   1  -8   2    4.67    0.48
   1  -8   2    5.23    0.48
   1  -8   2    5.27    0.44
   1  -8   2    5.23    0.23
  -2   8  -2    2.94    0.35
  -2   8  -2    3.33    0.42
  -2   8  -2    3.67    0.45
  -2   8  -2    3.19    0.50
   2  -8   2    2.40    0.37
   2  -8   2    2.69    0.34
   2  -8   2    2.66    0.63
  -3   8  -2   23.30    1.03
  -3   8  -2   23.85    0.93
   3  -8   2   23.28    0.95
   3  -8   2   24.33    0.75
   3  -8   2   25.29    0.95
  -4   8  -2   62.20    1.59
  -4   8  -2   64.41    1.59
  -4   8  -2   60.83    1.73
   4  -8   2   61.36    1.60
   4  -8   2   62.01    1.57
  -5   8  -2    6.31    0.74
  -5   8  -2    6.68    0.68
  -5   8  -2    5.98    0.73
   5  -8   2    6.58    0.70
   5  -8   2    6.20    0.70
  -6   8  -2    0.48    0.49
  -6   8  -2    0.35    0.43
  -6   8  -2    0.36    0.41
  -6   8  -2    0.22    0.26
   6  -8   2    0.26    0.43
   6  -8   2    1.04    0.56
   6  -8   2    0.63    0.39
  -7   8  -2    0.40    0.55
  -7   8  -2    0.53    0.53
  -7   8  -2    0.23    0.33
  -7   8  -2   -0.38    0.48
   7  -8   2    0.11    0.48
   7  -8   2    0.33    0.60
   7  -8   2    0.37    0.43
  -8   8  -2    9.10    1.07
  -8   8  -2    9.20    1.11
  -8   8  -2    8.03    1.00
  -8   8  -2    9.18    0.92
   8  -8   2    7.48    0.98
   8  -8   2    9.52    1.05
   8  -8   2    7.61    1.05
  12   7  -2    0.53    0.50
  12   7  -2    0.92    0.44
 -12  -7   2    1.70    0.44
 -12  -7   2    1.05    0.63
 -12  -7   2    0.71    0.54
 -12  -7   2   -0.28    0.70
 -12  -7   2    0.99    0.40
  11   7  -2    0.09    0.44
  11   7  -2    0.19    0.33
 -11  -7   2   -0.50    0.48
 -11  -7   2    0.20    0.35
 -11  -7   2    0.25    0.31
 -11  -7   2    0.34    0.31
  10   7  -2    0.63    0.30
  10   7  -2    0.83    0.39
 -10  -7   2    0.58    0.29
 -10  -7   2    0.30    0.29
 -10  -7   2    0.03    0.46
 -10  -7   2    0.81    0.31
   9   7  -2    0.88    0.38
   9   7  -2    0.40    0.26
  -9  -7   2    0.82    0.28
  -9  -7   2    1.04    0.48
  -9  -7   2    0.96    0.27
  -9  -7   2    0.87    0.25
   8   7  -2    3.53    0.48
   8   7  -2    5.37    0.46
  -8  -7   2    4.07    0.41
  -8  -7   2    4.06    0.38
  -8  -7   2    4.40    0.61
  -8  -7   2    4.75    0.42
   7   7  -2    0.60    0.29
   7   7  -2    1.24    0.25
  -7  -7   2    0.59    0.20
  -7  -7   2    0.92    0.30
  -7  -7   2    0.37    0.34
  -7  -7   2    0.32    0.20
  -7  -7   2    0.62    0.20
   6   7  -2    1.72    0.29
  -6  -7   2    1.62    0.37
  -6  -7   2    1.55    0.36
  -6  -7   2    1.36    0.22
  -6  -7   2    1.58    0.24
  -6  -7   2    1.62    0.24
   5   7  -2    2.75    0.38
   5   7  -2    2.83    0.31
  -5  -7   2    2.50    0.29
  -5  -7   2    3.42    0.43
  -5  -7   2    2.69    0.42
  -5  -7   2    2.83    0.30
   4   7  -2    2.50    0.30
   4   7  -2    3.22    0.40
   4   7  -2    3.12    0.18
   4   7  -2    3.22    0.18
  -4  -7   2    3.10    0.30
  -4  -7   2    3.37    0.31
  -4  -7   2    2.53    0.36
   3   7  -2    0.10    0.11
   3   7  -2    0.12    0.15
   3   7  -2    0.20    0.12
   3   7  -2    0.04    0.17
  -3  -7   2    0.05    0.14
  -3  -7   2    0.22    0.16
  -3  -7   2    0.33    0.21
   2   7  -2    0.10    0.18
   2   7  -2    0.24    0.18
   2   7  -2    0.08    0.13
   2   7  -2    0.14    0.17
   2   7  -2    0.20    0.14
  -2  -7   2    0.21    0.16
  -2  -7   2    0.35    0.21
  -2  -7   2    0.16    0.17
   1   7  -2    0.18    0.14
   1   7  -2    0.53    0.17
   1   7  -2    0.35    0.19
   1   7  -2   -0.02    0.19
  -1  -7   2   -0.18    0.14
  -1  -7   2   -0.11    0.16
  -1  -7   2   -0.05    0.15
   0   7  -2    5.56    0.40
   0   7  -2    5.92    0.48
   0   7  -2    6.57    0.41
   0   7  -2    6.33    0.41
   0  -7   2    6.52    0.43
   0  -7   2    6.44    0.43
   0  -7   2    6.38    0.22
   0  -7   2    5.95    0.43
  -1   7  -2    1.74    0.29
  -1   7  -2    1.52    0.27
  -1   7  -2    1.13    0.31
  -1   7  -2    1.61    0.26
   1  -7   2    1.04    0.23
   1  -7   2    1.43    0.14
   1  -7   2    1.36    0.25
   1  -7   2    0.79    0.23
  -2   7  -2    1.19    0.30
  -2   7  -2    1.63    0.25
  -2   7  -2    1.49    0.29
  -2   7  -2    1.44    0.30
   2  -7   2    1.18    0.22
   2  -7   2    1.51    0.30
   2  -7   2    1.31    0.29
  -3   7  -2    0.63    0.25
  -3   7  -2    0.90    0.30
  -3   7  -2    0.24    0.30
   3  -7   2    1.04    0.27
   3  -7   2    0.74    0.21
   3  -7   2    1.14    0.30
   3  -7   2    0.87    0.35
  -4   7  -2    5.40    0.35
  -4   7  -2    4.20    0.53
  -4   7  -2    5.40    0.57
   4  -7   2    5.53    0.63
   4  -7   2    4.16    0.34
   4  -7   2    4.56    0.54
  -5   7  -2   -0.25    0.32
  -5   7  -2   -0.42    0.31
  -5   7  -2    0.22    0.19
  -5   7  -2    0.33    0.34
   5  -7   2    0.43    0.41
   5  -7   2    0.43    0.31
   5  -7   2    0.17    0.30
  -6   7  -2    8.23    0.84
  -6   7  -2    7.63    0.52
  -6   7  -2    6.59    0.73
  -6   7  -2    6.63    0.70
   6  -7   2    7.24    0.82
   6  -7   2    7.35    0.70
   6  -7   2    7.38    0.72
  -7   7  -2    1.95    0.57
  -7   7  -2    3.06    0.43
  -7   7  -2    2.38    0.53
  -7   7  -2    3.98    0.62
   7  -7   2    2.19    0.49
   7  -7   2    3.33    0.61
   7  -7   2    2.99    0.58
  -8   7  -2    2.51    0.47
  -8   7  -2    2.04    0.64
  -8   7  -2    2.18    0.59
  -8   7  -2    0.97    0.54
   8  -7   2    2.12    0.67
   8  -7   2    1.18    0.50
   8  -7   2    2.00    0.56
  -9   7  -2   11.06    1.11
  -9   7  -2   12.69    1.20
  -9   7  -2   12.61    0.95
  -9   7  -2   12.34    1.25
   9  -7   2   10.49    1.24
   9  -7   2   10.47    1.08
   9  -7   2   10.93    1.10
  12   6  -2    0.32    0.49
  12   6  -2    0.90    0.42
 -12  -6   2    0.95    0.64
 -12  -6   2    0.54    0.42
 -12  -6   2    0.49    0.40
 -12  -6   2    0.49    0.42
 -12  -6   2    1.22    0.68
  11   6  -2    9.18    0.79
  11   6  -2   10.26    0.67
 -11  -6   2    8.85    0.65
 -11  -6   2    8.42    0.63
 -11  -6   2    8.49    0.97
 -11  -6   2    8.83    0.65
 -11  -6   2    7.64    1.01
  10   6  -2    0.48    0.27
  10   6  -2    0.40    0.36
 -10  -6   2    0.10    0.28
 -10  -6   2   -0.06    0.24
 -10  -6   2    0.79    0.29
 -10  -6   2    0.37    0.40
   9   6  -2    0.46    0.25
  -9  -6   2    0.35    0.23
  -9  -6   2    0.82    0.25
  -9  -6   2    0.36    0.23
  -9  -6   2    0.63    0.39
   8   6  -2   35.04    1.11
   8   6  -2   37.65    0.90
  -8  -6   2   37.52    0.90
  -8  -6   2   38.02    0.91
  -8  -6   2   39.11    1.32
  -8  -6   2   36.80    0.87
   7   6  -2   24.18    0.88
   7   6  -2   24.24    0.70
  -7  -6   2   24.39    0.67
  -7  -6   2   24.57    0.91
  -7  -6   2   21.34    1.14
  -7  -6   2   24.51    0.69
  -7  -6   2   24.21    0.65
   6   6  -2   26.85    0.69
   6   6  -2   26.29    0.89
  -6  -6   2   27.18    0.68
  -6  -6   2   26.82    0.90
  -6  -6   2   26.55    0.69
  -6  -6   2   26.08    0.96
  -6  -6   2   26.94    0.66
   5   6  -2    3.58    0.31
   5   6  -2    3.88    0.39
  -5  -6   2    4.23    0.29
  -5  -6   2    3.85    0.28
  -5  -6   2    3.63    0.28
  -5  -6   2    4.38    0.41
  -5  -6   2    4.06    0.43
   4   6  -2   17.97    0.55
   4   6  -2   17.19    0.68
  -4  -6   2   17.39    0.51
  -4  -6   2   18.14    0.53
  -4  -6   2   17.98    0.70
   3   6  -2   26.93    0.52
   3   6  -2   25.31    0.79
   3   6  -2   25.92    0.67
   3   6  -2   26.02    0.51
  -3  -6   2   25.21    0.80
  -3  -6   2   24.99    0.63
  -3  -6   2   25.99    0.65
   2   6  -2   12.17    0.54
   2   6  -2   12.29    0.51
   2   6  -2   12.02    0.40
   2   6  -2   12.59    0.41
   2   6  -2   12.52    0.47
  -2  -6   2   12.22    0.46
  -2  -6   2   11.54    0.45
  -2  -6   2   12.45    0.54
   1   6  -2    5.33    0.32
   1   6  -2    5.42    0.39
   1   6  -2    5.38    0.32
   1   6  -2    5.07    0.38
  -1  -6   2    5.43    0.34
  -1  -6   2    4.83    0.37
  -1  -6   2    5.36    0.35
   0   6  -2   19.52    0.61
   0   6  -2   19.25    0.62
   0   6  -2   19.59    0.61
   0   6  -2   19.94    0.71
   0  -6   2   19.58    0.36
   0  -6   2   19.28    0.64
   0  -6   2   19.05    0.63
   0  -6   2   19.50    0.63
  -1   6  -2    9.59    0.44
  -1   6  -2   10.15    0.50
  -1   6  -2    9.81    0.48
  -1   6  -2    9.78    0.56
   1  -6   2   10.63    0.47
   1  -6   2   10.33    0.52
   1  -6   2   10.13    0.25
   1  -6   2    9.71    0.49
  -2   6  -2    5.97    0.44
  -2   6  -2    6.60    0.44
  -2   6  -2    5.98    0.49
   2  -6   2    5.82    0.43
   2  -6   2    6.01    0.50
   2  -6   2    6.60    0.45
   2  -6   2    6.17    0.36
  -3   6  -2   -0.09    0.25
  -3   6  -2    0.20    0.11
  -3   6  -2    0.02    0.22
  -3   6  -2    0.28    0.19
   3  -6   2    0.20    0.19
   3  -6   2    0.17    0.14
   3  -6   2    0.15    0.23
   3  -6   2   -0.04    0.19
  -4   6  -2    0.61    0.17
  -4   6  -2    0.41    0.31
  -4   6  -2    0.73    0.25
  -4   6  -2    0.83    0.27
   4  -6   2    0.75    0.26
   4  -6   2    0.58    0.16
   4  -6   2    0.71    0.25
   4  -6   2    0.93    0.33
  -5   6  -2    8.53    0.62
  -5   6  -2    7.95    0.45
  -5   6  -2    6.58    0.91
  -5   6  -2    8.67    0.70
   5  -6   2    8.40    0.34
   5  -6   2    8.07    0.60
   5  -6   2    7.41    0.60
  -6   6  -2    8.16    0.77
  -6   6  -2    6.86    0.65
  -6   6  -2    7.37    0.50
  -6   6  -2    7.79    0.66
   6  -6   2    8.31    0.67
   6  -6   2    7.77    0.75
   6  -6   2    9.13    0.69
  -7   6  -2    9.97    0.81
  -7   6  -2   11.26    0.83
  -7   6  -2    9.24    0.79
  -7   6  -2    9.60    0.62
   7  -6   2    9.68    0.89
   7  -6   2    9.95    0.75
   7  -6   2   10.39    0.77
  -8   6  -2    0.73    0.47
  -8   6  -2    0.19    0.43
  -8   6  -2    0.08    0.49
  -8   6  -2    0.98    0.36
   8  -6   2    0.43    0.42
   8  -6   2    0.75    0.47
   8  -6   2   -0.19    0.38
  -9   6  -2    2.14    0.60
  -9   6  -2    1.53    0.66
  -9   6  -2    1.47    0.49
  -9   6  -2    1.90    0.59
   9  -6   2    1.23    0.53
   9  -6   2    1.88    0.60
   9  -6   2    1.16    0.52
   9  -6   2    0.81    0.64
 -10   6  -2    0.59    0.68
 -10   6  -2    0.36    0.74
 -10   6  -2    1.59    0.59
 -10   6  -2    0.37    0.62
  10  -6   2    0.69    0.61
  10  -6   2   -0.02    0.70
  10  -6   2    0.74    0.60
  10  -6   2   -0.74    0.58
  12   5  -2   14.19    0.83
  12   5  -2   14.79    0.96
  12   5  -2   11.30    1.22
 -12  -5   2   13.61    1.23
 -12  -5   2   15.82    1.20
 -12  -5   2   13.18    0.83
 -12  -5   2   13.20    0.88
 -12  -5   2   14.23    0.90
  11   5  -2   21.72    0.85
  11   5  -2   21.52    0.97
  11   5  -2   20.28    1.22
 -11  -5   2   21.19    0.85
 -11  -5   2   20.65    0.84
 -11  -5   2   21.98    0.92
 -11  -5   2   22.52    1.30
 -11  -5   2   22.63    1.24
  10   5  -2    0.18    0.28
  10   5  -2   -0.25    0.41
  10   5  -2   -0.40    0.29
 -10  -5   2    0.63    0.30
 -10  -5   2    0.30    0.26
 -10  -5   2    0.19    0.23
 -10  -5   2   -0.18    0.41
 -10  -5   2    0.34    0.42
   9   5  -2    0.25    0.28
   9   5  -2    0.84    0.25
  -9  -5   2    0.80    0.39
  -9  -5   2    0.62    0.26
  -9  -5   2    0.84    0.24
  -9  -5   2    0.65    0.22
   8   5  -2   30.99    0.99
   8   5  -2   31.27    0.78
  -8  -5   2   30.00    0.83
  -8  -5   2   30.79    0.78
  -8  -5   2   30.48    0.76
  -8  -5   2   30.28    1.14
   7   5  -2   97.39    1.85
   7   5  -2   99.26    1.56
  -7  -5   2  101.79    1.65
  -7  -5   2  101.53    1.55
  -7  -5   2  100.61    2.05
  -7  -5   2  102.08    1.52
  -7  -5   2  102.52    1.89
   6   5  -2   10.57    0.42
   6   5  -2    9.56    0.54
  -6  -5   2   10.88    0.63
  -6  -5   2   10.26    0.43
  -6  -5   2   10.17    0.39
  -6  -5   2    9.91    0.55
  -6  -5   2   10.99    0.38
   5   5  -2    0.13    0.17
  -5  -5   2    0.22    0.11
  -5  -5   2    0.02    0.10
  -5  -5   2    0.10    0.18
  -5  -5   2    0.08    0.12
  -5  -5   2    0.24    0.21
   4   5  -2    0.40    0.17
   4   5  -2    0.40    0.14
  -4  -5   2    0.10    0.10
  -4  -5   2    0.08    0.16
  -4  -5   2    0.07    0.17
  -4  -5   2    0.28    0.11
  -4  -5   2    0.17    0.11
   3   5  -2   76.40    0.92
   3   5  -2   70.37    0.91
   3   5  -2   76.49    1.41
   3   5  -2   75.82    1.23
  -3  -5   2   75.63    1.41
  -3  -5   2   77.58    1.16
  -3  -5   2   76.43    1.16
   2   5  -2   38.79    0.81
   2   5  -2   39.50    0.68
   2   5  -2   39.22    0.91
   2   5  -2   38.08    0.67
   2   5  -2   38.68    0.83
  -2  -5   2   38.82    0.76
  -2  -5   2   38.69    0.76
  -2  -5   2   39.62    0.92
   1   5  -2    0.64    0.17
   1   5  -2    0.74    0.19
   1   5  -2    0.70    0.13
   1   5  -2    0.50    0.13
   1   5  -2    0.83    0.17
  -1  -5   2    0.37    0.13
  -1  -5   2    0.52    0.14
  -1  -5   2    0.62    0.17
   0   5  -2    2.80    0.26
   0   5  -2    2.78    0.26
   0   5  -2    2.10    0.28
   0   5  -2    2.02    0.23
   0  -5   2    2.77    0.26
   0  -5   2    2.66    0.27
   0  -5   2    2.70    0.26
  -1   5  -2    0.61    0.19
  -1   5  -2    0.56    0.17
  -1   5  -2    0.59    0.15
  -1   5  -2    0.76    0.18
   1  -5   2    0.26    0.16
   1  -5   2    0.41    0.15
   1  -5   2    0.52    0.07
   1  -5   2    0.52    0.17
   1  -5   2    0.71    0.16
  -2   5  -2    8.18    0.44
  -2   5  -2    8.94    0.46
  -2   5  -2    8.77    0.51
   2  -5   2    8.17    0.51
   2  -5   2    8.14    0.36
   2  -5   2    8.54    0.45
   2  -5   2    7.86    0.44
  -3   5  -2    1.89    0.29
  -3   5  -2    1.81    0.28
  -3   5  -2    2.02    0.20
  -3   5  -2    2.15    0.36
   3  -5   2    2.05    0.35
   3  -5   2    2.02    0.23
   3  -5   2    2.01    0.29
   3  -5   2    2.21    0.31
  -4   5  -2    0.24    0.24
  -4   5  -2    0.61    0.16
  -4   5  -2    0.50    0.22
  -4   5  -2    0.62    0.21
   4  -5   2    0.90    0.25
   4  -5   2    0.71    0.15
   4  -5   2    0.72    0.23
   4  -5   2    0.61    0.21
  -5   5  -2   17.12    0.74
  -5   5  -2   17.42    0.75
  -5   5  -2   18.22    0.85
  -5   5  -2   17.70    0.60
   5  -5   2   16.62    0.80
   5  -5   2   17.53    0.75
   5  -5   2   18.71    0.77
   5  -5   2   17.38    0.42
  -6   5  -2   12.56    0.58
  -6   5  -2   13.32    0.71
  -6   5  -2   13.02    0.74
  -6   5  -2   10.31    0.92
   6  -5   2   12.26    0.80
   6  -5   2   11.51    0.87
   6  -5   2   13.16    0.70
  -7   5  -2    0.54    0.25
  -7   5  -2    0.01    0.34
  -7   5  -2   -0.55    0.33
  -7   5  -2    0.55    0.33
   7  -5   2   -0.59    0.28
   7  -5   2    0.19    0.30
   7  -5   2   -0.20    0.34
  -8   5  -2    0.83    0.37
  -8   5  -2    1.00    0.42
  -8   5  -2    1.33    0.47
  -8   5  -2    0.85    0.39
   8  -5   2    0.49    0.42
   8  -5   2    0.99    0.46
   8  -5   2    1.43    0.42
  -9   5  -2    0.31    0.46
  -9   5  -2   -0.24    0.52
  -9   5  -2    0.87    0.48
  -9   5  -2    0.62    0.39
   9  -5   2   -0.73    0.47
   9  -5   2    0.53    0.44
   9  -5   2    0.07    0.43
   9  -5   2    0.61    0.47
 -10   5  -2    3.22    0.78
 -10   5  -2    2.66    0.70
 -10   5  -2    3.70    0.64
 -10   5  -2    3.69    0.69
  10  -5   2    2.46    0.69
  10  -5   2    3.67    0.64
  10  -5   2    3.52    0.66
  10  -5   2    4.38    0.76
  12   4  -2    1.24    0.62
  12   4  -2    0.57    0.41
  12   4  -2    0.11    0.41
 -12  -4   2   -0.12    0.55
 -12  -4   2   -0.01    0.60
 -12  -4   2    1.25    0.47
 -12  -4   2    0.07    0.40
  11   4  -2    3.65    0.46
  11   4  -2    3.45    0.48
  11   4  -2    2.80    0.65
 -11  -4   2    3.18    0.44
 -11  -4   2    2.97    0.49
 -11  -4   2    2.31    0.57
 -11  -4   2    2.95    0.42
 -11  -4   2    3.81    0.69
  10   4  -2    2.45    0.37
  10   4  -2    2.16    0.38
  10   4  -2    2.37    0.54
 -10  -4   2    1.97    0.53
 -10  -4   2    2.58    0.35
 -10  -4   2    2.64    0.57
 -10  -4   2    2.65    0.34
 -10  -4   2    1.87    0.37
   9   4  -2   14.04    0.88
   9   4  -2   14.27    0.60
   9   4  -2   14.40    0.70
  -9  -4   2   13.85    0.84
  -9  -4   2   13.61    0.58
  -9  -4   2   14.33    0.67
  -9  -4   2   13.99    0.87
  -9  -4   2   14.29    0.58
   8   4  -2    2.41    0.31
   8   4  -2    2.33    0.35
  -8  -4   2    2.49    0.45
  -8  -4   2    2.29    0.30
  -8  -4   2    2.37    0.31
  -8  -4   2    2.14    0.27
   7   4  -2   23.83    0.62
   7   4  -2   21.99    0.77
   7   4  -2   24.16    0.92
  -7  -4   2   24.16    0.93
  -7  -4   2   24.00    0.70
  -7  -4   2   23.90    0.59
  -7  -4   2   23.69    0.61
  -7  -4   2   23.14    0.78
   6   4  -2   12.88    0.55
   6   4  -2   12.16    0.41
  -6  -4   2   11.90    0.55
  -6  -4   2   12.09    0.62
  -6  -4   2   11.82    0.37
  -6  -4   2   10.97    0.46
  -6  -4   2   12.20    0.39
   5   4  -2    8.85    0.34
   5   4  -2    9.49    0.47
  -5  -4   2    9.58    0.30
  -5  -4   2    8.73    0.46
  -5  -4   2    8.81    0.51
  -5  -4   2    9.23    0.39
  -5  -4   2    9.35    0.29
   4   4  -2    8.79    0.43
   4   4  -2    9.28    0.38
  -4  -4   2    9.21    0.37
  -4  -4   2    9.03    0.44
  -4  -4   2    8.83    0.48
  -4  -4   2    9.08    0.28
  -4  -4   2    9.04    0.27
   3   4  -2   12.83    0.42
   3   4  -2   12.74    0.49
  -3  -4   2   12.39    0.33
  -3  -4   2   12.56    0.32
  -3  -4   2   12.05    0.40
  -3  -4   2   12.82    0.50
   2   4  -2    4.68    0.17
   2   4  -2    4.96    0.17
   2   4  -2    4.58    0.31
   2   4  -2    4.91    0.27
  -2  -4   2    4.76    0.22
  -2  -4   2    4.79    0.22
  -2  -4   2    4.51    0.31
   1   4  -2    0.02    0.11
   1   4  -2   -0.02    0.08
   1   4  -2   -0.13    0.10
   1   4  -2    0.19    0.10
   1   4  -2    0.09    0.08
  -1  -4   2    0.11    0.08
  -1  -4   2    0.03    0.08
  -1  -4   2   -0.12    0.10
   0   4  -2    0.88    0.15
   0   4  -2    1.24    0.17
   0   4  -2    1.10    0.17
   0   4  -2    1.07    0.19
   0  -4   2    0.75    0.17
   0  -4   2    0.84    0.14
   0  -4   2    1.02    0.16
   0  -4   2    0.92    0.16
  -1   4  -2    3.27    0.30
  -1   4  -2    3.19    0.26
  -1   4  -2    3.23    0.23
  -1   4  -2    3.07    0.26
   1  -4   2    3.35    0.24
   1  -4   2    3.25    0.30
   1  -4   2    3.69    0.27
   1  -4   2    3.71    0.27
  -2   4  -2   33.00    0.54
  -2   4  -2   31.75    0.79
  -2   4  -2   32.45    0.86
  -2   4  -2   30.83    0.77
   2  -4   2   32.19    0.79
   2  -4   2   32.28    0.87
   2  -4   2   32.53    0.67
   2  -4   2   32.93    0.79
  -3   4  -2    0.82    0.14
  -3   4  -2    0.79    0.19
  -3   4  -2    0.71    0.21
  -3   4  -2    0.93    0.20
   3  -4   2    0.57    0.17
   3  -4   2    0.95    0.15
   3  -4   2    0.78    0.22
   3  -4   2    0.59    0.17
  -4   4  -2    0.54    0.20
  -4   4  -2    0.12    0.13
  -4   4  -2    0.31    0.23
  -4   4  -2   -0.08    0.16
   4  -4   2    0.13    0.18
   4  -4   2    0.03    0.17
   4  -4   2    0.45    0.11
   4  -4   2    0.49    0.24
  -5   4  -2   15.78    0.68
  -5   4  -2   16.27    0.74
  -5   4  -2   16.13    0.67
  -5   4  -2   17.32    0.58
   5  -4   2   16.11    0.67
   5  -4   2   16.02    0.37
   5  -4   2   16.20    0.76
   5  -4   2   16.95    0.67
  -6   4  -2    8.09    0.56
  -6   4  -2    7.46    0.47
  -6   4  -2    9.19    0.63
  -6   4  -2    7.98    0.56
   6  -4   2    7.47    0.54
   6  -4   2    7.31    0.60
   6  -4   2    7.16    0.55
  -7   4  -2    3.14    0.50
  -7   4  -2    4.30    0.55
  -7   4  -2    3.87    0.45
  -7   4  -2    3.96    0.52
   7  -4   2    3.86    0.52
   7  -4   2    4.71    0.52
  -8   4  -2    0.37    0.30
  -8   4  -2    0.11    0.34
  -8   4  -2   -0.12    0.34
  -8   4  -2   -0.17    0.35
   8  -4   2    0.55    0.38
   8  -4   2    0.13    0.39
   8  -4   2    0.53    0.35
   8  -4   2   -0.05    0.33
  -9   4  -2   -0.09    0.37
  -9   4  -2    1.01    0.40
  -9   4  -2    0.13    0.45
  -9   4  -2    0.34    0.40
   9  -4   2    1.28    0.44
   9  -4   2    0.62    0.47
 -10   4  -2   14.98    1.14
 -10   4  -2   14.68    1.02
 -10   4  -2   14.52    1.05
 -10   4  -2   17.10    1.10
  10  -4   2   14.11    1.13
  10  -4   2   15.61    0.99
  10  -4   2   15.72    1.00
  10  -4   2   14.11    1.14
 -11   4  -2    1.44    0.64
 -11   4  -2    1.56    0.75
 -11   4  -2    2.19    0.66
 -11   4  -2    0.79    0.58
  11  -4   2    1.43    0.67
  11  -4   2    1.66    0.60
  11  -4   2    1.38    0.55
  11  -4   2    1.95    0.71
  12   3  -2   -0.21    0.41
  12   3  -2    0.07    0.56
 -12  -3   2    0.09    0.39
 -12  -3   2    0.83    0.63
 -12  -3   2    0.49    0.40
  11   3  -2    1.69    0.55
  11   3  -2    0.36    0.35
 -11  -3   2    1.12    0.35
 -11  -3   2    0.53    0.44
 -11  -3   2    0.50    0.48
 -11  -3   2    0.55    0.31
  10   3  -2   10.51    0.63
  10   3  -2    9.94    0.60
  10   3  -2    9.42    0.85
 -10  -3   2    8.46    0.82
 -10  -3   2    9.05    0.58
 -10  -3   2   10.39    0.60
 -10  -3   2   10.56    0.90
   9   3  -2    4.08    0.44
   9   3  -2    4.19    0.59
   9   3  -2    4.19    0.43
  -9  -3   2    4.45    0.42
  -9  -3   2    3.95    0.53
  -9  -3   2    3.83    0.39
  -9  -3   2    3.93    0.54
   8   3  -2    4.09    0.36
   8   3  -2    3.84    0.40
   8   3  -2    4.11    0.54
  -8  -3   2    4.11    0.54
  -8  -3   2    3.79    0.50
  -8  -3   2    3.72    0.33
  -8  -3   2    4.08    0.33
   7   3  -2    0.18    0.15
   7   3  -2    0.68    0.21
   7   3  -2    0.74    0.29
  -7  -3   2    0.62    0.19
  -7  -3   2    0.31    0.17
  -7  -3   2    0.42    0.14
  -7  -3   2    0.58    0.16
  -7  -3   2    0.34    0.26
   6   3  -2    6.70    0.41
   6   3  -2    7.34    0.32
   6   3  -2    6.75    0.49
  -6  -3   2    7.16    0.41
  -6  -3   2    6.81    0.39
  -6  -3   2    7.28    0.29
  -6  -3   2    7.47    0.30
  -6  -3   2    6.72    0.49
   5   3  -2    1.50    0.18
   5   3  -2    1.44    0.21
   5   3  -2    1.79    0.27
  -5  -3   2    1.77    0.22
  -5  -3   2    1.77    0.23
  -5  -3   2    1.54    0.15
  -5  -3   2    1.51    0.27
  -5  -3   2    1.52    0.15
   4   3  -2   12.71    0.47
   4   3  -2   12.41    0.33
  -4  -3   2   12.48    0.48
  -4  -3   2   12.58    0.42
  -4  -3   2   12.24    0.52
  -4  -3   2   12.30    0.26
  -4  -3   2   12.39    0.26
   3   3  -2   31.13    0.66
  -3  -3   2   32.02    0.66
  -3  -3   2   31.98    0.78
  -3  -3   2   32.38    0.74
  -3  -3   2   31.23    0.46
  -3  -3   2   32.18    0.46
   2   3  -2    3.30    0.25
   2   3  -2    3.39    0.22
  -2  -3   2    3.28    0.15
  -2  -3   2    3.29    0.25
  -2  -3   2    3.09    0.21
  -2  -3   2    3.44    0.15
   1   3  -2   52.47    0.85
   1   3  -2   50.74    0.87
   1   3  -2   52.73    0.93
   1   3  -2   51.32    0.73
   1   3  -2   51.78    0.73
  -1  -3   2   50.96    0.78
  -1  -3   2   50.06    0.91
  -1  -3   2   51.82    0.79
   0   3  -2    9.78    0.31
   0   3  -2    9.76    0.35
   0   3  -2   10.13    0.37
   0   3  -2   10.02    0.32
   0  -3   2   10.12    0.37
   0  -3   2   10.12    0.33
   0  -3   2    9.83    0.35
   0  -3   2   10.09    0.33
  -1   3  -2   15.88    0.50
  -1   3  -2   16.02    0.45
  -1   3  -2   15.49    0.45
   1  -3   2   15.51    0.46
   1  -3   2   15.88    0.43
   1  -3   2   15.87    0.50
   1  -3   2   16.56    0.47
  -2   3  -2    8.08    0.23
  -2   3  -2    7.72    0.35
  -2   3  -2    8.36    0.38
  -2   3  -2    8.48    0.42
   2  -3   2    8.40    0.42
   2  -3   2    7.91    0.36
   2  -3   2    8.30    0.29
   2  -3   2    7.93    0.37
  -3   3  -2    1.43    0.21
  -3   3  -2    1.45    0.17
  -3   3  -2    1.43    0.24
  -3   3  -2    1.28    0.19
   3  -3   2    1.45    0.28
   3  -3   2    1.80    0.24
   3  -3   2    1.24    0.20
   3  -3   2    1.86    0.17
  -4   3  -2    8.11    0.45
  -4   3  -2    7.76    0.49
  -4   3  -2    8.39    0.44
  -4   3  -2    8.69    0.37
   4  -3   2    8.52    0.51
   4  -3   2    7.98    0.44
   4  -3   2    8.68    0.27
  -5   3  -2   26.90    0.91
  -5   3  -2   29.22    0.86
  -5   3  -2   29.27    0.76
  -5   3  -2   28.61    0.84
   5  -3   2   29.31    0.50
   5  -3   2   29.01    0.84
   5  -3   2   28.03    0.82
   5  -3   2   28.60    0.93
  -6   3  -2    3.80    0.42
  -6   3  -2    3.10    0.36
  -6   3  -2    3.11    0.39
  -6   3  -2    2.57    0.41
   6  -3   2    2.95    0.38
   6  -3   2    3.42    0.39
   6  -3   2    2.73    0.41
   6  -3   2    3.35    0.15
  -7   3  -2    6.62    0.72
  -7   3  -2    8.47    0.55
  -7   3  -2    8.06    0.58
  -7   3  -2    8.04    0.60
   7  -3   2    7.92    0.54
   7  -3   2    7.91    0.67
   7  -3   2    8.86    0.75
   7  -3   2    8.54    0.58
  -8   3  -2    2.02    0.38
  -8   3  -2    1.60    0.35
  -8   3  -2    1.52    0.44
  -8   3  -2    1.90    0.42
   8  -3   2    2.04    0.47
   8  -3   2    2.01    0.36
   8  -3   2    1.98    0.47
  -9   3  -2    0.39    0.38
  -9   3  -2    0.11    0.37
  -9   3  -2    0.67    0.42
  -9   3  -2   -0.11    0.34
   9  -3   2    0.30    0.37
   9  -3   2   -0.42    0.33
   9  -3   2   -0.03    0.40
 -10   3  -2    1.95    0.55
 -10   3  -2    1.47    0.51
 -10   3  -2    1.64    0.51
 -10   3  -2    1.53    0.55
  10  -3   2    1.95    0.58
  10  -3   2    1.86    0.56
  10  -3   2    2.41    0.48
  10  -3   2    2.88    0.49
 -11   3  -2    0.53    0.53
 -11   3  -2    0.24    0.54
 -11   3  -2   -0.01    0.60
 -11   3  -2    0.39    0.52
  11  -3   2    0.30    0.48
  11  -3   2   -0.41    0.48
  11  -3   2    0.60    0.61
  11  -3   2   -0.86    0.56
  12   2  -2   -0.01    0.43
  12   2  -2   -0.07    0.62
 -12  -2   2    0.27    0.41
 -12  -2   2   -0.10    0.40
 -12  -2   2   -0.63    0.40
 -12  -2   2   -0.71    0.53
  11   2  -2    9.14    0.97
  11   2  -2    8.93    0.74
 -11  -2   2    8.69    0.67
 -11  -2   2    7.49    0.68
 -11  -2   2    8.05    0.94
 -11  -2   2    7.62    0.86
  10   2  -2   38.43    1.44
  10   2  -2   38.85    1.09
 -10  -2   2   39.64    1.07
 -10  -2   2   38.89    1.43
 -10  -2   2   37.68    1.05
 -10  -2   2   37.47    1.40
   9   2  -2   10.21    0.53
   9   2  -2   11.05    0.58
   9   2  -2    9.42    0.75
  -9  -2   2   10.88    0.76
  -9  -2   2    9.81    0.54
  -9  -2   2    9.28    0.53
  -9  -2   2   10.31    0.80
  -9  -2   2   10.12    0.55
   8   2  -2    2.62    0.41
   8   2  -2    2.88    0.35
   8   2  -2    4.30    0.36
  -8  -2   2    3.63    0.34
  -8  -2   2    3.13    0.33
  -8  -2   2    4.02    0.36
  -8  -2   2    3.20    0.45
   7   2  -2    3.55    0.31
   7   2  -2    4.07    0.33
   7   2  -2    2.83    0.39
  -7  -2   2    3.91    0.29
  -7  -2   2    3.34    0.43
  -7  -2   2    3.47    0.33
  -7  -2   2    2.88    0.29
  -7  -2   2    3.57    0.28
  -7  -2   2    3.85    0.46
   6   2  -2   43.40    0.92
   6   2  -2   43.82    1.13
   6   2  -2   43.26    0.83
  -6  -2   2   42.41    0.77
  -6  -2   2   42.65    1.10
  -6  -2   2   41.56    1.11
  -6  -2   2   43.86    0.79
  -6  -2   2   42.41    0.92
  -6  -2   2   43.41    0.80
   5   2  -2    0.35    0.11
   5   2  -2    0.36    0.14
   5   2  -2    0.73    0.21
  -5  -2   2    0.27    0.10
  -5  -2   2    0.50    0.14
  -5  -2   2    0.31    0.17
  -5  -2   2    0.43    0.09
  -5  -2   2    0.47    0.10
   4   2  -2    0.13    0.08
   4   2  -2    0.01    0.10
   4   2  -2    0.24    0.14
  -4  -2   2    0.33    0.16
  -4  -2   2    0.00    0.10
  -4  -2   2    0.11    0.05
  -4  -2   2    0.23    0.11
  -4  -2   2    0.20    0.06
   3   2  -2    3.45    0.14
   3   2  -2    3.59    0.24
  -3  -2   2    3.15    0.26
  -3  -2   2    3.53    0.23
  -3  -2   2    3.25    0.23
   2   2  -2   78.38    1.20
   2   2  -2   77.83    1.16
  -2  -2   2   79.07    1.16
  -2  -2   2   80.60    1.21
   1   2  -2   13.84    0.37
   1   2  -2   12.89    0.38
  -1  -2   2   13.71    0.26
  -1  -2   2   13.71    0.39
  -1  -2   2   13.84    0.31
  -1  -2   2   13.29    0.26
  -1  -2   2   13.47    0.37
   0   2  -2    0.92    0.13
   0   2  -2    0.99    0.11
   0   2  -2    0.70    0.12
   0   2  -2    0.94    0.11
   0  -2   2    0.95    0.12
   0  -2   2    0.90    0.13
   0  -2   2    0.89    0.06
   0  -2   2    1.06    0.13
   0  -2   2    0.82    0.12
  -1   2  -2   65.74    0.98
  -1   2  -2   61.95    0.97
  -1   2  -2   62.42    1.04
   1  -2   2   64.01    1.05
   1  -2   2   63.39    0.95
   1  -2   2   62.57    0.98
   1  -2   2   63.97    0.99
  -2   2  -2   39.85    0.85
  -2   2  -2   42.59    0.80
  -2   2  -2   39.91    0.79
   2  -2   2   42.59    0.87
   2  -2   2   41.90    0.80
   2  -2   2   43.63    0.82
  -3   2  -2   29.23    0.70
  -3   2  -2   30.19    0.72
  -3   2  -2   30.81    0.79
   3  -2   2   29.46    0.77
   3  -2   2   30.60    0.72
   3  -2   2   31.22    0.73
  -4   2  -2   -0.04    0.13
  -4   2  -2    0.36    0.14
  -4   2  -2    0.35    0.18
   4  -2   2    0.37    0.17
   4  -2   2    0.01    0.13
   4  -2   2    0.21    0.13
  -5   2  -2    3.35    0.39
  -5   2  -2    2.92    0.34
  -5   2  -2    3.08    0.32
   5  -2   2    3.36    0.37
   5  -2   2    3.09    0.32
   5  -2   2    3.40    0.34
  -6   2  -2    1.48    0.27
  -6   2  -2    1.16    0.28
  -6   2  -2    1.50    0.27
  -6   2  -2    1.22    0.26
   6  -2   2    1.34    0.26
   6  -2   2    1.04    0.24
   6  -2   2    1.42    0.28
  -7   2  -2    3.48    0.43
  -7   2  -2    2.87    0.39
  -7   2  -2    2.93    0.40
  -7   2  -2    2.07    0.39
   7  -2   2    2.82    0.37
   7  -2   2    2.74    0.41
   7  -2   2    2.42    0.34
   7  -2   2    2.61    0.38
   7  -2   2    2.35    0.15
  -8   2  -2    0.45    0.51
  -8   2  -2    0.56    0.27
  -8   2  -2    0.54    0.34
  -8   2  -2    0.44    0.28
   8  -2   2    0.47    0.33
   8  -2   2    0.13    0.24
   8  -2   2    0.78    0.33
   8  -2   2    0.35    0.26
  -9   2  -2   -0.29    0.37
  -9   2  -2   -0.03    0.31
  -9   2  -2    0.35    0.35
  -9   2  -2    0.64    0.33
   9  -2   2   -0.50    0.33
   9  -2   2    0.12    0.32
   9  -2   2    0.36    0.32
   9  -2   2    0.57    0.37
 -10   2  -2    2.64    0.54
 -10   2  -2    2.14    0.48
 -10   2  -2    2.24    0.50
 -10   2  -2    2.22    0.52
  10  -2   2    2.47    0.45
  10  -2   2    1.88    0.45
  10  -2   2    2.58    0.54
  10  -2   2    2.75    0.59
 -11   2  -2    4.24    0.66
 -11   2  -2    4.72    0.68
 -11   2  -2    3.20    0.66
 -11   2  -2    4.17    0.60
  11  -2   2    4.52    0.78
  11  -2   2    3.67    0.55
  11  -2   2    4.64    0.60
  11  -2   2    4.38    0.74
 -12   2  -2    3.13    0.71
 -12   2  -2    1.69    0.70
 -12   2  -2    2.59    0.67
 -12   2  -2    1.24    0.73
  12  -2   2    2.84    0.61
  12  -2   2    1.84    0.80
  12  -2   2    2.89    0.63
  12  -2   2    0.96    0.70
  12   1  -2   -0.22    0.44
  12   1  -2    0.00    0.59
 -12  -1   2    0.50    0.45
 -12  -1   2   -0.07    0.42
 -12  -1   2    0.28    0.55
 -12  -1   2    0.53    0.48
  11   1  -2    0.54    0.39
  11   1  -2   -1.00    0.47
 -11  -1   2    0.76    0.40
 -11  -1   2   -0.57    0.46
 -11  -1   2   -0.21    0.43
 -11  -1   2    0.23    0.35
  10   1  -2   10.23    0.86
  10   1  -2    9.21    0.67
 -10  -1   2   10.46    0.69
 -10  -1   2    9.44    0.86
 -10  -1   2    9.82    0.64
 -10  -1   2    9.46    0.62
   9   1  -2   -0.27    0.43
   9   1  -2   -0.30    0.30
  -9  -1   2    0.22    0.23
  -9  -1   2   -0.18    0.22
  -9  -1   2    0.37    0.33
  -9  -1   2   -0.02    0.22
   8   1  -2    5.58    0.58
   8   1  -2    5.42    0.43
  -8  -1   2    5.31    0.40
  -8  -1   2    5.28    0.43
  -8  -1   2    5.63    0.87
  -8  -1   2    5.49    0.55
  -8  -1   2    5.39    0.40
   7   1  -2    1.00    0.29
   7   1  -2    0.99    0.20
   7   1  -2    0.99    0.22
  -7  -1   2    0.92    0.21
  -7  -1   2    1.09    0.27
  -7  -1   2    1.17    0.31
  -7  -1   2    0.97    0.20
  -7  -1   2    0.87    0.19
   6   1  -2   61.33    1.07
   6   1  -2   61.38    1.37
   6   1  -2   61.07    1.09
  -6  -1   2   61.08    1.07
  -6  -1   2   61.67    1.02
  -6  -1   2   58.01    1.33
  -6  -1   2   60.22    1.36
  -6  -1   2   62.53    1.04
  -6  -1   2   60.53    1.07
   5   1  -2   20.94    0.71
   5   1  -2   21.21    0.54
   5   1  -2   20.29    0.50
  -5  -1   2   20.54    0.46
  -5  -1   2   20.37    0.69
  -5  -1   2   20.48    0.46
  -5  -1   2   20.57    0.69
  -5  -1   2   20.34    0.53
  -5  -1   2   21.57    0.50
   4   1  -2   35.58    0.71
   4   1  -2   36.62    0.62
   4   1  -2   36.06    0.85
  -4  -1   2   36.37    0.60
  -4  -1   2   34.83    0.84
  -4  -1   2   34.68    0.70
  -4  -1   2   36.72    0.56
  -4  -1   2   35.23    0.54
  -4  -1   2   35.85    0.85
   3   1  -2    4.28    0.23
   3   1  -2    4.75    0.16
   3   1  -2    4.88    0.29
  -3  -1   2    4.56    0.28
  -3  -1   2    4.70    0.28
  -3  -1   2    4.62    0.14
  -3  -1   2    4.89    0.24
   2   1  -2    0.06    0.08
   2   1  -2    0.03    0.07
  -2  -1   2    0.03    0.08
  -2  -1   2    0.05    0.09
  -2  -1   2    0.15    0.10
  -2  -1   2    0.01    0.08
   1   1  -2  193.66    2.30
   1   1  -2  195.95    2.36
  -1  -1   2  193.58    2.30
  -1  -1   2  196.24    2.36
  -1  -1   2  201.10    2.36
  -1  -1   2  197.93    2.19
   0   1  -2   43.09    0.59
   0   1  -2   42.52    0.59
   0   1  -2   43.00    0.70
   0   1  -2   42.41    0.65
   0   1  -2   42.10    0.57
   0  -1   2   43.78    0.61
   0  -1   2   43.81    0.65
   0  -1   2   43.76    0.69
   0  -1   2   43.81    0.61
   0  -1   2   43.33    0.57
  -1   1  -2   16.27    0.37
  -1   1  -2   16.33    0.38
  -1   1  -2   16.78    0.42
   1  -1   2   16.82    0.38
   1  -1   2   16.40    0.38
   1  -1   2   16.67    0.41
  -2   1  -2    8.27    0.31
  -2   1  -2    8.35    0.31
   2  -1   2    8.27    0.31
   2  -1   2    8.25    0.31
  -3   1  -2    3.05    0.27
  -3   1  -2    2.35    0.21
  -3   1  -2    2.41    0.23
   3  -1   2    2.58    0.26
   3  -1   2    2.86    0.24
   3  -1   2    2.36    0.22
  -4   1  -2    7.20    0.36
  -4   1  -2    6.90    0.41
  -4   1  -2    7.38    0.37
   4  -1   2    7.45    0.37
   4  -1   2    7.39    0.36
   4  -1   2    7.29    0.41
  -5   1  -2    9.97    0.46
  -5   1  -2    9.59    0.45
  -5   1  -2    9.82    0.52
   5  -1   2    9.63    0.44
   5  -1   2    9.87    0.50
   5  -1   2    9.16    0.50
   5  -1   2    9.51    0.45
  -6   1  -2   58.82    1.26
  -6   1  -2   59.70    1.25
  -6   1  -2   60.26    1.36
   6  -1   2   59.71    1.22
   6  -1   2   59.64    1.23
   6  -1   2   58.80    1.36
   6  -1   2   61.95    1.37
  -7   1  -2    3.95    0.42
  -7   1  -2    4.20    0.44
  -7   1  -2    4.43    0.49
   7  -1   2    4.12    0.23
   7  -1   2    4.10    0.41
   7  -1   2    4.45    0.47
   7  -1   2    4.04    0.48
  -8   1  -2    9.08    0.60
  -8   1  -2    8.96    0.60
   8  -1   2    9.35    0.53
   8  -1   2    9.52    0.32
   8  -1   2   10.59    0.59
   8  -1   2    8.72    0.65
  -9   1  -2    0.41    0.33
  -9   1  -2    0.63    0.35
  -9   1  -2   -0.18    0.29
  -9   1  -2    0.02    0.30
   9  -1   2    0.18    0.27
   9  -1   2    0.40    0.26
   9  -1   2   -0.02    0.36
   9  -1   2   -0.29    0.31
   9  -1   2    0.11    0.12
 -10   1  -2    3.55    0.49
 -10   1  -2    3.43    0.59
 -10   1  -2    3.24    0.50
 -10   1  -2    3.48    0.58
  10  -1   2    3.66    0.47
  10  -1   2    3.41    0.60
  10  -1   2    3.33    0.57
  10  -1   2    3.23    0.46
 -11   1  -2    4.68    0.65
 -11   1  -2    5.39    0.76
 -11   1  -2    4.96    0.69
 -11   1  -2    3.18    0.63
  11  -1   2    6.16    0.67
  11  -1   2    4.12    0.54
  11  -1   2    4.43    0.67
  11  -1   2    4.88    0.72
 -12   1  -2    6.78    0.91
 -12   1  -2    4.30    0.70
 -12   1  -2    6.12    0.88
 -12   1  -2    3.95    0.67
  12  -1   2    3.40    0.83
  12  -1   2    4.95    0.63
  12  -1   2    5.62    0.82
  12  -1   2    4.87    0.59
  12   0  -2    0.59    0.66
  12   0  -2    0.56    0.55
 -12   0   2    0.61    0.49
 -12   0   2    0.31    0.64
 -12   0   2    0.02    0.46
 -12   0   2    1.54    0.55
  11   0  -2    1.58    0.56
  11   0  -2    0.58    0.44
 -11   0   2   -0.12    0.41
 -11   0   2    0.45    0.38
 -11   0   2   -0.50    0.41
 -11   0   2    0.09    0.35
  10   0  -2    3.10    0.56
  10   0  -2    2.45    0.45
 -10   0   2    2.32    0.44
 -10   0   2    2.94    0.42
 -10   0   2    2.88    0.43
 -10   0   2    1.17    0.43
   9   0  -2   21.03    0.84
   9   0  -2   20.03    1.00
  -9   0   2   22.14    1.02
  -9   0   2   20.83    0.80
  -9   0   2   21.89    0.79
  -9   0   2   21.43    0.85
   8   0  -2    0.95    0.41
   8   0  -2    0.54    0.26
  -8   0   2    0.21    0.27
  -8   0   2    0.82    0.23
  -8   0   2    0.67    0.23
  -8   0   2    0.58    0.24
   7   0  -2    0.59    0.21
   7   0  -2    0.47    0.28
  -7   0   2    0.59    0.24
  -7   0   2    0.79    0.19
  -7   0   2    0.67    0.20
  -7   0   2    0.39    0.21
   6   0  -2   19.76    0.76
   6   0  -2   18.48    0.60
  -6   0   2   19.63    0.75
  -6   0   2   18.91    0.73
  -6   0   2   19.41    0.59
  -6   0   2   19.02    0.49
  -6   0   2   19.90    0.56
  -6   0   2   18.90    0.55
   5   0  -2   81.99    1.30
   5   0  -2   79.47    1.51
  -5   0   2   80.07    1.21
  -5   0   2   78.79    1.50
  -5   0   2   82.10    1.53
  -5   0   2   80.44    1.27
  -5   0   2   81.68    1.19
   4   0  -2   36.94    0.70
   4   0  -2   36.71    0.86
  -4   0   2   34.81    0.85
  -4   0   2   35.89    0.67
  -4   0   2   35.62    0.62
  -4   0   2   35.94    0.65
  -4   0   2   35.91    0.63
  -4   0   2   35.73    0.84
   3   0  -2    0.52    0.10
   3   0  -2    0.40    0.14
  -3   0   2    0.51    0.14
  -3   0   2    0.30    0.13
  -3   0   2    0.44    0.09
  -3   0   2    0.50    0.07
  -3   0   2    0.47    0.10
  -3   0   2    0.37    0.07
   2   0  -2   22.83    0.53
   2   0  -2   22.96    0.50
  -2   0   2   23.30    0.54
  -2   0   2   23.26    0.45
  -2   0   2   23.43    0.51
  -2   0   2   23.08    0.37
  -2   0   2   22.77    0.32
  -2   0   2   22.77    0.31
   1   0  -2   38.89    0.65
   1   0  -2   38.45    0.59
  -1   0   2   38.68    0.60
  -1   0   2   39.24    0.66
  -1   0   2   40.04    0.65
   0   0  -2   69.53    0.85
   0   0  -2   71.18    0.95
   0   0  -2   69.64    0.91
   0   0  -2   68.81    0.85
   0   0   2   70.65    0.91
   0   0   2   70.08    0.87
   0   0   2   68.49    0.86
   0   0   2   69.73    0.95
  -1   0  -2    0.16    0.08
  -1   0  -2    0.11    0.06
  -1   0  -2    0.15    0.06
  -1   0  -2    0.12    0.06
   1   0   2    0.16    0.07
   1   0   2    0.15    0.08
   1   0   2    0.11    0.06
  -2   0  -2    1.96    0.17
  -2   0  -2    2.03    0.17
  -2   0  -2    1.81    0.19
   2   0   2    1.93    0.17
   2   0   2    1.99    0.18
   2   0   2    1.87    0.20
  -3   0  -2    2.71    0.22
  -3   0  -2    3.34    0.23
  -3   0  -2    3.02    0.26
   3   0   2    3.02    0.22
   3   0   2    3.16    0.23
   3   0   2    2.98    0.24
  -4   0  -2    2.81    0.25
  -4   0  -2    2.80    0.28
  -4   0  -2    2.83    0.25
   4   0   2    2.88    0.24
   4   0   2    2.70    0.27
   4   0   2    2.98    0.27
   4   0   2    2.61    0.23
  -5   0  -2   10.35    0.50
  -5   0  -2   10.88    0.46
  -5   0  -2   11.09    0.46
   5   0   2   11.04    0.43
   5   0   2   10.09    0.49
   5   0   2   10.97    0.45
   5   0   2   10.67    0.50
  -6   0  -2    7.88    0.49
  -6   0  -2    7.77    0.44
  -6   0  -2    7.08    0.45
   6   0   2    7.36    0.48
   6   0   2    7.75    0.42
   6   0   2    8.00    0.50
   6   0   2    7.74    0.43
  -7   0  -2    9.80    0.59
  -7   0  -2    9.73    0.53
  -7   0  -2   10.40    0.54
   7   0   2    9.04    0.48
   7   0   2    7.99    0.54
   7   0   2    9.25    0.60
   7   0   2    9.32    0.51
   7   0   2    9.56    0.36
  -8   0  -2   13.27    0.68
  -8   0  -2   13.07    0.71
  -8   0  -2   13.60    0.67
   8   0   2   12.78    0.82
   8   0   2   12.94    0.58
   8   0   2   13.96    0.44
   8   0   2   13.07    0.62
   8   0   2   13.72    0.77
  -9   0  -2    0.71    0.36
   9   0   2    0.93    0.30
   9   0   2    1.06    0.36
   9   0   2    0.98    0.26
   9   0   2    1.19    0.20
   9   0   2    0.59    0.37
 -10   0  -2    3.05    0.53
 -10   0  -2    2.94    0.46
 -10   0  -2    2.50    0.43
 -10   0  -2    2.98    0.54
  10   0   2    2.61    0.30
  10   0   2    3.27    0.42
  10   0   2    2.73    0.54
  10   0   2    2.84    0.42
  10   0   2    2.61    0.50
 -11   0  -2    2.68    0.52
 -11   0  -2    1.69    0.48
 -11   0  -2    2.61    0.57
 -11   0  -2    1.86    0.53
  11   0   2    1.50    0.51
  11   0   2    2.00    0.23
  11   0   2    2.08    0.45
  11   0   2    1.14    0.38
  11   0   2    1.68    0.56
 -12   0  -2    2.36    0.58
 -12   0  -2    2.04    0.58
 -12   0  -2    2.76    0.68
 -12   0  -2    2.93    0.67
  12   0   2    2.62    0.51
  12   0   2    3.17    0.70
  12   0   2    2.36    0.49
  12   0   2    2.43    0.72
  12  -1  -2    0.35    0.57
  12  -1  -2    0.39    0.68
 -12   1   2   -0.29    0.50
 -12   1   2   -0.34    0.50
 -12   1   2   -0.44    0.65
 -12   1   2   -0.11    0.56
  11  -1  -2   -0.09    0.44
  11  -1  -2    0.24    0.57
 -11   1   2    0.41    0.41
 -11   1   2   -0.33    0.51
 -11   1   2    0.32    0.42
 -11   1   2   -0.29    0.44
  10  -1  -2    0.29    0.37
  10  -1  -2   -0.05    0.47
 -10   1   2   -0.12    0.36
 -10   1   2   -0.29    0.33
 -10   1   2    0.11    0.30
 -10   1   2    0.71    0.43
   9  -1  -2    0.86    0.17
   9  -1  -2    0.72    0.18
   9  -1  -2    0.69    0.33
   9  -1  -2    0.72    0.44
  -9   1   2    1.05    0.29
  -9   1   2    1.09    0.38
  -9   1   2    0.64    0.31
  -9   1   2    0.94    0.27
   8  -1  -2    5.73    0.77
   8  -1  -2    5.37    0.50
   8  -1  -2    5.53    0.31
   8  -1  -2    5.23    0.31
  -8   1   2    4.62    0.44
  -8   1   2    4.78    0.46
  -8   1   2    4.68    0.46
  -8   1   2    6.09    0.60
   7  -1  -2    0.97    0.17
   7  -1  -2    1.07    0.17
   7  -1  -2    1.44    0.34
   7  -1  -2    1.15    0.27
  -7   1   2    1.25    0.29
  -7   1   2    1.02    0.22
  -7   1   2    1.53    0.26
  -7   1   2    1.31    0.27
   6  -1  -2    3.24    0.41
   6  -1  -2    3.24    0.23
   6  -1  -2    3.62    0.34
   6  -1  -2    3.94    0.25
  -6   1   2    3.78    0.30
  -6   1   2    3.75    0.40
  -6   1   2    3.44    0.35
  -6   1   2    4.38    0.32
   5  -1  -2    6.65    0.44
   5  -1  -2    5.97    0.26
   5  -1  -2    6.34    0.36
   5  -1  -2    6.51    0.27
  -5   1   2    6.42    0.32
  -5   1   2    6.86    0.33
  -5   1   2    6.48    0.23
  -5   1   2    6.24    0.36
  -5   1   2    6.13    0.41
   4  -1  -2   14.57    0.54
   4  -1  -2   14.03    0.35
   4  -1  -2   14.84    0.47
   4  -1  -2   14.44    0.36
  -4   1   2   14.47    0.42
  -4   1   2   14.28    0.46
  -4   1   2   14.43    0.41
  -4   1   2   13.69    0.53
  -4   1   2   14.24    0.33
   3  -1  -2   14.40    0.47
   3  -1  -2   14.36    0.41
   3  -1  -2   13.64    0.48
   3  -1  -2   14.29    0.32
   3  -1  -2   14.38    0.33
  -3   1   2   13.96    0.40
  -3   1   2   14.02    0.31
  -3   1   2   14.44    0.48
  -3   1   2   14.66    0.36
  -3   1   2   14.56    0.37
   2  -1  -2    0.82    0.10
   2  -1  -2    0.46    0.11
   2  -1  -2    0.80    0.13
   2  -1  -2    0.87    0.10
  -2   1   2    0.82    0.10
  -2   1   2    0.95    0.15
  -2   1   2    0.81    0.12
  -2   1   2    0.86    0.11
   1  -1  -2   22.09    0.36
   1  -1  -2   22.05    0.47
   1  -1  -2   21.96    0.40
   1  -1  -2   22.28    0.38
  -1   1   2   21.89    0.39
  -1   1   2   22.53    0.38
  -1   1   2   20.18    0.46
   0  -1  -2    3.51    0.14
   0  -1  -2    3.45    0.15
   0   1   2    3.43    0.14
   0   1   2    3.34    0.15
  -1  -1  -2    5.04    0.16
  -1  -1  -2    5.61    0.21
  -1  -1  -2    5.51    0.14
  -1  -1  -2    4.94    0.21
  -1  -1  -2    5.18    0.19
   1   1   2    5.41    0.22
   1   1   2    5.33    0.14
   1   1   2    5.27    0.20
   1   1   2    5.15    0.19
   1   1   2    5.45    0.17
  -2  -1  -2   20.72    0.46
  -2  -1  -2   21.56    0.43
  -2  -1  -2   20.85    0.50
  -2  -1  -2   21.92    0.47
   2   1   2   21.60    0.51
   2   1   2   20.41    0.46
   2   1   2   21.59    0.46
   2   1   2   21.29    0.44
  -3  -1  -2  112.27    1.57
  -3  -1  -2  113.27    1.65
  -3  -1  -2  110.29    1.55
  -3  -1  -2  110.33    1.56
   3   1   2  111.63    1.53
   3   1   2  114.09    1.57
   3   1   2  110.65    1.57
   3   1   2  114.15    1.64
  -4  -1  -2    1.44    0.19
  -4  -1  -2    0.95    0.16
  -4  -1  -2    0.85    0.17
   4   1   2    0.95    0.17
   4   1   2    1.11    0.16
   4   1   2    1.21    0.20
   4   1   2    0.92    0.18
  -5  -1  -2    4.86    0.36
  -5  -1  -2    4.79    0.32
  -5  -1  -2    4.69    0.32
   5   1   2    4.93    0.37
   5   1   2    4.90    0.35
   5   1   2    5.11    0.32
   5   1   2    4.59    0.30
  -6  -1  -2    0.00    0.13
  -6  -1  -2    0.15    0.18
  -6  -1  -2    0.05    0.15
   6   1   2    0.17    0.15
   6   1   2   -0.23    0.15
   6   1   2   -0.17    0.15
   6   1   2    0.05    0.13
  -7  -1  -2   16.57    0.63
  -7  -1  -2   14.61    0.62
  -7  -1  -2   15.73    0.70
   7   1   2   15.21    0.59
   7   1   2   15.81    0.67
   7   1   2   15.85    0.57
   7   1   2   15.73    0.71
   7   1   2   15.11    0.49
  -8  -1  -2    3.16    0.40
  -8  -1  -2    2.27    0.37
  -8  -1  -2    2.85    0.38
   8   1   2    3.13    0.36
   8   1   2    2.37    0.28
   8   1   2    2.75    0.40
   8   1   2    2.73    0.34
   8   1   2    2.25    0.37
  -9  -1  -2    2.21    0.38
  -9  -1  -2    2.15    0.38
  -9  -1  -2    2.07    0.41
   9   1   2    2.26    0.28
   9   1   2    2.88    0.38
   9   1   2    1.97    0.31
   9   1   2    2.26    0.41
   9   1   2    2.42    0.47
 -10  -1  -2    0.25    0.33
 -10  -1  -2    0.08    0.31
 -10  -1  -2    0.07    0.37
  10   1   2    0.43    0.39
  10   1   2    0.68    0.22
  10   1   2    0.67    0.39
  10   1   2    0.62    0.29
  10   1   2    0.18    0.26
 -11  -1  -2    2.84    0.51
 -11  -1  -2    2.35    0.48
 -11  -1  -2    2.11    0.56
  11   1   2    2.41    0.40
  11   1   2    1.91    0.29
  11   1   2    1.88    0.59
  11   1   2    2.40    0.37
  11   1   2    2.63    0.54
 -12  -1  -2    2.66    0.64
 -12  -1  -2    3.12    0.71
 -12  -1  -2    1.81    0.55
 -12  -1  -2    2.76    0.57
  12   1   2    2.87    0.43
  12   1   2    1.52    0.41
  12   1   2    2.98    0.72
  12   1   2    1.98    0.32
  12   1   2    2.73    0.62
 -13  -1  -2    0.45    0.61
 -13  -1  -2    0.23    0.59
 -13  -1  -2    1.38    0.70
 -13  -1  -2    1.67    0.76
  13   1   2    1.33    0.71
  13   1   2    1.06    0.42
  13   1   2    0.98    0.40
  12  -2  -2    2.92    0.93
  12  -2  -2    4.05    0.74
 -12   2   2    2.23    0.77
 -12   2   2    1.60    0.66
 -12   2   2    2.89    0.66
  11  -2  -2    1.74    0.24
  11  -2  -2    0.74    0.52
  11  -2  -2    1.39    0.24
 -11   2   2    0.33    0.54
 -11   2   2    2.06    0.53
 -11   2   2    1.83    0.52
 -11   2   2    1.15    0.50
  10  -2  -2    3.23    0.40
  10  -2  -2    2.92    0.54
  10  -2  -2    2.90    0.30
  10  -2  -2    2.78    0.62
 -10   2   2    3.48    0.64
 -10   2   2    3.76    0.55
 -10   2   2    2.60    0.50
 -10   2   2    2.63    0.46
   9  -2  -2   21.30    1.09
   9  -2  -2   19.34    0.92
   9  -2  -2   19.00    0.63
   9  -2  -2   19.80    0.63
  -9   2   2   20.81    0.92
  -9   2   2   19.15    0.98
  -9   2   2   20.80    1.05
   8  -2  -2    7.99    0.72
   8  -2  -2    8.40    0.45
   8  -2  -2    8.99    0.44
   8  -2  -2    7.80    0.60
  -8   2   2    8.69    0.56
  -8   2   2    8.39    0.58
  -8   2   2    8.60    0.68
   7  -2  -2   19.15    0.59
   7  -2  -2   20.71    0.88
   7  -2  -2   20.01    0.60
   7  -2  -2   20.04    0.79
  -7   2   2   20.27    0.86
  -7   2   2   20.13    0.78
  -7   2   2   20.39    0.71
  -7   2   2   19.35    0.70
   6  -2  -2    1.16    0.19
   6  -2  -2    1.16    0.29
   6  -2  -2    1.00    0.24
   6  -2  -2    1.14    0.19
  -6   2   2    0.69    0.20
  -6   2   2    0.76    0.22
  -6   2   2    1.26    0.30
  -6   2   2    0.75    0.20
   5  -2  -2    6.94    0.44
   5  -2  -2    6.23    0.32
   5  -2  -2    6.13    0.33
   5  -2  -2    6.68    0.44
  -5   2   2    6.82    0.18
  -5   2   2    6.67    0.47
  -5   2   2    6.55    0.40
  -5   2   2    6.36    0.35
  -5   2   2    6.78    0.37
   4  -2  -2   48.42    1.00
   4  -2  -2   48.88    0.87
   4  -2  -2   48.08    1.05
   4  -2  -2   45.94    1.03
   4  -2  -2   48.85    0.85
  -4   2   2   48.57    0.65
  -4   2   2   49.22    0.92
  -4   2   2   46.52    1.04
  -4   2   2   47.06    0.91
  -4   2   2   49.19    0.99
   3  -2  -2   15.07    0.41
   3  -2  -2   16.06    0.51
   3  -2  -2   16.53    0.51
   3  -2  -2   16.50    0.44
   3  -2  -2   15.80    0.52
  -3   2   2   16.07    0.52
  -3   2   2   16.02    0.45
  -3   2   2   16.20    0.45
  -3   2   2   16.57    0.50
   2  -2  -2    3.12    0.19
   2  -2  -2    2.64    0.22
   2  -2  -2    3.25    0.20
  -2   2   2    2.83    0.20
  -2   2   2    3.03    0.20
  -2   2   2    2.80    0.22
   1  -2  -2   43.69    0.72
   1  -2  -2   43.80    0.70
   1  -2  -2   40.26    0.75
  -1   2   2   43.23    0.73
  -1   2   2   44.16    0.71
  -1   2   2   42.46    0.76
   0  -2  -2   88.07    1.20
   0  -2  -2   87.66    1.18
   0   2   2   87.72    1.20
  -1  -2  -2    4.09    0.20
  -1  -2  -2    4.05    0.21
   1   2   2    3.66    0.19
   1   2   2    3.74    0.20
  -2  -2  -2    0.25    0.09
  -2  -2  -2    0.16    0.04
  -2  -2  -2    0.18    0.08
  -2  -2  -2    0.11    0.09
   2   2   2    0.16    0.08
   2   2   2    0.30    0.12
   2   2   2    0.05    0.08
   2   2   2    0.15    0.07
  -3  -2  -2    0.81    0.15
  -3  -2  -2    0.91    0.14
  -3  -2  -2    1.06    0.15
  -3  -2  -2    1.21    0.16
   3   2   2    0.90    0.13
   3   2   2    1.33    0.17
   3   2   2    1.36    0.20
   3   2   2    0.96    0.13
  -4  -2  -2    2.80    0.25
  -4  -2  -2    2.69    0.25
  -4  -2  -2    2.48    0.23
  -4  -2  -2    2.38    0.26
   4   2   2    2.34    0.24
   4   2   2    2.75    0.22
   4   2   2    2.49    0.23
   4   2   2    3.05    0.27
  -5  -2  -2    1.49    0.21
  -5  -2  -2    1.02    0.21
  -5  -2  -2    1.02    0.18
  -5  -2  -2    1.15    0.20
   5   2   2    1.07    0.17
   5   2   2    1.10    0.21
   5   2   2    1.75    0.22
   5   2   2    1.53    0.25
  -6  -2  -2    0.36    0.18
  -6  -2  -2    0.14    0.19
  -6  -2  -2    0.46    0.17
  -6  -2  -2    0.32    0.16
   6   2   2    0.26    0.16
   6   2   2    0.30    0.19
   6   2   2    0.35    0.18
   6   2   2    0.31    0.14
  -7  -2  -2    1.47    0.26
  -7  -2  -2    1.60    0.29
  -7  -2  -2    1.71    0.30
  -7  -2  -2    1.72    0.29
   7   2   2    1.45    0.30
   7   2   2    1.56    0.24
   7   2   2    1.41    0.26
   7   2   2    1.66    0.23
   7   2   2    1.87    0.27
  -8  -2  -2    2.72    0.35
  -8  -2  -2    2.54    0.38
  -8  -2  -2    2.96    0.38
   8   2   2    2.77    0.30
   8   2   2    2.80    0.40
   8   2   2    2.90    0.34
   8   2   2    2.60    0.31
   8   2   2    2.54    0.37
  -9  -2  -2    1.17    0.28
  -9  -2  -2    1.13    0.31
  -9  -2  -2    0.56    0.38
   9   2   2    0.73    0.33
   9   2   2    0.81    0.23
   9   2   2    1.64    0.37
   9   2   2    1.17    0.26
 -10  -2  -2    0.40    0.31
 -10  -2  -2    0.27    0.30
 -10  -2  -2    0.56    0.36
  10   2   2    0.72    0.37
  10   2   2    0.40    0.33
  10   2   2    0.34    0.25
  10   2   2    0.37    0.21
  10   2   2    0.36    0.23
 -11  -2  -2    0.18    0.36
 -11  -2  -2   -0.76    0.40
 -11  -2  -2   -0.15    0.37
  11   2   2   -0.16    0.43
  11   2   2    0.20    0.27
  11   2   2   -0.31    0.24
  11   2   2    0.83    0.43
  11   2   2    0.00    0.27
 -12  -2  -2    4.63    0.66
 -12  -2  -2    4.10    0.63
 -12  -2  -2    4.38    0.72
  12   2   2    3.66    0.43
  12   2   2    3.38    0.44
  12   2   2    4.56    0.52
  12   2   2    2.62    0.63
  12   2   2    3.68    0.67
 -13  -2  -2    2.29    0.65
 -13  -2  -2    2.36    0.82
 -13  -2  -2    1.05    0.61
 -13  -2  -2    1.70    0.63
  13   2   2    2.07    0.39
  13   2   2    1.75    0.40
  13   2   2    2.37    0.82
  13   2   2    1.88    0.38
  13   2   2    1.86    0.65
  11  -3  -2    0.34    0.32
  11  -3  -2    1.35    0.60
  11  -3  -2    0.76    0.33
  11  -3  -2    1.20    0.64
 -11   3   2    1.21    0.58
 -11   3   2   -0.31    0.55
 -11   3   2    1.23    0.51
 -11   3   2    1.09    0.56
  10  -3  -2    0.47    0.57
  10  -3  -2    0.91    0.31
  10  -3  -2    1.34    0.50
  10  -3  -2    0.65    0.30
 -10   3   2    1.51    0.46
 -10   3   2   -0.04    0.43
 -10   3   2   -0.06    0.45
 -10   3   2    1.69    0.46
   9  -3  -2   17.33    0.69
   9  -3  -2   17.67    0.94
   9  -3  -2   17.30    0.68
   9  -3  -2   17.63    1.06
  -9   3   2   17.67    0.91
  -9   3   2   17.00    0.99
  -9   3   2   17.91    0.87
  -9   3   2   17.26    0.93
   8  -3  -2    5.81    0.63
   8  -3  -2    5.48    0.69
   8  -3  -2    6.14    0.46
   8  -3  -2    6.08    0.46
  -8   3   2    6.55    0.65
  -8   3   2    6.17    0.62
  -8   3   2    5.53    0.58
  -8   3   2    6.90    0.57
   7  -3  -2    1.10    0.23
   7  -3  -2    1.15    0.24
   7  -3  -2    1.46    0.39
  -7   3   2    1.07    0.31
  -7   3   2    1.37    0.29
  -7   3   2    1.18    0.28
  -7   3   2    1.27    0.30
   6  -3  -2    0.72    0.20
   6  -3  -2    1.13    0.32
   6  -3  -2    0.66    0.25
   6  -3  -2    1.01    0.21
  -6   3   2    0.88    0.24
  -6   3   2    0.77    0.26
  -6   3   2    0.80    0.23
  -6   3   2    0.68    0.25
   5  -3  -2    7.70    0.40
   5  -3  -2    7.11    0.49
   5  -3  -2    7.26    0.39
   5  -3  -2    7.05    0.47
  -5   3   2    7.11    0.42
  -5   3   2    6.71    0.45
  -5   3   2    7.56    0.47
  -5   3   2    6.99    0.41
   4  -3  -2   68.27    1.35
   4  -3  -2   68.27    1.32
   4  -3  -2   68.76    1.18
   4  -3  -2   67.63    1.19
  -4   3   2   68.39    1.32
  -4   3   2   69.14    1.24
  -4   3   2   70.09    1.34
  -4   3   2   67.17    1.23
   3  -3  -2   92.20    1.39
   3  -3  -2   89.55    1.50
   3  -3  -2   92.93    1.43
  -3   3   2   92.26    1.45
  -3   3   2   90.59    1.51
  -3   3   2   88.97    1.51
  -3   3   2   91.66    1.43
   2  -3  -2   23.34    0.55
   2  -3  -2   23.53    0.58
   2  -3  -2   22.82    0.60
  -2   3   2   22.18    0.57
  -2   3   2   22.86    0.57
  -2   3   2   22.68    0.63
  -2   3   2   23.75    0.60
   1  -3  -2    0.30    0.11
   1  -3  -2    0.42    0.11
   1  -3  -2    0.51    0.13
  -1   3   2    0.33    0.11
  -1   3   2    0.49    0.13
  -1   3   2    0.26    0.11
   0  -3  -2   22.16    0.52
   0   3   2   21.02    0.51
   0   3   2   22.41    0.51
  -1  -3  -2    0.32    0.10
  -1  -3  -2    0.55    0.12
   1   3   2    0.38    0.10
   1   3   2    0.43    0.11
  -2  -3  -2   48.92    0.85
  -2  -3  -2   48.65    0.80
  -2  -3  -2   49.85    0.88
   2   3   2   49.76    0.86
   2   3   2   50.52    0.62
  -3  -3  -2    0.26    0.11
  -3  -3  -2    0.03    0.10
  -3  -3  -2    0.11    0.10
   3   3   2    0.10    0.10
   3   3   2    0.12    0.11
   3   3   2    0.01    0.09
   3   3   2    0.13    0.09
  -4  -3  -2   56.58    1.03
  -4  -3  -2   58.29    1.08
  -4  -3  -2   55.49    1.00
   4   3   2   56.34    1.07
   4   3   2   57.50    1.10
   4   3   2   57.48    1.01
   4   3   2   56.30    0.97
  -5  -3  -2   61.81    1.15
  -5  -3  -2   61.31    1.22
  -5  -3  -2   59.16    1.18
  -5  -3  -2   61.58    1.12
   5   3   2   60.57    1.05
   5   3   2   61.09    1.22
   5   3   2   61.13    1.09
   5   3   2   62.43    1.22
  -6  -3  -2   14.40    0.61
  -6  -3  -2   14.50    0.54
  -6  -3  -2   14.39    0.59
  -6  -3  -2   13.58    0.54
   6   3   2   13.78    0.60
   6   3   2   13.14    0.57
   6   3   2   14.08    0.48
   6   3   2   13.70    0.50
   6   3   2   13.49    0.53
  -7  -3  -2    0.32    0.17
  -7  -3  -2    0.30    0.20
  -7  -3  -2    0.21    0.19
  -7  -3  -2    0.43    0.19
   7   3   2    0.12    0.19
   7   3   2    0.27    0.18
   7   3   2    0.34    0.20
   7   3   2    0.26    0.14
   7   3   2    0.56    0.18
  -8  -3  -2   42.81    1.10
  -8  -3  -2   43.49    1.09
  -8  -3  -2   42.84    1.16
  -8  -3  -2   45.81    1.28
   8   3   2   44.34    1.03
   8   3   2   44.67    1.00
   8   3   2   43.81    0.95
   8   3   2   44.67    1.18
   8   3   2   44.06    1.27
  -9  -3  -2    1.67    0.33
  -9  -3  -2    1.59    0.35
  -9  -3  -2    1.82    0.34
   9   3   2    1.61    0.26
   9   3   2    1.39    0.37
   9   3   2    1.07    0.32
   9   3   2    1.76    0.30
   9   3   2    1.49    0.28
 -10  -3  -2    5.84    0.61
  10   3   2    5.81    0.70
  10   3   2    6.49    0.44
  10   3   2    5.67    0.50
  10   3   2    6.43    0.63
  10   3   2    6.16    0.48
 -11  -3  -2    2.44    0.47
 -11  -3  -2    3.02    0.51
 -11  -3  -2    3.67    0.58
  11   3   2    3.99    0.47
  11   3   2    1.77    0.49
  11   3   2    2.95    0.34
  11   3   2    3.42    0.42
  11   3   2    4.29    0.67
 -12  -3  -2   11.81    0.93
 -12  -3  -2   10.60    0.90
 -12  -3  -2   11.55    0.95
  12   3   2   11.14    0.58
  12   3   2   11.15    0.61
  12   3   2    8.88    1.04
  12   3   2   10.28    0.67
  12   3   2    9.31    0.94
 -13  -3  -2   10.85    1.05
 -13  -3  -2    9.13    0.90
 -13  -3  -2   10.30    1.04
  13   3   2   10.29    1.08
  13   3   2    9.95    0.55
  13   3   2   10.24    0.53
  13   3   2    9.58    1.10
  13   3   2    9.97    0.74
  11  -4  -2    0.60    0.72
  11  -4  -2    0.56    0.40
  11  -4  -2    0.31    0.40
 -11   4   2    0.07    0.64
 -11   4   2    0.47    0.63
 -11   4   2    0.08    0.56
 -11   4   2   -0.37    0.61
  10  -4  -2    1.21    0.39
  10  -4  -2    1.54    0.61
  10  -4  -2    0.49    0.55
  10  -4  -2    0.29    0.35
 -10   4   2    0.97    0.53
 -10   4   2    1.01    0.48
 -10   4   2    1.38    0.51
 -10   4   2    0.99    0.51
   9  -4  -2    2.98    0.54
   9  -4  -2    1.62    0.36
   9  -4  -2    1.95    0.55
   9  -4  -2    1.97    0.37
  -9   4   2    2.40    0.49
  -9   4   2    2.42    0.49
  -9   4   2    2.22    0.49
  -9   4   2    1.45    0.49
   8  -4  -2   -0.20    0.26
   8  -4  -2   -0.03    0.36
   8  -4  -2   -0.78    0.32
   8  -4  -2   -0.45    0.24
  -8   4   2   -0.35    0.31
  -8   4   2    0.11    0.30
  -8   4   2   -0.06    0.33
  -8   4   2   -0.34    0.30
   7  -4  -2    1.63    0.37
   7  -4  -2    1.16    0.29
   7  -4  -2    0.95    0.27
   7  -4  -2    1.51    0.44
  -7   4   2    1.29    0.35
  -7   4   2    0.98    0.32
  -7   4   2    1.46    0.32
   6  -4  -2    1.47    0.27
   6  -4  -2    1.33    0.25
   6  -4  -2    1.46    0.35
   6  -4  -2    0.99    0.32
  -6   4   2    1.22    0.27
  -6   4   2    1.16    0.28
  -6   4   2    1.29    0.27
  -6   4   2    1.29    0.29
   5  -4  -2    4.04    0.36
   5  -4  -2    4.22    0.38
  -5   4   2    4.14    0.43
  -5   4   2    3.86    0.38
  -5   4   2    3.96    0.38
  -5   4   2    4.58    0.41
   4  -4  -2   26.10    0.78
   4  -4  -2   25.54    0.71
   4  -4  -2   25.93    0.75
  -4   4   2   26.63    0.75
  -4   4   2   27.08    0.80
  -4   4   2   26.41    0.76
  -4   4   2   26.10    0.81
   3  -4  -2    0.71    0.17
   3  -4  -2    0.43    0.17
   3  -4  -2    0.80    0.18
  -3   4   2    0.75    0.18
  -3   4   2    0.54    0.18
  -3   4   2    0.83    0.21
  -3   4   2    0.74    0.18
   2  -4  -2    9.92    0.42
   2  -4  -2   10.46    0.41
   2  -4  -2    9.69    0.40
  -2   4   2    9.65    0.40
  -2   4   2    9.68    0.42
  -2   4   2    9.59    0.46
  -2   4   2    9.62    0.41
   1  -4  -2   67.07    1.17
   1  -4  -2   66.82    1.13
   1  -4  -2   66.36    1.13
  -1   4   2   67.88    1.17
  -1   4   2   67.44    1.15
   0  -4  -2   34.99    0.76
   0  -4  -2   36.50    0.74
   0   4   2   33.50    0.74
   0   4   2   34.90    0.73
  -1  -4  -2  145.99    2.00
  -1  -4  -2  142.25    1.95
   1   4   2  144.88    1.98
   1   4   2  146.07    1.96
  -2  -4  -2   18.82    0.51
  -2  -4  -2   18.18    0.52
   2   4   2   18.44    0.50
   2   4   2   18.04    0.51
  -3  -4  -2    7.64    0.36
  -3  -4  -2    7.88    0.35
  -3  -4  -2    7.70    0.35
   3   4   2    7.85    0.33
   3   4   2    7.56    0.34
  -4  -4  -2    2.17    0.25
  -4  -4  -2    1.70    0.21
  -4  -4  -2    1.96    0.23
   4   4   2    2.24    0.23
   4   4   2    1.64    0.22
   4   4   2    2.07    0.24
  -5  -4  -2   44.64    0.95
  -5  -4  -2   44.02    1.01
  -5  -4  -2   42.76    0.91
   5   4   2   44.67    1.02
   5   4   2   43.02    0.88
   5   4   2   43.23    1.00
   5   4   2   43.58    0.86
  -6  -4  -2   17.72    0.70
  -6  -4  -2   17.98    0.62
  -6  -4  -2   17.88    0.60
   6   4   2   17.41    0.62
   6   4   2   17.44    0.69
   6   4   2   17.93    0.69
   6   4   2   18.36    0.57
   6   4   2   18.12    0.55
  -7  -4  -2    3.09    0.35
  -7  -4  -2    3.49    0.37
  -7  -4  -2    3.72    0.43
   7   4   2    2.83    0.31
   7   4   2    3.61    0.30
   7   4   2    3.74    0.38
   7   4   2    3.47    0.42
   7   4   2    3.89    0.39
  -8  -4  -2   37.71    1.05
  -8  -4  -2   38.54    1.03
  -8  -4  -2   38.50    1.18
  -8  -4  -2   36.77    0.99
   8   4   2   36.98    1.06
   8   4   2   37.13    0.99
   8   4   2   37.94    0.85
   8   4   2   37.13    0.88
   8   4   2   35.52    1.14
  -9  -4  -2    5.00    0.63
  -9  -4  -2    5.45    0.50
  -9  -4  -2    6.21    0.62
  -9  -4  -2    5.66    0.52
   9   4   2    4.52    0.46
   9   4   2    5.19    0.55
   9   4   2    6.18    0.42
   9   4   2    4.56    0.62
   9   4   2    5.38    0.39
 -10  -4  -2    4.74    0.54
 -10  -4  -2    4.50    0.54
 -10  -4  -2    4.70    0.76
 -10  -4  -2    5.14    0.65
  10   4   2    4.03    0.55
  10   4   2    4.62    0.54
  10   4   2    4.63    0.51
  10   4   2    4.11    0.40
 -11  -4  -2    0.55    0.38
 -11  -4  -2    0.31    0.33
 -11  -4  -2    0.01    0.34
  11   4   2    0.04    0.21
  11   4   2    0.20    0.23
  11   4   2    0.24    0.39
  11   4   2    0.55    0.44
  11   4   2    0.35    0.31
 -12  -4  -2    6.52    0.79
 -12  -4  -2    7.00    0.84
 -12  -4  -2    6.90    0.82
  12   4   2    5.67    0.46
  12   4   2    7.01    0.67
  12   4   2    6.47    0.44
  12   4   2    7.04    0.88
  12   4   2    7.72    1.03
 -13  -4  -2    4.72    0.70
 -13  -4  -2    8.70    1.02
  13   4   2    5.66    0.89
  13   4   2    5.66    0.78
  13   4   2    6.22    0.72
  10  -5  -2   -0.05    0.40
  10  -5  -2    0.99    0.68
  10  -5  -2    1.34    0.56
 -10   5   2    1.79    0.61
 -10   5   2   -0.16    0.55
 -10   5   2   -0.51    0.48
 -10   5   2    0.68    0.52
   9  -5  -2    5.19    0.66
   9  -5  -2    5.98    0.72
   9  -5  -2    7.34    0.90
  -9   5   2    6.90    0.74
  -9   5   2    7.08    0.84
  -9   5   2    6.76    0.80
  -9   5   2    6.36    0.80
   8  -5  -2    0.55    0.41
   8  -5  -2    0.29    0.31
   8  -5  -2    0.38    0.32
  -8   5   2   -0.28    0.35
  -8   5   2    0.06    0.36
  -8   5   2    0.39    0.35
  -8   5   2    0.18    0.38
   7  -5  -2   28.72    0.96
   7  -5  -2   30.42    1.16
   7  -5  -2   29.41    0.96
  -7   5   2   28.29    1.04
  -7   5   2   29.49    1.10
  -7   5   2   28.55    1.02
  -7   5   2   29.35    1.09
   6  -5  -2    2.03    0.35
   6  -5  -2    2.29    0.42
   6  -5  -2    2.10    0.32
  -6   5   2    1.84    0.63
  -6   5   2    2.30    0.36
  -6   5   2    2.50    0.38
  -6   5   2    2.25    0.36
   5  -5  -2    5.16    0.46
   5  -5  -2    4.39    0.42
   5  -5  -2    4.68    0.45
  -5   5   2    5.40    0.46
  -5   5   2    4.72    0.44
  -5   5   2    4.70    0.49
  -5   5   2    4.62    0.44
   4  -5  -2   12.30    0.57
   4  -5  -2   12.24    0.54
   4  -5  -2   11.71    0.56
  -4   5   2   11.95    0.56
  -4   5   2   12.84    0.57
  -4   5   2   13.01    0.59
  -4   5   2   12.07    0.27
  -4   5   2   11.89    0.62
   3  -5  -2   22.20    0.73
   3  -5  -2   20.90    0.67
   3  -5  -2   22.23    0.69
  -3   5   2   21.82    0.71
  -3   5   2   22.80    0.47
  -3   5   2   21.96    0.69
  -3   5   2   21.83    0.77
  -3   5   2   21.59    0.70
   2  -5  -2   17.99    0.61
   2  -5  -2   18.09    0.60
   2  -5  -2   18.10    0.58
  -2   5   2   17.94    0.46
  -2   5   2   17.43    0.59
  -2   5   2   18.48    0.68
  -2   5   2   17.56    0.57
  -2   5   2   18.14    0.61
   1  -5  -2    3.75    0.32
   1  -5  -2    4.07    0.31
   1  -5  -2    3.68    0.28
  -1   5   2    3.14    0.29
  -1   5   2    3.47    0.29
   0  -5  -2    0.61    0.15
   0  -5  -2    0.52    0.16
   0   5   2    0.58    0.16
   0   5   2    0.49    0.15
  -1  -5  -2    3.17    0.27
  -1  -5  -2    2.90    0.27
   1   5   2    3.04    0.27
   1   5   2    2.88    0.25
  -2  -5  -2    0.95    0.17
  -2  -5  -2    0.74    0.16
   2   5   2    0.68    0.14
   2   5   2    1.09    0.19
  -3  -5  -2    2.33    0.26
  -3  -5  -2    2.13    0.24
   3   5   2    2.41    0.24
   3   5   2    2.26    0.25
  -4  -5  -2   19.10    0.60
  -4  -5  -2   20.71    0.65
  -4  -5  -2   19.52    0.59
   4   5   2   19.58    0.57
   4   5   2   20.23    0.67
   4   5   2   20.45    0.57
  -5  -5  -2    6.30    0.42
  -5  -5  -2    4.80    0.35
  -5  -5  -2    5.03    0.36
   5   5   2    5.58    0.39
   5   5   2    4.88    0.32
   5   5   2    5.88    0.32
   5   5   2    5.56    0.41
  -6  -5  -2    0.43    0.22
  -6  -5  -2    0.23    0.16
  -6  -5  -2    0.45    0.17
   6   5   2    0.34    0.16
   6   5   2    0.11    0.19
   6   5   2    0.30    0.15
   6   5   2    0.15    0.18
   6   5   2    0.45    0.19
  -7  -5  -2    0.29    0.10
  -7  -5  -2    0.31    0.19
  -7  -5  -2    0.23    0.18
  -7  -5  -2    0.44    0.23
   7   5   2    0.47    0.17
   7   5   2    0.02    0.22
   7   5   2    0.09    0.19
   7   5   2    0.34    0.16
   7   5   2    0.20    0.23
  -8  -5  -2    1.60    0.30
  -8  -5  -2    1.38    0.30
  -8  -5  -2    1.56    0.33
   8   5   2    1.03    0.29
   8   5   2    1.73    0.31
   8   5   2    2.55    0.29
   8   5   2    2.38    0.31
   8   5   2    1.47    0.35
  -9  -5  -2   15.53    0.84
  -9  -5  -2   16.22    0.73
  -9  -5  -2   16.29    0.75
   9   5   2   17.57    0.57
   9   5   2   16.48    0.75
   9   5   2   16.45    0.80
   9   5   2   16.89    0.60
   9   5   2   16.07    0.87
 -10  -5  -2    1.35    0.43
 -10  -5  -2    0.86    0.43
 -10  -5  -2    1.35    0.35
  10   5   2    1.23    0.24
  10   5   2    1.01    0.42
  10   5   2    1.52    0.36
  10   5   2    1.20    0.38
  10   5   2    1.20    0.23
 -11  -5  -2    1.14    0.52
 -11  -5  -2    0.86    0.36
 -11  -5  -2    1.10    0.40
  11   5   2    0.89    0.37
  11   5   2    0.72    0.22
  11   5   2    0.44    0.37
  11   5   2    0.31    0.19
  11   5   2    0.21    0.48
 -12  -5  -2    0.13    0.44
 -12  -5  -2    0.00    0.44
 -12  -5  -2   -0.57    0.53
  12   5   2    0.69    0.47
  12   5   2    0.37    0.47
  12   5   2    0.37    0.20
  12   5   2    0.96    0.54
  12   5   2    0.24    0.18
 -13  -5  -2    4.85    0.73
 -13  -5  -2    6.72    0.76
  13   5   2    5.91    0.94
  13   5   2    6.73    0.85
  13   5   2    5.02    0.76
  10  -6  -2    2.48    0.61
  10  -6  -2    2.02    0.71
  10  -6  -2    3.65    0.59
 -10   6   2    1.91    0.70
 -10   6   2    3.48    0.78
 -10   6   2    2.48    0.66
 -10   6   2    1.86    0.64
   9  -6  -2    0.33    0.52
   9  -6  -2   -0.27    0.43
   9  -6  -2    0.35    0.67
  -9   6   2    0.28    0.54
  -9   6   2   -0.07    0.47
  -9   6   2   -0.23    0.51
  -9   6   2    1.42    0.54
   8  -6  -2    0.50    0.38
   8  -6  -2    1.18    0.36
   8  -6  -2    0.32    0.45
  -8   6   2    0.51    0.44
  -8   6   2   -0.02    0.42
  -8   6   2    0.28    0.44
  -8   6   2    0.13    0.47
   7  -6  -2    8.09    0.76
   7  -6  -2    7.10    0.60
  -7   6   2    7.91    0.71
  -7   6   2    7.58    0.76
  -7   6   2    8.68    0.72
  -7   6   2    7.80    0.70
   6  -6  -2    4.74    0.52
   6  -6  -2    5.58    0.56
  -6   6   2    5.34    0.56
  -6   6   2    5.55    0.60
  -6   6   2    5.78    0.59
  -6   6   2    4.04    0.54
   5  -6  -2    0.14    0.23
   5  -6  -2   -0.48    0.23
   5  -6  -2   -0.16    0.20
  -5   6   2    0.10    0.30
  -5   6   2    0.59    0.27
  -5   6   2    0.35    0.24
  -5   6   2    0.10    0.21
   4  -6  -2    0.35    0.22
   4  -6  -2    0.29    0.23
   4  -6  -2    0.25    0.20
  -4   6   2    0.43    0.21
  -4   6   2   -0.04    0.24
  -4   6   2    0.55    0.24
  -4   6   2    0.26    0.10
  -4   6   2    0.29    0.21
   3  -6  -2   29.90    0.86
   3  -6  -2   29.97    0.89
   3  -6  -2   29.36    0.83
  -3   6   2   30.35    0.88
  -3   6   2   28.75    0.96
  -3   6   2   30.31    0.62
  -3   6   2   31.13    0.90
  -3   6   2   29.78    0.83
   2  -6  -2   30.19    0.89
   2  -6  -2   31.33    0.85
   2  -6  -2   32.04    0.81
  -2   6   2   31.47    0.88
  -2   6   2   32.09    0.96
  -2   6   2   31.27    0.88
  -2   6   2   31.27    0.68
   1  -6  -2   10.18    0.44
   1  -6  -2   10.66    0.51
   1  -6  -2    9.50    0.47
  -1   6   2   10.08    0.49
  -1   6   2   10.35    0.41
  -1   6   2    9.91    0.48
  -1   6   2   10.25    0.55
   0  -6  -2   54.92    1.15
   0  -6  -2   54.47    1.12
   0   6   2   55.06    1.05
   0   6   2   54.41    1.13
   0   6   2   54.76    1.12
  -1  -6  -2    9.34    0.44
  -1  -6  -2    8.92    0.46
   1   6   2    9.03    0.44
   1   6   2    9.34    0.44
   1   6   2    9.68    0.45
  -2  -6  -2   70.03    1.30
  -2  -6  -2   73.46    1.35
   2   6   2   74.65    1.32
   2   6   2   74.94    1.33
   2   6   2   75.67    1.37
  -3  -6  -2   12.05    0.51
  -3  -6  -2   12.23    0.49
   3   6   2   12.84    0.54
   3   6   2   12.43    0.48
   3   6   2   12.30    0.48
  -4  -6  -2    0.25    0.15
  -4  -6  -2    0.17    0.15
  -4  -6  -2    0.23    0.15
   4   6   2   -0.04    0.16
   4   6   2    0.12    0.14
   4   6   2    0.21    0.14
  -5  -6  -2   14.97    0.65
  -5  -6  -2   15.89    0.61
  -5  -6  -2   15.71    0.59
   5   6   2   15.33    0.54
   5   6   2   15.10    0.63
   5   6   2   15.48    0.54
  -6  -6  -2   34.57    0.92
  -6  -6  -2   33.92    1.00
  -6  -6  -2   34.00    0.89
   6   6   2   35.11    0.80
   6   6   2   37.14    1.02
   6   6   2   34.90    0.98
   6   6   2   34.49    0.82
  -7  -6  -2   13.03    0.69
  -7  -6  -2   14.14    0.62
  -7  -6  -2   13.03    0.59
   7   6   2   12.28    0.48
   7   6   2   12.74    0.65
   7   6   2   13.65    0.52
   7   6   2   13.39    0.67
  -8  -6  -2    2.28    0.16
  -8  -6  -2    2.51    0.36
  -8  -6  -2    2.11    0.32
  -8  -6  -2    2.41    0.43
   8   6   2    1.92    0.37
   8   6   2    2.57    0.33
   8   6   2    2.56    0.40
   8   6   2    2.47    0.27
   8   6   2    2.43    0.41
  -9  -6  -2   53.55    1.34
  -9  -6  -2   53.81    1.54
  -9  -6  -2   52.39    1.30
  -9  -6  -2   54.14    0.88
   9   6   2   53.34    1.52
   9   6   2   55.62    1.39
   9   6   2   53.65    1.03
   9   6   2   52.26    1.38
   9   6   2   53.03    1.05
 -10  -6  -2   15.50    0.96
 -10  -6  -2   16.89    0.86
 -10  -6  -2   15.62    0.50
  10   6   2   16.56    0.96
  10   6   2   15.10    0.52
  10   6   2   16.53    0.86
  10   6   2   15.80    0.55
  10   6   2   16.30    0.88
 -11  -6  -2    0.94    0.50
 -11  -6  -2    1.85    0.45
 -11  -6  -2    2.04    0.29
 -11  -6  -2    2.90    0.48
  11   6   2    1.52    0.23
  11   6   2    2.60    0.48
  11   6   2    1.65    0.22
  11   6   2    2.65    0.60
  11   6   2    1.75    0.46
 -12  -6  -2   -0.03    0.44
 -12  -6  -2    0.25    0.43
 -12  -6  -2    0.39    0.62
 -12  -6  -2   -0.05    0.27
  12   6   2    0.29    0.46
  12   6   2   -0.23    0.53
  12   6   2   -0.47    0.39
 -13  -6  -2    1.18    0.37
 -13  -6  -2   -0.46    0.70
 -13  -6  -2    0.97    0.55
 -13  -6  -2   -0.02    0.54
  13   6   2    1.30    0.54
  13   6   2    0.89    0.60
  13   6   2    1.50    0.77
   9  -7  -2    0.66    0.57
   9  -7  -2    0.53    0.47
   9  -7  -2   -0.07    0.51
  -9   7   2   -0.68    0.52
  -9   7   2   -0.42    0.63
  -9   7   2   -0.52    0.54
  -9   7   2   -0.77    0.56
   8  -7  -2    7.08    0.91
   8  -7  -2    8.31    0.86
   8  -7  -2    6.51    0.77
  -8   7   2    9.08    0.93
  -8   7   2    7.55    0.91
  -8   7   2    8.04    0.92
  -8   7   2    6.68    0.74
   7  -7  -2   28.55    1.16
   7  -7  -2   29.24    1.09
  -7   7   2   28.28    1.20
  -7   7   2   30.31    1.15
  -7   7   2   28.97    1.25
  -7   7   2   28.02    1.17
   6  -7  -2   20.37    1.06
   6  -7  -2   20.70    0.96
  -6   7   2   20.89    1.00
  -6   7   2   22.20    1.00
  -6   7   2   20.33    0.92
  -6   7   2   22.11    1.05
   5  -7  -2   -0.49    0.24
   5  -7  -2   -0.07    0.24
  -5   7   2    0.05    0.24
  -5   7   2   -0.14    0.29
  -5   7   2    0.23    0.33
   4  -7  -2    2.77    0.40
   4  -7  -2    3.92    0.47
   4  -7  -2    3.62    0.43
  -4   7   2    3.78    0.24
  -4   7   2    3.91    0.48
  -4   7   2    2.73    0.48
  -4   7   2    3.37    0.41
  -4   7   2    3.83    0.54
   3  -7  -2   21.11    0.73
   3  -7  -2   21.41    0.79
   3  -7  -2   22.45    0.84
  -3   7   2   21.49    0.81
  -3   7   2   21.32    0.80
  -3   7   2   20.78    0.55
  -3   7   2   21.10    0.88
   2  -7  -2   45.97    1.04
   2  -7  -2   45.79    1.12
   2  -7  -2   46.79    1.18
  -2   7   2   44.75    1.14
  -2   7   2   45.20    1.25
  -2   7   2   45.19    0.92
  -2   7   2   46.32    1.14
   1  -7  -2    3.30    0.39
   1  -7  -2    3.59    0.36
   1  -7  -2    3.24    0.31
  -1   7   2    3.12    0.31
  -1   7   2    3.42    0.36
  -1   7   2    3.38    0.43
  -1   7   2    2.33    0.31
   0  -7  -2    0.72    0.23
   0  -7  -2    0.69    0.18
   0  -7  -2    0.53    0.19
   0   7   2    0.50    0.18
   0   7   2    0.66    0.20
   0   7   2    0.92    0.25
  -1  -7  -2   20.82    0.72
  -1  -7  -2   20.90    0.69
   1   7   2   20.55    0.69
   1   7   2   22.34    0.70
   1   7   2   20.35    0.67
  -2  -7  -2   45.22    1.07
  -2  -7  -2   44.53    1.04
   2   7   2   46.25    1.03
   2   7   2   45.18    1.06
   2   7   2   45.74    1.03
  -3  -7  -2   27.84    0.82
  -3  -7  -2   26.52    0.78
   3   7   2   27.27    0.76
   3   7   2   27.00    0.76
   3   7   2   27.67    0.84
  -4  -7  -2    5.53    0.40
  -4  -7  -2    5.64    0.42
   4   7   2    5.18    0.44
   4   7   2    5.36    0.38
   4   7   2    5.56    0.38
   4   7   2    5.57    0.20
  -5  -7  -2   14.17    0.64
  -5  -7  -2   14.29    0.60
  -5  -7  -2   14.22    0.59
   5   7   2   14.25    0.65
   5   7   2   14.14    0.54
   5   7   2   14.28    0.54
  -6  -7  -2    6.74    0.47
  -6  -7  -2    7.14    0.53
  -6  -7  -2    6.54    0.46
   6   7   2    6.05    0.48
   6   7   2    6.05    0.39
   6   7   2    6.72    0.39
   6   7   2    7.06    0.52
  -7  -7  -2    0.53    0.25
  -7  -7  -2    0.29    0.26
  -7  -7  -2    0.63    0.24
   7   7   2    0.70    0.30
   7   7   2    0.49    0.27
   7   7   2    0.54    0.18
   7   7   2    1.00    0.20
  -8  -7  -2    3.48    0.50
  -8  -7  -2    4.38    0.48
  -8  -7  -2    4.24    0.48
   8   7   2    4.10    0.37
   8   7   2    4.00    0.53
   8   7   2    4.38    0.36
   8   7   2    3.77    0.50
  -9  -7  -2    3.26    0.44
  -9  -7  -2    2.61    0.49
  -9  -7  -2    4.27    0.50
   9   7   2    2.40    0.46
   9   7   2    3.23    0.33
   9   7   2    3.38    0.33
 -10  -7  -2    6.00    0.62
 -10  -7  -2    4.66    0.23
 -10  -7  -2    4.98    0.67
  10   7   2    5.77    0.65
  10   7   2    5.40    0.65
  10   7   2    5.31    0.35
  10   7   2    4.88    0.37
 -11  -7  -2    7.72    0.76
 -11  -7  -2    8.13    0.36
 -11  -7  -2    8.22    0.93
 -11  -7  -2    8.62    0.79
  11   7   2    7.80    0.34
  11   7   2    7.03    0.79
  11   7   2    8.82    0.78
  11   7   2    8.08    0.32
 -12  -7  -2    3.24    0.55
 -12  -7  -2    3.21    0.74
 -12  -7  -2    2.04    0.27
 -12  -7  -2    1.97    0.53
  12   7   2    1.17    0.48
  12   7   2    0.86    0.53
 -13  -7  -2    2.31    0.64
 -13  -7  -2    5.65    1.45
 -13  -7  -2    3.01    0.62
 -13  -7  -2    2.41    0.36
  13   7   2    1.36    0.60
  13   7   2    1.44    0.64
   9  -8  -2    0.71    0.55
   9  -8  -2   -0.22    0.71
   9  -8  -2    0.83    0.64
  -9   8   2    0.69    0.67
  -9   8   2    0.59    0.61
  -9   8   2   -1.39    0.67
   8  -8  -2   -0.15    0.54
   8  -8  -2   -0.04    0.46
   8  -8  -2    0.02    0.55
  -8   8   2    0.31    0.54
  -8   8   2   -0.53    0.57
  -8   8   2    0.76    0.52
  -8   8   2   -0.04    0.55
   7  -8  -2    2.38    0.49
   7  -8  -2    2.72    0.59
  -7   8   2    1.07    0.50
  -7   8   2    2.56    0.57
  -7   8   2    3.05    0.54
  -7   8   2    2.26    0.58
   6  -8  -2    0.16    0.37
   6  -8  -2   -0.12    0.40
  -6   8   2    0.47    0.45
  -6   8   2   -0.01    0.36
  -6   8   2   -0.30    0.31
  -6   8   2    0.50    0.38
   5  -8  -2   -0.20    0.27
   5  -8  -2    0.39    0.30
   5  -8  -2   -0.03    0.36
  -5   8   2   -0.06    0.27
  -5   8   2    0.38    0.34
  -5   8   2    0.32    0.40
  -5   8   2   -0.55    0.31
   4  -8  -2    3.39    0.46
   4  -8  -2    3.30    0.71
   4  -8  -2    3.36    0.42
  -4   8   2    3.14    0.28
  -4   8   2    2.82    0.42
  -4   8   2    3.63    0.48
  -4   8   2    3.17    0.54
   3  -8  -2   15.95    0.75
   3  -8  -2   15.33    0.66
  -3   8   2   15.70    0.53
  -3   8   2   14.26    1.17
  -3   8   2   16.12    0.85
  -3   8   2   16.14    0.77
   2  -8  -2   58.05    1.23
   2  -8  -2   59.68    1.38
   2  -8  -2   57.96    1.42
  -2   8   2   58.40    1.40
  -2   8   2   56.09    1.34
  -2   8   2   56.10    1.50
  -2   8   2   55.90    1.11
   1  -8  -2   17.94    0.63
   1  -8  -2   19.16    0.78
   1  -8  -2   18.94    0.74
  -1   8   2   18.09    0.83
  -1   8   2   17.07    0.62
  -1   8   2   18.17    0.74
  -1   8   2   18.00    0.74
   0  -8  -2    0.27    0.22
   0  -8  -2    0.40    0.19
   0  -8  -2    0.33    0.16
   0   8   2    0.30    0.20
   0   8   2    0.60    0.22
   0   8   2    0.12    0.18
  -1  -8  -2   12.57    0.62
  -1  -8  -2   13.39    0.61
   1   8   2   13.25    0.58
   1   8   2   12.88    0.59
   1   8   2   13.59    0.60
  -2  -8  -2   16.54    0.66
  -2  -8  -2   17.33    0.70
   2   8   2   16.62    0.67
   2   8   2   17.28    0.65
   2   8   2   16.72    0.65
  -3  -8  -2    0.21    0.18
  -3  -8  -2   -0.14    0.16
   3   8   2    0.05    0.16
   3   8   2   -0.12    0.18
   3   8   2    0.19    0.17
  -4  -8  -2    0.13    0.19
  -4  -8  -2    0.03    0.16
   4   8   2    0.18    0.11
   4   8   2   -0.02    0.17
   4   8   2    0.05    0.16
   4   8   2    0.08    0.22
  -5  -8  -2   28.63    0.94
  -5  -8  -2   27.72    0.86
  -5  -8  -2   28.99    0.91
   5   8   2   28.49    0.80
   5   8   2   28.03    0.44
   5   8   2   29.36    0.80
   5   8   2   27.97    0.95
  -6  -8  -2    7.78    0.54
  -6  -8  -2    8.15    0.60
  -6  -8  -2    8.35    0.54
   6   8   2    9.07    0.59
   6   8   2    8.41    0.46
   6   8   2    9.31    0.48
  -7  -8  -2    1.32    0.37
  -7  -8  -2    2.03    0.33
  -7  -8  -2    1.56    0.33
   7   8   2    1.35    0.25
   7   8   2    1.91    0.27
   7   8   2    1.70    0.36
  -8  -8  -2    0.67    0.34
  -8  -8  -2    0.52    0.26
  -8  -8  -2    0.58    0.30
   8   8   2    0.56    0.20
   8   8   2    0.62    0.19
   8   8   2    0.77    0.34
   8   8   2    0.15    0.32
  -9  -8  -2    3.31    0.49
  -9  -8  -2    3.12    0.55
  -9  -8  -2    3.27    0.48
   9   8   2    3.45    0.35
   9   8   2    3.82    0.52
   9   8   2    2.33    0.45
   9   8   2    2.90    0.35
 -10  -8  -2    0.20    0.35
 -10  -8  -2    0.01    0.33
 -10  -8  -2    0.86    0.45
  10   8   2    0.48    0.19
  10   8   2    0.73    0.41
  10   8   2    0.48    0.37
  10   8   2    0.67    0.18
 -11  -8  -2   -0.02    0.52
 -11  -8  -2    0.43    0.42
 -11  -8  -2    0.00    0.40
  11   8   2   -0.17    0.45
  11   8   2    0.66    0.43
 -12  -8  -2    0.20    0.49
 -12  -8  -2    1.40    0.62
 -12  -8  -2    1.76    0.56
  12   8   2    1.69    0.55
  12   8   2    0.88    0.55
   8  -9  -2    0.35    0.56
   8  -9  -2    0.77    0.67
   8  -9  -2    0.75    0.67
  -8   9   2    0.25    0.68
  -8   9   2    1.66    0.61
  -8   9   2    1.10    0.64
  -8   9   2    0.81    0.73
   7  -9  -2    1.41    0.53
   7  -9  -2    0.53    0.57
  -7   9   2    0.66    0.54
  -7   9   2    0.27    0.59
  -7   9   2    1.04    0.48
  -7   9   2    0.52    0.59
   6  -9  -2    4.35    0.58
   6  -9  -2    5.00    0.70
  -6   9   2    4.53    0.66
  -6   9   2    4.09    0.68
  -6   9   2    4.27    0.66
   5  -9  -2    1.08    0.47
   5  -9  -2    0.51    0.40
   5  -9  -2    0.48    0.36
  -5   9   2    0.77    0.50
  -5   9   2    1.18    0.43
  -5   9   2    1.12    0.45
   4  -9  -2    0.29    0.29
   4  -9  -2    0.43    0.35
   4  -9  -2    0.20    0.39
  -4   9   2    0.15    0.19
  -4   9   2    0.14    0.34
  -4   9   2    0.42    0.44
   3  -9  -2    0.40    0.31
   3  -9  -2    0.05    0.33
   3  -9  -2    0.44    0.26
  -3   9   2    0.53    0.21
  -3   9   2    0.01    0.37
  -3   9   2   -0.03    0.29
  -3   9   2    0.43    0.31
   2  -9  -2   17.30    0.99
   2  -9  -2   21.20    0.94
   2  -9  -2   20.79    0.74
  -2   9   2   20.38    0.87
  -2   9   2   20.84    0.87
  -2   9   2   19.92    0.69
  -2   9   2   19.38    0.96
   1  -9  -2    0.08    0.18
   1  -9  -2   -0.21    0.24
  -1   9   2    0.05    0.21
  -1   9   2    0.41    0.30
  -1   9   2   -0.05    0.21
   0  -9  -2    1.96    0.29
   0  -9  -2    2.38    0.36
   0  -9  -2    2.29    0.40
   0   9   2    1.49    0.36
   0   9   2    2.16    0.32
   0   9   2    1.51    0.31
   0   9   2    2.18    0.34
  -1  -9  -2    0.40    0.25
  -1  -9  -2   -0.05    0.20
   1   9   2   -0.17    0.21
   1   9   2    0.27    0.21
   1   9   2    0.18    0.22
  -2  -9  -2   15.49    0.73
  -2  -9  -2   14.57    0.68
   2   9   2   14.48    0.65
   2   9   2   15.56    0.67
   2   9   2   16.34    0.71
  -3  -9  -2   48.87    1.25
  -3  -9  -2   48.13    1.22
   3   9   2   49.58    1.18
   3   9   2   50.22    1.18
   3   9   2   48.66    1.26
  -4  -9  -2    0.56    0.25
  -4  -9  -2    0.86    0.26
   4   9   2    0.48    0.23
   4   9   2    0.75    0.16
   4   9   2    0.79    0.24
   4   9   2    0.76    0.31
  -5  -9  -2    2.41    0.35
  -5  -9  -2    2.98    0.44
  -5  -9  -2    2.28    0.34
   5   9   2    2.36    0.32
   5   9   2    2.49    0.20
   5   9   2    2.96    0.35
   5   9   2    1.98    0.39
  -6  -9  -2    1.28    0.37
  -6  -9  -2    1.16    0.29
  -6  -9  -2    0.60    0.27
   6   9   2    1.00    0.24
   6   9   2    1.26    0.27
  -7  -9  -2    8.48    0.58
  -7  -9  -2    7.06    0.67
  -7  -9  -2    7.45    0.61
   7   9   2    7.49    0.66
   7   9   2    8.00    0.48
   7   9   2    7.83    0.46
   7   9   2    8.01    0.67
  -8  -9  -2    6.22    0.62
  -8  -9  -2    5.55    0.71
  -8  -9  -2    5.77    0.59
   8   9   2    6.61    0.44
   8   9   2    5.88    0.44
   8   9   2    6.26    0.67
   8   9   2    5.53    0.66
  -9  -9  -2    0.63    0.44
  -9  -9  -2    0.82    0.38
  -9  -9  -2    0.84    0.38
   9   9   2    1.21    0.24
   9   9   2    1.13    0.42
   9   9   2    1.25    0.24
   9   9   2    2.08    0.46
 -10  -9  -2    3.24    0.53
 -10  -9  -2    4.60    0.70
 -10  -9  -2    3.70    0.55
  10   9   2    2.80    0.53
  10   9   2    3.36    0.34
  10   9   2    2.71    0.33
  10   9   2    3.87    0.58
 -11  -9  -2    7.31    0.87
 -11  -9  -2    6.59    0.85
 -11  -9  -2    6.25    0.68
  11   9   2    5.64    0.71
  11   9   2    5.41    0.72
 -12  -9  -2    0.98    0.70
 -12  -9  -2   -0.39    0.54
 -12  -9  -2    0.71    0.51
  12   9   2   -0.04    0.56
  12   9   2    0.10    0.53
   7 -10  -2    1.00    0.69
   7 -10  -2   -0.09    0.54
  -7  10   2    0.19    0.64
  -7  10   2   -0.87    0.60
  -7  10   2    1.31    0.70
   6 -10  -2    6.14    0.84
   6 -10  -2    4.54    0.67
  -6  10   2    5.78    0.77
  -6  10   2    6.28    0.77
  -6  10   2    3.99    0.78
   5 -10  -2    5.44    0.66
   5 -10  -2    5.42    0.66
   5 -10  -2    4.79    0.70
  -5  10   2    6.74    0.87
  -5  10   2    5.02    0.65
  -5  10   2    6.11    0.80
   4 -10  -2    0.39    0.33
   4 -10  -2   -1.01    0.41
   4 -10  -2   -0.21    0.37
  -4  10   2    0.59    0.44
  -4  10   2    0.35    0.23
  -4  10   2   -0.23    0.39
  -4  10   2    0.79    0.47
   3 -10  -2    1.34    0.47
   3 -10  -2    0.45    0.27
   3 -10  -2    0.08    0.35
  -3  10   2    0.21    0.37
  -3  10   2    0.14    0.44
  -3  10   2    0.85    0.27
  -3  10   2    0.07    0.36
   2 -10  -2    0.47    0.27
   2 -10  -2    0.81    0.32
   2 -10  -2    1.66    0.45
  -2  10   2    0.26    0.33
  -2  10   2    0.20    0.37
  -2  10   2    1.06    0.35
  -2  10   2    0.13    0.24
   1 -10  -2    1.80    0.41
   1 -10  -2    1.03    0.34
   1 -10  -2    1.29    0.29
  -1  10   2    1.74    0.40
  -1  10   2    0.86    0.29
  -1  10   2    1.31    0.36
   0 -10  -2    1.40    0.31
   0 -10  -2    0.87    0.26
   0 -10  -2    0.72    0.34
   0  10   2    1.13    0.32
   0  10   2    0.87    0.31
   0  10   2    1.34    0.37
  -1 -10  -2   -0.29    0.27
  -1 -10  -2    0.48    0.32
   1  10   2   -0.11    0.23
   1  10   2    0.23    0.26
  -2 -10  -2    0.37    0.27
   2  10   2   -0.15    0.25
   2  10   2   -0.14    0.25
   2  10   2    0.51    0.29
  -3 -10  -2    2.85    0.45
  -3 -10  -2    2.09    0.34
   3  10   2    2.97    0.40
   3  10   2    2.93    0.41
   3  10   2    2.82    0.38
  -4 -10  -2   18.97    0.81
  -4 -10  -2   18.90    0.85
   4  10   2   17.09    0.73
   4  10   2   17.74    0.99
   4  10   2   18.38    0.74
  -5 -10  -2   10.07    0.66
  -5 -10  -2    9.35    0.64
   5  10   2    9.85    0.57
   5  10   2    9.88    0.69
   5  10   2    9.53    0.36
   5  10   2    9.77    0.56
  -6 -10  -2    4.48    0.59
  -6 -10  -2    5.01    0.60
  -6 -10  -2    5.48    0.62
   6  10   2    4.85    0.47
   6  10   2    5.01    0.60
   6  10   2    4.62    0.46
  -7 -10  -2    8.96    0.77
  -7 -10  -2    6.97    0.66
  -7 -10  -2    7.96    0.92
   7  10   2    8.00    0.52
   7  10   2    7.67    0.70
   7  10   2    7.90    0.52
  -8 -10  -2    1.38    0.37
  -8 -10  -2    1.30    0.40
  -8 -10  -2    1.56    0.46
   8  10   2    1.32    0.45
   8  10   2    1.34    0.27
   8  10   2    0.85    0.40
   8  10   2    2.13    0.31
  -9 -10  -2    1.67    0.43
  -9 -10  -2    0.84    0.48
  -9 -10  -2    1.39    0.44
   9  10   2    2.11    0.29
   9  10   2    1.66    0.54
   9  10   2    1.67    0.27
   9  10   2    2.03    0.54
 -10 -10  -2    1.46    0.51
 -10 -10  -2    1.62    0.61
 -10 -10  -2    1.61    0.46
  10  10   2    0.46    0.48
  10  10   2    1.44    0.24
  10  10   2    1.80    0.56
  10  10   2    1.55    0.22
 -11 -10  -2    2.94    0.56
 -11 -10  -2    2.81    0.67
 -11 -10  -2    2.37    0.59
  11  10   2    1.87    0.60
  11  10   2    1.51    0.56
 -12 -10  -2    1.45    0.63
 -12 -10  -2    0.91    0.72
 -12 -10  -2    0.79    0.58
  12  10   2    1.56    0.66
  12  10   2    1.19    0.62
   6 -11  -2    2.75    0.66
   6 -11  -2    2.69    0.81
  -6  11   2    1.99    0.74
  -6  11   2    1.84    0.71
  -6  11   2    2.41    0.74
   5 -11  -2    0.86    0.51
   5 -11  -2    0.39    0.63
  -5  11   2    1.16    0.71
  -5  11   2    1.16    0.61
  -5  11   2    0.97    0.59
   4 -11  -2   -0.50    0.35
   4 -11  -2   -0.75    0.50
   4 -11  -2   -0.07    0.44
  -4  11   2   -0.91    0.52
  -4  11   2   -0.42    0.47
  -4  11   2   -0.18    0.27
  -4  11   2   -0.01    0.50
   3 -11  -2    0.12    0.41
   3 -11  -2    0.60    0.33
   3 -11  -2    0.19    0.50
  -3  11   2    0.02    0.45
  -3  11   2    0.40    0.30
  -3  11   2    1.08    0.55
   2 -11  -2    0.14    0.38
   2 -11  -2    0.17    0.43
   2 -11  -2    0.39    0.28
  -2  11   2   -0.26    0.40
  -2  11   2    0.10    0.28
  -2  11   2   -0.01    0.38
  -2  11   2    0.11    0.36
   1 -11  -2    2.89    0.52
   1 -11  -2    4.29    0.49
   1 -11  -2    2.70    0.46
  -1  11   2    4.09    0.54
  -1  11   2    3.32    0.45
  -1  11   2    3.93    0.61
  -1  11   2    3.63    0.51
   0 -11  -2   27.04    1.07
   0 -11  -2   25.91    1.13
   0 -11  -2   26.40    0.87
   0  11   2   27.03    1.22
   0  11   2   27.70    0.98
   0  11   2   27.70    1.08
   0  11   2   26.27    1.04
  -1 -11  -2    0.78    0.33
  -1 -11  -2    0.40    0.25
  -1 -11  -2    0.54    0.37
   1  11   2    0.41    0.31
   1  11   2    0.63    0.40
   1  11   2    0.35    0.31
   1  11   2   -0.47    0.29
  -2 -11  -2    0.21    0.34
  -2 -11  -2   -0.06    0.28
   2  11   2    0.42    0.28
   2  11   2   -0.06    0.33
   2  11   2   -0.07    0.30
  -3 -11  -2    1.09    0.40
  -3 -11  -2    1.32    0.38
   3  11   2    1.60    0.34
   3  11   2    1.15    0.37
  -4 -11  -2    4.12    0.54
  -4 -11  -2    3.39    0.48
   4  11   2    3.83    0.50
   4  11   2    3.30    0.43
   4  11   2    3.80    0.51
  -5 -11  -2    1.23    0.36
  -5 -11  -2    1.96    0.41
   5  11   2    1.86    0.42
   5  11   2    2.32    0.38
   5  11   2    1.97    0.25
   5  11   2    1.69    0.33
  -6 -11  -2    0.18    0.34
  -6 -11  -2   -0.04    0.35
  -6 -11  -2    0.05    0.31
   6  11   2    0.19    0.13
   6  11   2   -0.07    0.36
   6  11   2   -0.22    0.24
   6  11   2    0.47    0.28
  -7 -11  -2    0.01    0.33
  -7 -11  -2   -0.21    0.34
  -7 -11  -2   -0.25    0.41
   7  11   2    0.47    0.26
   7  11   2   -0.54    0.25
   7  11   2   -0.12    0.39
  -8 -11  -2    3.86    0.61
  -8 -11  -2    4.28    0.57
  -8 -11  -2    4.51    0.59
   8  11   2    4.54    0.65
   8  11   2    4.55    0.49
   8  11   2    4.53    0.48
   8  11   2    5.00    0.66
  -9 -11  -2    6.11    0.75
  -9 -11  -2    5.24    0.74
  -9 -11  -2    4.41    0.63
   9  11   2    5.65    0.75
   9  11   2    6.40    0.84
   9  11   2    5.06    0.45
   9  11   2    5.00    0.45
 -10 -11  -2   -0.48    0.48
 -10 -11  -2   -0.46    0.45
 -10 -11  -2    0.52    0.60
  10  11   2   -0.02    0.52
  10  11   2   -0.04    0.21
  10  11   2   -0.01    0.19
  10  11   2    0.47    0.52
 -11 -11  -2   -0.15    0.53
 -11 -11  -2    0.24    0.53
 -11 -11  -2   -0.69    0.61
  11  11   2   -0.35    0.58
  11  11   2    0.19    0.59
   5 -12  -2    0.26    0.72
   5 -12  -2    0.61    0.66
  -5  12   2    2.64    0.74
  -5  12   2   -0.03    0.79
   4 -12  -2    2.54    0.50
   4 -12  -2    2.30    0.72
   4 -12  -2    2.60    0.67
  -4  12   2    3.01    0.68
  -4  12   2    2.55    0.76
  -4  12   2    2.48    0.68
  -4  12   2    2.82    0.41
   3 -12  -2    4.18    0.66
   3 -12  -2    5.27    0.78
   3 -12  -2    5.50    0.66
  -3  12   2    4.18    0.69
  -3  12   2    5.59    0.73
  -3  12   2    6.40    0.91
  -3  12   2    5.35    0.60
   2 -12  -2    3.21    0.54
   2 -12  -2    2.57    0.61
   2 -12  -2    2.03    0.42
  -2  12   2    2.54    0.45
  -2  12   2    2.04    0.54
  -2  12   2    1.74    0.62
   1 -12  -2   10.11    0.96
   1 -12  -2    9.62    0.64
   1 -12  -2    9.69    0.86
  -1  12   2   11.71    0.93
  -1  12   2   10.56    1.03
  -1  12   2   11.20    0.72
  -1  12   2    9.88    0.84
   0 -12  -2    9.64    0.94
   0 -12  -2   10.63    0.83
   0 -12  -2   10.85    0.63
   0  12   2   11.39    0.83
   0  12   2   10.58    0.90
   0  12   2   12.26    0.91
   0  12   2   10.94    0.98
  -1 -12  -2    4.29    0.56
  -1 -12  -2    4.54    0.68
  -1 -12  -2    4.34    0.52
   1  12   2    3.81    0.57
   1  12   2    5.01    0.73
   1  12   2    5.43    0.61
   1  12   2    5.56    0.72
  -2 -12  -2    1.44    0.43
  -2 -12  -2    1.09    0.43
   2  12   2    0.16    0.35
   2  12   2    0.44    0.33
   2  12   2    0.89    0.40
  -3 -12  -2   -0.25    0.37
  -3 -12  -2   -0.25    0.33
   3  12   2    0.35    0.32
   3  12   2    0.22    0.39
   3  12   2   -0.20    0.31
  -4 -12  -2   11.59    0.87
  -4 -12  -2   11.68    0.82
   4  12   2   10.94    0.73
   4  12   2   11.04    0.84
   4  12   2    9.83    0.69
  -5 -12  -2    5.68    0.68
  -5 -12  -2    4.17    0.57
   5  12   2    4.71    0.41
   5  12   2    4.40    0.56
   5  12   2    4.49    0.59
  -6 -12  -2    0.33    0.35
  -6 -12  -2    0.08    0.39
  -6 -12  -2    0.11    0.44
   6  12   2    0.82    0.32
   6  12   2    0.31    0.18
   6  12   2    0.13    0.29
   6  12   2    0.87    0.46
  -7 -12  -2   15.21    1.04
  -7 -12  -2   17.05    0.94
  -7 -12  -2   14.64    0.98
   7  12   2   16.50    0.75
   7  12   2   16.13    1.04
   7  12   2   15.10    0.72
  -8 -12  -2    5.10    0.61
  -8 -12  -2    5.38    0.67
  -8 -12  -2    5.74    0.75
   8  12   2    6.68    0.55
   8  12   2    5.96    0.57
   8  12   2    7.64    0.89
  -9 -12  -2    0.63    0.45
  -9 -12  -2    0.61    0.60
  -9 -12  -2    0.42    0.50
   9  12   2    0.38    0.52
   9  12   2    0.05    0.52
   9  12   2    0.54    0.30
   9  12   2    0.46    0.28
 -10 -12  -2    0.43    0.51
 -10 -12  -2    0.33    0.65
 -10 -12  -2   -0.52    0.52
  10  12   2    0.01    0.22
  10  12   2    0.45    0.62
  10  12   2    0.74    0.57
   3 -13  -2    3.36    0.54
   3 -13  -2    1.65    0.75
   3 -13  -2    3.96    0.75
  -3  13   2    1.73    0.70
  -3  13   2    3.25    0.74
  -3  13   2    2.35    0.85
  -3  13   2    2.41    0.49
   2 -13  -2    0.21    0.65
   2 -13  -2    0.46    0.40
   2 -13  -2   -0.14    0.51
  -2  13   2    0.24    0.55
  -2  13   2    1.04    0.70
  -2  13   2    1.17    0.45
  -2  13   2   -0.69    0.55
   1 -13  -2    4.57    0.79
   1 -13  -2    4.77    0.63
   1 -13  -2    4.58    0.65
  -1  13   2    5.09    0.62
  -1  13   2    5.88    0.90
  -1  13   2    4.20    0.72
   0 -13  -2    0.58    0.48
   0 -13  -2    0.69    0.36
   0 -13  -2    0.08    0.58
   0  13   2    0.92    0.45
   0  13   2   -0.08    0.58
   0  13   2    0.38    0.46
   0  13   2    0.02    0.46
  -1 -13  -2    5.41    0.71
  -1 -13  -2    6.11    0.81
  -1 -13  -2    5.17    0.62
   1  13   2    4.66    0.77
   1  13   2    5.36    0.67
   1  13   2    7.06    0.87
   1  13   2    7.36    0.79
  -2 -13  -2    0.09    0.45
  -2 -13  -2    0.65    0.52
  -2 -13  -2    0.57    0.34
   2  13   2    0.97    0.57
   2  13   2    1.26    0.46
   2  13   2    0.88    0.46
   2  13   2    0.65    0.43
  -3 -13  -2    1.91    0.46
  -3 -13  -2    1.86    0.55
   3  13   2    1.83    0.48
   3  13   2    1.70    0.44
   3  13   2    1.23    0.49
  -4 -13  -2   12.86    0.92
  -4 -13  -2   12.70    0.98
   4  13   2   11.52    0.84
   4  13   2   14.48    0.97
   4  13   2   13.77    0.86
   4  13   2   11.86    0.66
  -5 -13  -2    3.08    0.58
  -5 -13  -2    1.75    0.53
   5  13   2    2.05    0.44
   5  13   2    2.29    0.35
   5  13   2    2.21    0.55
  -6 -13  -2    0.06    0.51
  -6 -13  -2    0.24    0.44
  -6 -13  -2    0.23    0.48
   6  13   2    1.57    0.50
   6  13   2    1.10    0.24
   6  13   2    0.50    0.36
   6  13   2    1.86    0.40
  -7 -13  -2    4.33    0.69
  -7 -13  -2    4.13    0.72
  -7 -13  -2    5.51    0.70
   7  13   2    3.91    0.69
   7  13   2    5.20    0.64
   7  13   2    3.92    0.50
  -8 -13  -2    4.16    0.70
  -8 -13  -2    4.79    0.67
  -8 -13  -2    5.02    0.82
   8  13   2    4.66    0.50
   8  13   2    5.48    0.80
   8  13   2    4.91    0.60
  -9 -13  -2    0.24    0.59
  -9 -13  -2   -0.51    0.48
  -9 -13  -2    0.37    0.63
   9  13   2   -0.12    0.61
   9  13   2    0.36    0.34
   9  13   2    0.51    0.58
   2 -14  -2    2.29    0.50
   2 -14  -2    0.98    0.75
  -2  14   2    1.90    0.76
  -2  14   2    0.59    0.53
  -2  14   2    0.64    0.84
  -2  14   2    1.12    0.81
   1 -14  -2    1.10    0.74
   1 -14  -2    1.09    0.47
   1 -14  -2    1.29    0.65
  -1  14   2   -0.10    0.60
  -1  14   2    1.36    0.83
  -1  14   2    0.34    0.54
  -1  14   2    2.27    0.70
   0 -14  -2   -0.60    0.54
   0 -14  -2    0.02    0.70
   0 -14  -2    0.49    0.40
   0  14   2    0.76    0.59
   0  14   2   -0.21    0.49
   0  14   2    0.06    0.69
  -1 -14  -2    3.03    0.50
  -1 -14  -2    1.82    0.68
  -1 -14  -2    2.08    0.61
   1  14   2    2.16    0.71
   1  14   2    2.55    0.58
   1  14   2    1.46    0.58
  -2 -14  -2    0.45    0.61
  -2 -14  -2    0.41    0.51
  -2 -14  -2    0.29    0.34
   2  14   2    0.56    0.50
   2  14   2    0.54    0.52
   2  14   2    0.18    0.50
   2  14   2   -0.17    0.62
  -3 -14  -2    1.57    0.55
  -3 -14  -2    1.24    0.62
   3  14   2    1.12    0.66
   3  14   2    1.07    0.51
   3  14   2    1.44    0.54
   3  14   2    1.41    0.52
  -4 -14  -2   10.06    1.06
  -4 -14  -2   11.19    1.00
   4  14   2   10.89    0.90
   4  14   2   11.39    0.89
   4  14   2   10.60    0.73
   4  14   2   11.07    1.01
  -5 -14  -2    0.71    0.52
  -5 -14  -2    0.16    0.53
   5  14   2    0.01    0.42
   5  14   2    0.94    0.57
   5  14   2   -0.43    0.32
   5  14   2    0.67    0.44
  -6 -14  -2    2.46    0.69
  -6 -14  -2    2.59    0.63
   6  14   2    3.89    0.71
   6  14   2    2.02    0.51
   6  14   2    2.46    0.34
   6  14   2    2.38    0.51
  -7 -14  -2   -0.12    0.50
  -7 -14  -2    1.03    0.63
  -7 -14  -2   -0.64    0.60
   7  14   2   -0.67    0.57
   7  14   2    0.41    0.41
   7  14   2    0.19    0.40
  -8 -14  -2   -0.21    0.65
  -8 -14  -2    0.31    0.69
  -8 -14  -2    0.65    0.58
   8  14   2    1.00    0.42
   8  14   2    0.01    0.62
  -1 -15  -2    4.23    0.86
  -1 -15  -2    2.59    0.51
   1  15   2    2.30    0.65
   1  15   2    2.17    0.67
   1  15   2    2.28    0.87
   1  15   2    1.74    0.71
  -2 -15  -2    1.05    0.63
  -2 -15  -2    3.01    0.51
  -2 -15  -2    2.65    0.78
   2  15   2    3.30    0.72
   2  15   2    1.63    0.84
   2  15   2    1.31    0.62
  -3 -15  -2   -0.59    0.63
  -3 -15  -2   -0.45    0.59
  -3 -15  -2    0.68    0.51
   3  15   2   -0.67    0.75
   3  15   2    0.83    0.63
   3  15   2   -0.46    0.56
  -4 -15  -2    1.23    0.61
  -4 -15  -2    0.09    0.62
   4  15   2   -0.99    0.73
   4  15   2   -0.41    0.60
   4  15   2    1.44    0.45
   4  15   2   -0.29    0.52
  -5 -15  -2    6.03    0.81
  -5 -15  -2    5.98    0.86
   5  15   2    5.50    0.70
   5  15   2    7.20    0.76
   5  15   2    5.86    0.83
  -6 -15  -2    9.51    1.24
  -6 -15  -2    8.89    1.15
   6  15   2    9.61    0.97
   6  15   2    8.01    0.98
   6  15   2    8.27    0.61
   5  14  -3    2.39    0.74
   5  14  -3    2.76    0.59
   5  14  -3    2.45    0.75
  -5 -14   3    2.97    0.72
  -5 -14   3    1.73    0.60
   4  14  -3    5.24    0.68
   4  14  -3    3.42    0.75
   4  14  -3    4.90    0.85
   4  14  -3    4.09    0.49
   4  14  -3    4.51    0.50
  -4 -14   3    6.21    0.84
  -4 -14   3    3.24    0.68
   3  14  -3    0.64    0.72
   3  14  -3    0.85    0.61
   3  14  -3    0.21    0.56
   3  14  -3    1.00    0.46
   3  14  -3    0.15    0.45
  -3 -14   3    1.32    0.60
  -3 -14   3    0.52    0.28
  -3 -14   3    2.04    0.72
   2  14  -3   -0.19    0.76
   2  14  -3    0.63    0.53
   2  14  -3    0.95    0.59
   2  14  -3    0.83    0.52
   2  14  -3    0.35    0.63
  -2 -14   3    0.33    0.60
  -2 -14   3    0.31    0.66
   1  14  -3    0.74    0.59
   1  14  -3   -1.19    0.61
   1  14  -3   -0.27    0.52
   1  14  -3   -1.40    0.75
   1  14  -3    0.84    0.63
  -1 -14   3   -1.20    0.61
  -1 -14   3   -0.74    0.67
   0  14  -3    1.73    0.82
   0  14  -3    0.20    0.62
   0  14  -3    0.71    0.65
   0  14  -3    1.57    0.64
   0 -14   3    1.43    0.83
   0 -14   3    2.05    0.78
   7  13  -3    0.28    0.42
   7  13  -3    0.33    0.58
   7  13  -3    0.68    0.57
  -7 -13   3    1.16    0.56
  -7 -13   3   -0.17    0.62
  -7 -13   3    0.28    0.48
   6  13  -3    2.81    0.53
   6  13  -3    2.05    0.61
   6  13  -3    3.56    0.64
  -6 -13   3    3.88    0.59
  -6 -13   3    4.30    0.69
   5  13  -3    0.64    0.52
   5  13  -3    0.18    0.21
   5  13  -3   -0.26    0.54
   5  13  -3    0.98    0.47
   5  13  -3    1.21    0.24
  -5 -13   3    0.66    0.47
  -5 -13   3    0.72    0.54
   4  13  -3    4.47    0.55
   4  13  -3    3.93    0.44
   4  13  -3    4.01    0.71
   4  13  -3    4.98    0.75
   4  13  -3    3.97    0.62
  -4 -13   3    3.18    0.57
  -4 -13   3    4.57    0.66
   3  13  -3    3.91    0.52
   3  13  -3    3.32    0.62
   3  13  -3    3.53    0.59
   3  13  -3    3.74    0.50
   3  13  -3    3.81    0.72
  -3 -13   3    3.12    0.57
  -3 -13   3    2.79    0.62
   2  13  -3    6.49    0.75
   2  13  -3    8.21    0.92
   2  13  -3    6.70    0.76
   2  13  -3    8.08    1.07
   2  13  -3    6.97    0.85
  -2 -13   3    9.30    0.91
  -2 -13   3    8.37    1.03
   1  13  -3    3.83    0.60
   1  13  -3    4.61    0.77
   1  13  -3    4.02    0.68
   1  13  -3    4.07    0.67
   1  13  -3    2.86    0.55
  -1 -13   3    3.49    0.69
  -1 -13   3    3.88    0.68
   0  13  -3    2.74    0.60
   0  13  -3    3.50    0.62
   0  13  -3    3.14    0.62
   0  13  -3    3.60    0.81
   0 -13   3    2.42    0.63
   0 -13   3    3.20    0.71
  -1  13  -3    9.03    1.01
  -1  13  -3    9.51    1.23
  -1  13  -3    6.86    0.83
   1 -13   3    6.48    0.88
   1 -13   3    6.58    0.83
  -2  13  -3    5.43    0.80
  -2  13  -3    5.86    0.99
  -2  13  -3    5.90    0.80
   2 -13   3    4.54    0.84
   2 -13   3    4.19    0.83
   9  12  -3    0.40    0.60
   9  12  -3   -0.55    0.50
  -9 -12   3    0.54    0.51
  -9 -12   3    0.35    0.46
   8  12  -3    9.02    0.86
   8  12  -3    8.11    1.07
  -8 -12   3    8.08    0.80
  -8 -12   3    8.15    0.97
  -8 -12   3    9.02    0.87
   7  12  -3    1.57    0.43
   7  12  -3    1.99    0.51
   7  12  -3    1.28    0.57
  -7 -12   3    1.76    0.48
  -7 -12   3    1.34    0.64
  -7 -12   3    3.00    0.53
   6  12  -3    4.30    0.54
   6  12  -3    4.43    0.60
   6  12  -3    3.37    0.62
  -6 -12   3    4.39    0.59
  -6 -12   3    4.64    0.58
   5  12  -3    9.54    0.93
   5  12  -3   10.38    0.74
   5  12  -3   10.96    0.88
  -5 -12   3   12.27    0.90
  -5 -12   3   11.20    0.83
  -5 -12   3   10.16    0.99
   4  12  -3   11.68    0.82
   4  12  -3   11.72    0.92
   4  12  -3   12.60    0.96
   4  12  -3   11.55    0.58
   4  12  -3   12.39    0.58
  -4 -12   3   13.68    1.04
  -4 -12   3   12.74    0.85
  -4 -12   3   13.37    0.90
   3  12  -3    5.83    0.56
   3  12  -3    4.93    0.56
   3  12  -3    5.06    0.69
   3  12  -3    6.01    0.72
   3  12  -3    4.75    0.67
  -3 -12   3    5.83    0.67
  -3 -12   3    5.47    0.71
  -3 -12   3    5.54    0.65
   2  12  -3   -0.15    0.47
   2  12  -3    0.38    0.41
   2  12  -3   -0.32    0.30
   2  12  -3    0.23    0.33
   2  12  -3    0.21    0.41
  -2 -12   3    0.42    0.19
  -2 -12   3   -0.22    0.41
  -2 -12   3    0.78    0.41
  -2 -12   3   -0.04    0.47
   1  12  -3    9.11    0.79
   1  12  -3    7.49    0.73
   1  12  -3    8.76    0.82
   1  12  -3    8.14    0.91
  -1 -12   3    6.95    0.77
  -1 -12   3    6.78    0.82
  -1 -12   3    7.73    0.82
   0  12  -3    7.64    0.79
   0  12  -3   10.55    0.86
   0  12  -3    8.51    0.82
   0  12  -3    7.38    0.96
   0 -12   3    9.01    0.89
   0 -12   3    8.04    0.93
   0 -12   3    6.99    0.86
  -1  12  -3   18.04    1.03
  -1  12  -3   19.36    1.07
  -1  12  -3   18.54    1.24
   1 -12   3   17.53    1.21
   1 -12   3   18.36    1.14
  -2  12  -3    6.64    0.93
  -2  12  -3    5.33    0.76
  -2  12  -3    5.55    0.71
   2 -12   3    4.97    0.72
   2 -12   3    5.56    0.82
  -3  12  -3    0.36    0.57
  -3  12  -3    1.04    0.58
  -3  12  -3    1.43    0.75
   3 -12   3    0.89    0.65
   3 -12   3    0.51    0.58
  -4  12  -3    0.05    0.65
  -4  12  -3    0.76    0.83
  -4  12  -3    0.20    0.60
   4 -12   3    1.63    1.22
   4 -12   3   -0.61    0.59
  10  11  -3    2.25    0.53
  10  11  -3    0.79    0.65
 -10 -11   3    0.58    0.51
 -10 -11   3    1.79    0.50
   9  11  -3    0.36    0.45
   9  11  -3    0.88    0.54
  -9 -11   3    0.09    0.38
  -9 -11   3    0.24    0.61
   8  11  -3    1.98    0.46
   8  11  -3    1.80    0.57
  -8 -11   3    3.10    0.51
  -8 -11   3    1.62    0.61
  -8 -11   3    2.02    0.42
   7  11  -3   10.08    0.76
   7  11  -3   10.82    0.70
   7  11  -3   10.74    0.94
  -7 -11   3   10.09    0.77
  -7 -11   3    8.63    0.99
  -7 -11   3    8.69    0.92
   6  11  -3    1.73    0.41
   6  11  -3    1.72    0.37
   6  11  -3    1.19    0.46
  -6 -11   3    1.50    0.52
  -6 -11   3    1.26    0.50
  -6 -11   3    1.37    0.48
  -6 -11   3    1.41    0.42
   5  11  -3    0.42    0.42
   5  11  -3    0.14    0.36
   5  11  -3    0.22    0.31
  -5 -11   3   -0.20    0.29
  -5 -11   3   -0.22    0.40
   4  11  -3    5.29    0.41
   4  11  -3    4.53    0.53
   4  11  -3    5.34    0.41
   4  11  -3    4.42    0.57
   4  11  -3    6.53    0.70
  -4 -11   3    5.99    0.64
  -4 -11   3    5.12    0.64
  -4 -11   3    5.74    0.60
   3  11  -3   15.99    0.82
   3  11  -3   16.15    0.67
   3  11  -3   15.41    0.92
   3  11  -3   16.40    0.67
   3  11  -3   17.22    0.94
  -3 -11   3   17.61    1.00
  -3 -11   3   18.40    0.87
  -3 -11   3   15.59    0.88
   2  11  -3    1.03    0.41
   2  11  -3   -0.03    0.26
   2  11  -3   -0.24    0.38
   2  11  -3    0.11    0.27
  -2 -11   3    0.08    0.38
  -2 -11   3   -0.04    0.31
  -2 -11   3   -0.16    0.33
   1  11  -3    5.92    0.69
   1  11  -3    7.03    0.65
   1  11  -3    6.55    0.63
   1  11  -3    9.37    0.87
   1  11  -3    7.26    0.73
  -1 -11   3    6.39    0.75
  -1 -11   3    6.81    0.70
  -1 -11   3    6.50    0.75
   0  11  -3    0.26    0.37
   0  11  -3    0.13    0.45
   0  11  -3   -0.20    0.34
   0 -11   3    0.09    0.38
   0 -11   3    1.09    0.39
   0 -11   3    0.43    0.38
  -1  11  -3    9.93    0.80
  -1  11  -3    8.13    0.99
  -1  11  -3    8.53    0.78
   1 -11   3    8.76    0.78
   1 -11   3    7.98    0.85
   1 -11   3    8.99    0.83
  -2  11  -3    2.22    0.51
  -2  11  -3    2.35    0.61
  -2  11  -3    1.98    0.51
   2 -11   3    1.88    0.51
   2 -11   3    1.97    0.47
   2 -11   3    2.78    0.56
  -3  11  -3    0.49    0.47
  -3  11  -3    0.38    0.60
  -3  11  -3   -0.04    0.46
   3 -11   3    0.64    0.50
   3 -11   3   -0.28    0.44
  -4  11  -3   -0.35    0.52
  -4  11  -3    0.56    0.55
  -4  11  -3    0.75    0.69
   4 -11   3   -0.43    0.52
   4 -11   3    0.09    0.56
  -5  11  -3    0.38    0.64
  -5  11  -3   -1.00    0.71
  -5  11  -3    0.08    0.62
   5 -11   3   -0.36    0.64
   5 -11   3   -0.10    0.60
  10  10  -3    1.72    0.46
  10  10  -3    3.02    0.61
 -10 -10   3    2.10    0.70
 -10 -10   3    2.53    0.50
   9  10  -3    3.01    0.45
   9  10  -3    2.64    0.61
  -9 -10   3    2.03    0.44
  -9 -10   3    2.54    0.41
  -9 -10   3    1.97    0.63
   8  10  -3    1.21    0.53
   8  10  -3    0.90    0.38
  -8 -10   3    1.18    0.34
  -8 -10   3    2.03    0.40
  -8 -10   3    1.43    0.54
   7  10  -3   14.42    0.94
  -7 -10   3   14.33    0.70
  -7 -10   3   14.70    1.02
  -7 -10   3   14.26    0.74
  -7 -10   3   12.99    1.00
   6  10  -3    0.14    0.28
   6  10  -3    0.22    0.31
   6  10  -3    0.50    0.37
  -6 -10   3    0.02    0.41
  -6 -10   3    0.31    0.28
  -6 -10   3    0.62    0.30
  -6 -10   3    0.28    0.41
   5  10  -3    6.22    0.69
   5  10  -3    5.95    0.53
   5  10  -3    5.44    0.59
  -5 -10   3    6.35    0.75
  -5 -10   3    5.97    0.56
  -5 -10   3    5.76    0.55
   4  10  -3    0.98    0.20
   4  10  -3    0.66    0.37
   4  10  -3    1.21    0.20
   4  10  -3    1.57    0.34
   4  10  -3    1.27    0.37
  -4 -10   3    1.32    0.40
  -4 -10   3    1.09    0.29
  -4 -10   3    0.98    0.31
   3  10  -3    1.31    0.26
   3  10  -3    1.91    0.41
   3  10  -3    1.72    0.40
   3  10  -3    1.44    0.26
   3  10  -3    2.16    0.39
  -3 -10   3    1.58    0.41
  -3 -10   3    1.09    0.32
  -3 -10   3    1.45    0.35
   2  10  -3    0.07    0.23
   2  10  -3   -0.12    0.30
   2  10  -3    0.04    0.35
   2  10  -3   -0.54    0.27
   2  10  -3   -0.07    0.22
  -2 -10   3   -0.12    0.33
  -2 -10   3    0.41    0.32
   1  10  -3    2.49    0.39
   1  10  -3    2.33    0.46
   1  10  -3    2.99    0.40
   1  10  -3    1.97    0.38
  -1 -10   3    2.33    0.19
  -1 -10   3    2.99    0.46
  -1 -10   3    1.79    0.43
  -1 -10   3    1.85    0.41
   0  10  -3   -0.12    0.29
   0  10  -3    0.03    0.30
   0  10  -3   -0.24    0.37
   0  10  -3   -0.19    0.28
   0 -10   3    0.27    0.32
   0 -10   3    0.08    0.32
   0 -10   3    0.79    0.34
  -1  10  -3    0.71    0.39
  -1  10  -3    1.06    0.47
  -1  10  -3    0.93    0.43
   1 -10   3    1.01    0.42
   1 -10   3    0.86    0.37
   1 -10   3    1.76    0.40
  -2  10  -3    0.42    0.49
  -2  10  -3    1.08    0.42
  -2  10  -3    0.24    0.37
   2 -10   3    0.80    0.39
   2 -10   3    0.67    0.34
   2 -10   3    0.55    0.44
  -3  10  -3    0.52    0.51
  -3  10  -3    0.31    0.40
  -3  10  -3   -0.26    0.39
   3 -10   3   -0.44    0.39
   3 -10   3    0.36    0.32
   3 -10   3    0.12    0.41
  -4  10  -3    0.07    0.46
  -4  10  -3    0.53    0.44
  -4  10  -3   -1.04    0.52
   4 -10   3    0.17    0.50
   4 -10   3    0.11    0.43
  -5  10  -3    2.42    0.57
  -5  10  -3    1.17    0.61
  -5  10  -3    1.65    0.68
   5 -10   3    2.12    0.53
   5 -10   3    1.97    0.60
  -6  10  -3    0.85    0.66
  -6  10  -3   -1.00    0.68
  -6  10  -3   -0.15    0.56
   6 -10   3   -0.01    0.54
   6 -10   3    0.83    0.62
  11   9  -3    5.78    0.67
  11   9  -3    7.68    0.86
 -11  -9   3    6.58    0.89
 -11  -9   3    5.21    1.03
 -11  -9   3    6.02    0.65
 -11  -9   3    6.12    0.63
 -11  -9   3    6.05    0.72
  10   9  -3    4.43    0.68
  10   9  -3    4.96    0.60
 -10  -9   3    4.42    0.57
 -10  -9   3    3.76    0.77
 -10  -9   3    4.57    0.49
 -10  -9   3    4.41    0.53
   9   9  -3    3.21    0.43
   9   9  -3    2.67    0.56
  -9  -9   3    2.96    0.42
  -9  -9   3    1.36    0.58
  -9  -9   3    3.00    0.40
   8   9  -3    0.23    0.29
   8   9  -3   -0.25    0.34
  -8  -9   3    0.35    0.43
  -8  -9   3    0.15    0.25
  -8  -9   3   -0.01    0.26
  -8  -9   3    0.10    0.42
   7   9  -3    8.33    0.77
  -7  -9   3   10.27    0.60
  -7  -9   3   11.03    0.88
  -7  -9   3    8.66    0.79
  -7  -9   3    8.45    0.54
   6   9  -3    7.73    0.68
   6   9  -3    6.97    0.51
  -6  -9   3    7.61    0.71
  -6  -9   3    7.49    0.49
  -6  -9   3    7.34    0.53
  -6  -9   3    7.52    0.72
   5   9  -3    4.25    0.55
   5   9  -3    3.79    0.44
   5   9  -3    3.60    0.44
  -5  -9   3    3.51    0.48
  -5  -9   3    4.01    0.45
  -5  -9   3    3.36    0.41
   4   9  -3    3.65    0.46
   4   9  -3    3.42    0.23
   4   9  -3    3.60    0.43
   4   9  -3    3.56    0.24
   4   9  -3    2.65    0.42
  -4  -9   3    3.32    0.47
  -4  -9   3    3.31    0.43
  -4  -9   3    4.19    0.44
   3   9  -3   18.54    0.57
   3   9  -3   20.18    0.76
   3   9  -3   19.10    0.58
   3   9  -3   18.98    0.80
  -3  -9   3   18.67    0.87
  -3  -9   3   18.91    0.75
  -3  -9   3   18.07    0.73
   2   9  -3    9.57    0.63
   2   9  -3    9.10    0.58
   2   9  -3    8.64    0.48
   2   9  -3    9.05    0.49
   2   9  -3    8.86    0.60
  -2  -9   3    8.55    0.56
  -2  -9   3    8.55    0.57
   1   9  -3    4.69    0.59
   1   9  -3    5.21    0.45
   1   9  -3    4.22    0.49
   1   9  -3    4.40    0.51
   1   9  -3    5.25    0.45
  -1  -9   3    5.04    0.52
  -1  -9   3    5.96    0.50
  -1  -9   3    4.56    0.51
   0   9  -3   14.17    0.68
   0   9  -3   14.00    0.68
   0   9  -3   15.43    0.74
   0   9  -3   13.42    0.78
   0  -9   3   14.40    0.75
   0  -9   3   15.22    0.74
   0  -9   3   12.63    0.83
  -1   9  -3   16.22    0.77
  -1   9  -3   16.72    0.91
  -1   9  -3   16.30    0.75
  -1   9  -3   16.46    0.74
   1  -9   3   17.45    0.83
   1  -9   3   16.42    0.75
   1  -9   3   15.85    0.80
  -2   9  -3    3.20    0.44
  -2   9  -3    3.13    0.56
  -2   9  -3    3.53    0.55
   2  -9   3    2.56    0.45
   2  -9   3    3.02    0.48
   2  -9   3    3.81    0.47
  -3   9  -3    3.88    0.50
  -3   9  -3    4.74    0.57
  -3   9  -3    4.81    0.68
   3  -9   3    4.08    0.49
   3  -9   3    4.32    0.57
   3  -9   3    3.26    0.50
  -4   9  -3    1.76    0.45
  -4   9  -3    0.96    0.41
  -4   9  -3    0.86    0.54
   4  -9   3    1.61    0.32
   4  -9   3    0.72    0.38
   4  -9   3    1.12    0.44
  -5   9  -3   10.88    0.91
  -5   9  -3   12.70    1.06
  -5   9  -3   11.77    0.93
   5  -9   3   13.62    0.94
   5  -9   3   10.45    0.91
  -6   9  -3    2.48    0.58
  -6   9  -3    3.15    0.70
  -6   9  -3    2.86    0.60
   6  -9   3    2.85    0.66
   6  -9   3    2.97    0.62
  -7   9  -3   10.38    1.09
  -7   9  -3    8.53    1.09
  -7   9  -3    6.86    0.88
   7  -9   3    8.59    1.04
   7  -9   3    7.73    0.90
  11   8  -3    6.42    0.60
  11   8  -3    9.74    1.00
 -11  -8   3    6.48    0.65
 -11  -8   3    6.27    0.69
 -11  -8   3    7.32    0.66
 -11  -8   3    8.04    1.07
 -11  -8   3    5.63    0.79
  10   8  -3    3.33    0.41
  10   8  -3    3.80    0.57
 -10  -8   3    2.91    0.42
 -10  -8   3    2.74    0.41
 -10  -8   3    2.14    0.53
 -10  -8   3    3.03    0.67
 -10  -8   3    2.44    0.42
   9   8  -3    1.48    0.44
  -9  -8   3    0.77    0.30
  -9  -8   3    0.69    0.28
  -9  -8   3    0.66    0.30
  -9  -8   3    1.50    0.54
   8   8  -3    0.84    0.37
   8   8  -3    0.65    0.27
  -8  -8   3    1.80    0.45
  -8  -8   3    0.97    0.48
  -8  -8   3    0.73    0.27
  -8  -8   3    0.86    0.27
  -8  -8   3    0.36    0.24
   7   8  -3    9.30    0.52
   7   8  -3    9.49    0.74
  -7  -8   3    9.81    0.75
  -7  -8   3    9.05    0.50
  -7  -8   3   10.03    0.80
  -7  -8   3    8.88    0.51
   6   8  -3   11.98    0.75
   6   8  -3   13.36    0.61
  -6  -8   3   12.51    0.80
  -6  -8   3   12.69    0.77
  -6  -8   3   12.02    0.54
  -6  -8   3   12.79    0.56
   5   8  -3    0.19    0.21
   5   8  -3    0.11    0.20
  -5  -8   3    0.02    0.28
  -5  -8   3    0.16    0.19
  -5  -8   3   -0.01    0.17
   4   8  -3    2.81    0.40
   4   8  -3    2.84    0.35
   4   8  -3    2.68    0.34
  -4  -8   3    2.86    0.35
  -4  -8   3    3.06    0.35
   3   8  -3    5.35    0.48
   3   8  -3    5.46    0.44
   3   8  -3    5.89    0.31
   3   8  -3    5.07    0.30
   3   8  -3    4.53    0.48
  -3  -8   3    5.75    0.52
  -3  -8   3    5.29    0.42
  -3  -8   3    5.70    0.42
   2   8  -3    2.46    0.28
   2   8  -3    2.35    0.30
   2   8  -3    2.54    0.37
   2   8  -3    2.27    0.32
   2   8  -3    2.59    0.39
  -2  -8   3    2.87    0.35
  -2  -8   3    2.24    0.36
  -2  -8   3    2.56    0.32
   1   8  -3    3.56    0.45
   1   8  -3    3.92    0.37
   1   8  -3    3.71    0.43
   1   8  -3    3.67    0.38
   1   8  -3    3.83    0.42
  -1  -8   3    3.58    0.40
  -1  -8   3    4.01    0.44
  -1  -8   3    3.12    0.39
   0   8  -3    0.31    0.22
   0   8  -3    0.02    0.20
   0   8  -3    0.57    0.29
   0   8  -3    0.50    0.22
   0  -8   3    0.09    0.22
   0  -8   3    0.30    0.23
   0  -8   3    0.23    0.21
  -1   8  -3    8.68    0.55
  -1   8  -3    7.12    0.51
  -1   8  -3    7.63    0.53
  -1   8  -3    7.38    0.63
   1  -8   3    8.85    0.59
   1  -8   3    8.04    0.55
   1  -8   3    8.18    0.52
  -2   8  -3   22.62    0.86
  -2   8  -3   23.54    0.88
  -2   8  -3   22.15    0.96
   2  -8   3   23.23    0.92
   2  -8   3   23.57    0.80
  -3   8  -3   30.98    1.18
  -3   8  -3   27.38    1.27
  -3   8  -3   31.88    1.07
   3  -8   3   30.24    1.09
   3  -8   3   31.22    1.08
   3  -8   3   29.79    0.87
  -4   8  -3    0.63    0.36
  -4   8  -3    0.87    0.44
  -4   8  -3    0.68    0.37
   4  -8   3    0.65    0.24
   4  -8   3    0.90    0.40
   4  -8   3    0.70    0.34
   4  -8   3    0.87    0.40
  -5   8  -3    1.64    0.46
  -5   8  -3    0.66    0.43
  -5   8  -3    0.90    0.50
   5  -8   3    1.20    0.54
   5  -8   3    0.87    0.44
   5  -8   3    1.23    0.25
   5  -8   3    1.05    0.44
  -6   8  -3    1.53    0.54
  -6   8  -3    0.85    0.49
  -6   8  -3   -0.30    0.43
  -6   8  -3    0.30    0.26
   6  -8   3    0.65    0.54
   6  -8   3    0.27    0.44
   6  -8   3    0.52    0.44
  -7   8  -3    7.43    0.95
  -7   8  -3    6.52    0.58
  -7   8  -3    5.36    0.73
  -7   8  -3    5.93    0.83
   7  -8   3    7.96    0.92
   7  -8   3    5.97    0.85
   7  -8   3    5.72    0.72
  -8   8  -3   -1.04    0.67
  -8   8  -3   -0.29    0.39
  -8   8  -3    0.54    0.60
  -8   8  -3    0.02    0.60
   8  -8   3   -0.06    0.60
   8  -8   3    0.66    0.55
   8  -8   3    0.14    0.74
  12   7  -3    1.20    0.40
  12   7  -3    1.34    0.61
 -12  -7   3    0.32    0.45
 -12  -7   3    0.61    0.73
  11   7  -3    3.35    0.40
  11   7  -3    2.56    0.57
 -11  -7   3    3.15    0.72
 -11  -7   3    3.16    0.64
 -11  -7   3    3.37    0.46
 -11  -7   3    3.11    0.46
 -11  -7   3    3.03    0.49
  10   7  -3   -0.22    0.37
 -10  -7   3    0.42    0.44
 -10  -7   3    0.21    0.43
 -10  -7   3    0.13    0.26
 -10  -7   3    0.23    0.27
 -10  -7   3    0.42    0.30
   9   7  -3    1.23    0.28
   9   7  -3    1.16    0.38
  -9  -7   3    1.61    0.29
  -9  -7   3    2.21    0.52
  -9  -7   3    1.05    0.27
  -9  -7   3    1.62    0.33
   8   7  -3    0.06    0.33
   8   7  -3    0.53    0.24
  -8  -7   3    0.78    0.25
  -8  -7   3    0.58    0.35
  -8  -7   3    0.93    0.24
  -8  -7   3    0.60    0.22
  -8  -7   3    0.15    0.36
   7   7  -3    2.07    0.28
   7   7  -3    1.68    0.37
  -7  -7   3    1.84    0.42
  -7  -7   3    2.59    0.29
  -7  -7   3    2.23    0.30
  -7  -7   3    2.32    0.42
  -7  -7   3    2.29    0.28
   6   7  -3    3.43    0.46
  -6  -7   3    3.99    0.54
  -6  -7   3    2.80    0.31
  -6  -7   3    4.13    0.33
  -6  -7   3    4.72    0.38
  -6  -7   3    3.07    0.45
   5   7  -3   -0.17    0.17
   5   7  -3    0.04    0.23
  -5  -7   3    0.09    0.16
  -5  -7   3    0.03    0.25
  -5  -7   3    0.16    0.15
  -5  -7   3    0.30    0.21
   4   7  -3    8.78    0.46
   4   7  -3   10.11    0.50
   4   7  -3    9.54    0.58
  -4  -7   3    9.40    0.43
  -4  -7   3    9.78    0.60
  -4  -7   3    9.27    0.42
   3   7  -3   16.80    0.41
   3   7  -3   16.69    0.62
   3   7  -3   16.65    0.71
   3   7  -3   16.60    0.40
   3   7  -3   16.61    0.62
  -3  -7   3   17.01    0.72
  -3  -7   3   16.21    0.56
  -3  -7   3   16.47    0.57
   2   7  -3    0.24    0.18
   2   7  -3    0.11    0.20
   2   7  -3    0.14    0.13
   2   7  -3    0.23    0.13
   2   7  -3    0.34    0.19
  -2  -7   3    0.35    0.20
  -2  -7   3    0.12    0.17
  -2  -7   3    0.24    0.17
   1   7  -3    0.47    0.22
   1   7  -3    0.19    0.21
   1   7  -3    0.60    0.22
   1   7  -3    0.01    0.15
   1   7  -3    0.20    0.16
  -1  -7   3    0.50    0.20
  -1  -7   3    0.25    0.21
  -1  -7   3    0.32    0.18
   0   7  -3   10.21    0.49
   0   7  -3    8.37    0.49
   0   7  -3    8.57    0.57
   0   7  -3    9.04    0.47
   0  -7   3    9.88    0.53
   0  -7   3    8.95    0.51
   0  -7   3    9.30    0.51
  -1   7  -3   12.09    0.58
  -1   7  -3   13.06    0.69
  -1   7  -3   12.30    0.57
   1  -7   3   12.96    0.62
   1  -7   3   12.45    0.57
   1  -7   3   12.53    0.60
  -2   7  -3   32.43    1.09
  -2   7  -3   32.74    0.96
  -2   7  -3   31.41    0.96
   2  -7   3   33.50    0.88
   2  -7   3   31.73    1.09
   2  -7   3   31.68    0.98
   2  -7   3   32.38    1.00
  -3   7  -3   47.13    1.24
  -3   7  -3   47.08    1.24
  -3   7  -3   47.03    1.38
   3  -7   3   49.26    1.41
   3  -7   3   49.35    1.28
   3  -7   3   48.35    1.06
  -4   7  -3    1.06    0.37
  -4   7  -3    0.76    0.36
  -4   7  -3    0.52    0.32
   4  -7   3    0.46    0.21
   4  -7   3    0.32    0.30
   4  -7   3    0.52    0.30
   4  -7   3    0.80    0.36
  -5   7  -3   17.52    0.58
  -5   7  -3   18.03    1.00
  -5   7  -3   16.84    0.88
  -5   7  -3   16.81    0.87
   5  -7   3   17.24    0.88
   5  -7   3   17.32    0.57
   5  -7   3   17.35    1.02
   5  -7   3   17.08    0.87
  -6   7  -3    9.78    0.80
  -6   7  -3    9.74    0.92
  -6   7  -3    7.83    0.50
  -6   7  -3    9.65    0.81
   6  -7   3    9.01    0.91
   6  -7   3    9.02    0.76
   6  -7   3    8.74    0.40
   6  -7   3    8.30    0.76
  -7   7  -3    2.80    0.54
  -7   7  -3    2.90    0.39
  -7   7  -3    1.73    0.52
  -7   7  -3    1.87    0.56
   7  -7   3    1.53    0.50
   7  -7   3    2.58    0.56
   7  -7   3    2.84    0.67
  -8   7  -3    2.49    0.46
  -8   7  -3    3.41    0.66
  -8   7  -3    3.28    0.76
  -8   7  -3    3.53    0.68
   8  -7   3    2.55    0.68
   8  -7   3    3.18    0.63
   8  -7   3    2.86    0.58
  -9   7  -3    1.18    0.76
  -9   7  -3    1.11    0.49
  -9   7  -3   -0.28    0.65
  -9   7  -3   -0.22    0.59
   9  -7   3    1.39    0.62
   9  -7   3    0.84    0.72
   9  -7   3    1.13    0.65
  12   6  -3    0.69    0.52
  12   6  -3    1.14    0.39
 -12  -6   3   -0.22    0.65
 -12  -6   3   -0.01    0.38
 -12  -6   3    0.33    0.42
 -12  -6   3   -1.30    0.67
 -12  -6   3    0.08    0.45
  11   6  -3    0.12    0.45
  11   6  -3    0.53    0.30
 -11  -6   3   -0.26    0.31
 -11  -6   3    0.98    0.57
 -11  -6   3    0.39    0.55
 -11  -6   3    0.33    0.38
  10   6  -3    1.60    0.44
  10   6  -3    1.64    0.31
 -10  -6   3    2.01    0.33
 -10  -6   3    2.25    0.58
 -10  -6   3    2.60    0.34
 -10  -6   3    1.76    0.38
 -10  -6   3    1.71    0.50
   9   6  -3    0.29    0.32
   9   6  -3    0.31    0.21
  -9  -6   3    0.55    0.25
  -9  -6   3    0.27    0.35
  -9  -6   3    0.38    0.38
  -9  -6   3    0.37    0.21
  -9  -6   3    0.35    0.33
  -9  -6   3    0.67    0.21
   8   6  -3    5.81    0.68
   8   6  -3    7.03    0.40
  -8  -6   3    7.39    0.63
  -8  -6   3    7.05    0.48
  -8  -6   3    6.60    0.40
  -8  -6   3    6.94    0.41
  -8  -6   3    5.89    0.69
   7   6  -3    1.65    0.24
   7   6  -3    1.77    0.37
  -7  -6   3    1.73    0.23
  -7  -6   3    1.57    0.23
  -7  -6   3    1.41    0.36
  -7  -6   3    1.40    0.39
  -7  -6   3    1.65    0.27
   6   6  -3    1.59    0.22
   6   6  -3    1.23    0.30
  -6  -6   3    1.80    0.22
  -6  -6   3    1.63    0.26
  -6  -6   3    1.66    0.33
  -6  -6   3    2.20    0.41
  -6  -6   3    2.06    0.25
   5   6  -3    5.63    0.48
   5   6  -3    5.71    0.40
  -5  -6   3    5.69    0.37
  -5  -6   3    5.43    0.51
  -5  -6   3    5.63    0.31
  -5  -6   3    6.16    0.49
  -5  -6   3    5.76    0.31
   4   6  -3    0.50    0.20
   4   6  -3    0.56    0.19
  -4  -6   3    0.55    0.18
  -4  -6   3    0.43    0.15
  -4  -6   3    0.53    0.14
  -4  -6   3    0.22    0.19
   3   6  -3    0.06    0.14
   3   6  -3    0.01    0.15
   3   6  -3   -0.29    0.15
  -3  -6   3    0.15    0.11
  -3  -6   3    0.36    0.18
  -3  -6   3    0.03    0.12
   2   6  -3   13.91    0.55
   2   6  -3   14.04    0.41
   2   6  -3   13.96    0.40
   2   6  -3   13.36    0.54
   2   6  -3   13.91    0.59
  -2  -6   3   13.45    0.62
  -2  -6   3   14.09    0.49
  -2  -6   3   14.08    0.49
   1   6  -3    3.52    0.35
   1   6  -3    3.48    0.29
   1   6  -3    3.89    0.29
   1   6  -3    4.18    0.36
   1   6  -3    3.37    0.35
  -1  -6   3    3.57    0.37
  -1  -6   3    3.52    0.31
  -1  -6   3    3.55    0.31
   0   6  -3    1.91    0.27
   0   6  -3    1.83    0.26
   0   6  -3    1.85    0.31
   0   6  -3    1.75    0.24
   0  -6   3    1.89    0.26
   0  -6   3    1.98    0.30
   0  -6   3    1.66    0.26
  -1   6  -3    1.32    0.23
  -1   6  -3    1.21    0.29
  -1   6  -3    1.25    0.22
   1  -6   3    1.12    0.22
   1  -6   3    1.15    0.28
   1  -6   3    1.40    0.25
   1  -6   3    1.69    0.26
  -2   6  -3    1.37    0.26
  -2   6  -3    1.47    0.33
  -2   6  -3    1.46    0.25
   2  -6   3    1.58    0.27
   2  -6   3    1.31    0.32
   2  -6   3    1.88    0.28
   2  -6   3    1.64    0.25
  -3   6  -3    0.21    0.21
  -3   6  -3    0.44    0.28
  -3   6  -3    0.52    0.22
   3  -6   3    0.54    0.24
   3  -6   3    0.32    0.21
   3  -6   3    0.30    0.25
   3  -6   3    0.72    0.19
  -4   6  -3    2.18    0.35
  -4   6  -3    2.64    0.25
  -4   6  -3    2.99    0.40
  -4   6  -3    2.30    0.42
   4  -6   3    2.84    0.38
   4  -6   3    3.00    0.30
   4  -6   3    2.49    0.35
   4  -6   3    2.35    0.41
  -5   6  -3   -0.08    0.28
  -5   6  -3    0.11    0.26
  -5   6  -3    0.00    0.15
  -5   6  -3    0.15    0.34
   5  -6   3    0.24    0.25
   5  -6   3    0.13    0.16
   5  -6   3   -0.08    0.27
  -6   6  -3    0.31    0.32
  -6   6  -3   -0.47    0.39
  -6   6  -3    0.36    0.34
  -6   6  -3    0.09    0.20
   6  -6   3    0.00    0.34
   6  -6   3    0.13    0.15
   6  -6   3    0.13    0.40
   6  -6   3    0.04    0.31
  -7   6  -3    0.38    0.40
  -7   6  -3    1.13    0.43
  -7   6  -3    0.97    0.44
  -7   6  -3    1.52    0.32
   7  -6   3    1.53    0.43
   7  -6   3    0.45    0.42
   7  -6   3    1.34    0.51
  -8   6  -3    3.37    0.62
  -8   6  -3    2.53    0.64
  -8   6  -3    3.80    0.59
  -8   6  -3    4.28    0.59
   8  -6   3    3.40    0.72
   8  -6   3    3.36    0.56
   8  -6   3    2.92    0.55
  -9   6  -3    0.54    0.50
  -9   6  -3   -0.09    0.41
  -9   6  -3   -0.72    0.62
  -9   6  -3   -0.04    0.56
   9  -6   3    0.05    0.50
   9  -6   3    0.82    0.62
   9  -6   3   -0.10    0.52
 -10   6  -3    1.14    0.74
 -10   6  -3    0.63    0.79
 -10   6  -3    0.13    0.69
 -10   6  -3   -0.29    0.53
  10  -6   3   -0.59    0.64
  10  -6   3   -1.26    0.57
  10  -6   3   -0.36    0.61
  12   5  -3    4.77    0.64
 -12  -5   3    4.04    0.60
 -12  -5   3    6.60    0.81
 -12  -5   3    4.65    0.54
 -12  -5   3    4.81    0.89
 -12  -5   3    4.17    0.84
  11   5  -3   -0.39    0.39
  11   5  -3   -0.21    0.29
 -11  -5   3   -0.75    0.52
 -11  -5   3   -0.04    0.30
 -11  -5   3   -0.14    0.52
 -11  -5   3   -0.74    0.29
  10   5  -3    0.31    0.25
  10   5  -3    0.15    0.33
 -10  -5   3   -0.75    0.42
 -10  -5   3    0.20    0.41
 -10  -5   3    0.09    0.23
 -10  -5   3    0.26    0.32
 -10  -5   3    0.32    0.25
   9   5  -3    3.87    0.47
   9   5  -3    3.27    0.36
  -9  -5   3    3.50    0.39
  -9  -5   3    3.83    0.54
  -9  -5   3    3.22    0.40
  -9  -5   3    3.40    0.60
  -9  -5   3    3.66    0.36
   8   5  -3   26.01    0.64
   8   5  -3   26.90    0.94
  -8  -5   3   26.93    0.69
  -8  -5   3   25.16    0.65
  -8  -5   3   27.98    0.97
  -8  -5   3   26.18    1.03
  -8  -5   3   24.26    1.04
  -8  -5   3   25.65    0.83
   7   5  -3    4.35    0.47
   7   5  -3    4.12    0.30
  -7  -5   3    4.99    0.49
  -7  -5   3    4.91    0.29
  -7  -5   3    4.86    0.40
  -7  -5   3    4.84    0.30
   6   5  -3   41.22    1.10
   6   5  -3   40.89    0.76
  -6  -5   3   41.55    1.20
  -6  -5   3   40.00    0.74
  -6  -5   3   40.19    0.94
  -6  -5   3   41.00    0.73
  -6  -5   3   40.33    1.09
   5   5  -3   22.13    0.77
  -5  -5   3   22.35    0.49
  -5  -5   3   22.42    0.49
  -5  -5   3   22.09    0.77
  -5  -5   3   21.08    0.82
  -5  -5   3   22.76    0.66
   4   5  -3   39.43    0.89
   4   5  -3   37.30    0.99
  -4  -5   3   37.97    0.86
  -4  -5   3   40.44    1.07
  -4  -5   3   38.89    0.69
  -4  -5   3   38.94    0.69
  -4  -5   3   37.67    1.00
   3   5  -3    7.49    0.39
   3   5  -3    7.24    0.43
  -3  -5   3    7.59    0.30
  -3  -5   3    7.62    0.37
  -3  -5   3    7.06    0.29
  -3  -5   3    7.86    0.45
   2   5  -3   37.07    0.60
   2   5  -3   36.22    0.59
   2   5  -3   36.39    0.79
   2   5  -3   34.77    0.82
   2   5  -3   35.44    0.90
  -2  -5   3   34.56    0.90
  -2  -5   3   35.22    0.72
  -2  -5   3   37.01    0.73
   1   5  -3    8.50    0.44
   1   5  -3    8.06    0.41
   1   5  -3    8.63    0.33
   1   5  -3    8.20    0.41
   1   5  -3    8.66    0.33
  -1  -5   3    9.03    0.38
  -1  -5   3    8.62    0.37
  -1  -5   3    8.76    0.45
   0   5  -3    1.11    0.19
   0   5  -3    1.52    0.20
   0   5  -3    1.27    0.23
   0   5  -3    1.31    0.18
   0  -5   3    1.35    0.21
   0  -5   3    1.38    0.20
   0  -5   3    1.34    0.25
  -1   5  -3    1.45    0.21
  -1   5  -3    1.29    0.22
  -1   5  -3    1.90    0.28
   1  -5   3    1.41    0.26
   1  -5   3    1.73    0.24
   1  -5   3    1.79    0.26
  -2   5  -3    0.17    0.19
  -2   5  -3    0.09    0.17
  -2   5  -3   -0.04    0.14
   2  -5   3   -0.24    0.14
   2  -5   3    0.00    0.15
   2  -5   3   -0.11    0.13
   2  -5   3    0.29    0.20
  -3   5  -3   -0.02    0.22
  -3   5  -3    0.08    0.09
  -3   5  -3   -0.17    0.18
  -3   5  -3    0.01    0.18
   3  -5   3    0.21    0.20
   3  -5   3    0.20    0.18
   3  -5   3    0.08    0.13
   3  -5   3    0.14    0.17
  -4   5  -3    0.23    0.22
  -4   5  -3    0.38    0.27
  -4   5  -3    0.32    0.13
  -4   5  -3    0.43    0.23
   4  -5   3    0.36    0.21
   4  -5   3    0.33    0.24
   4  -5   3    0.48    0.16
   4  -5   3    0.45    0.22
  -5   5  -3    0.07    0.30
  -5   5  -3    0.18    0.16
  -5   5  -3    0.00    0.23
  -5   5  -3    0.12    0.22
   5  -5   3    0.43    0.24
   5  -5   3    0.47    0.33
   5  -5   3    0.26    0.23
   5  -5   3    0.04    0.13
  -6   5  -3    0.04    0.26
  -6   5  -3    0.04    0.33
  -6   5  -3    0.34    0.28
  -6   5  -3   -0.23    0.18
   6  -5   3    0.12    0.13
   6  -5   3    0.46    0.38
   6  -5   3    0.15    0.35
   6  -5   3   -0.03    0.26
  -7   5  -3    3.12    0.51
  -7   5  -3    2.70    0.38
  -7   5  -3    3.10    0.49
  -7   5  -3    1.70    0.37
   7  -5   3    2.77    0.44
   7  -5   3    3.82    0.50
   7  -5   3    2.64    0.48
  -8   5  -3    6.37    0.79
  -8   5  -3    5.02    0.63
  -8   5  -3    5.01    0.60
  -8   5  -3    3.91    0.58
   8  -5   3    5.65    0.67
   8  -5   3    5.72    0.77
   8  -5   3    5.71    0.72
  -9   5  -3    4.06    0.69
  -9   5  -3    4.12    0.64
  -9   5  -3    4.59    0.58
  -9   5  -3    3.23    0.63
   9  -5   3    4.45    0.61
   9  -5   3    4.45    0.69
   9  -5   3    3.51    0.60
   9  -5   3    4.22    0.75
 -10   5  -3    1.04    0.49
 -10   5  -3    0.83    0.69
 -10   5  -3    0.69    0.58
 -10   5  -3   -1.06    0.58
  10  -5   3    0.65    0.55
  10  -5   3    0.35    0.62
  10  -5   3    1.00    0.56
  10  -5   3   -0.23    0.60
  12   4  -3   -0.20    0.63
  12   4  -3    0.32    0.39
 -12  -4   3   -0.20    0.53
 -12  -4   3    0.41    0.48
 -12  -4   3    0.44    0.41
 -12  -4   3   -0.72    0.58
  11   4  -3    0.11    0.31
  11   4  -3    0.69    0.52
 -11  -4   3   -0.20    0.28
 -11  -4   3    0.42    0.52
 -11  -4   3    0.77    0.57
 -11  -4   3    0.49    0.39
  10   4  -3   14.34    0.74
  10   4  -3   14.17    0.62
  10   4  -3   15.33    0.99
 -10  -4   3   13.27    0.96
 -10  -4   3   13.90    0.63
 -10  -4   3   15.43    0.80
 -10  -4   3   14.23    1.02
 -10  -4   3   13.96    0.63
   9   4  -3   11.97    0.51
   9   4  -3   11.84    0.85
   9   4  -3   13.17    0.70
  -9  -4   3   12.73    0.68
  -9  -4   3   10.96    0.50
  -9  -4   3   10.73    0.85
  -9  -4   3   12.05    0.52
  -9  -4   3   11.98    0.83
   8   4  -3    5.95    0.62
   8   4  -3    5.33    0.34
   8   4  -3    5.88    0.52
  -8  -4   3    4.59    0.45
  -8  -4   3    4.77    0.57
  -8  -4   3    5.91    0.62
  -8  -4   3    4.93    0.49
  -8  -4   3    5.93    0.36
  -8  -4   3    5.94    0.35
   7   4  -3    1.44    0.18
   7   4  -3    0.99    0.25
  -7  -4   3    1.47    0.19
  -7  -4   3    0.61    0.25
  -7  -4   3    1.48    0.18
  -7  -4   3    1.10    0.28
  -7  -4   3    1.48    0.27
  -7  -4   3    1.37    0.34
   6   4  -3    1.97    0.21
   6   4  -3    2.02    0.31
  -6  -4   3    1.71    0.33
  -6  -4   3    2.67    0.30
  -6  -4   3    1.91    0.30
  -6  -4   3    2.03    0.33
  -6  -4   3    2.17    0.18
  -6  -4   3    2.33    0.18
   5   4  -3   50.56    0.78
   5   4  -3   48.05    1.11
  -5  -4   3   48.97    0.71
  -5  -4   3   49.67    0.72
  -5  -4   3   48.21    1.01
  -5  -4   3   47.85    1.11
  -5  -4   3   49.68    1.22
   4   4  -3   13.84    0.56
   4   4  -3   13.69    0.51
  -4  -4   3   14.05    0.49
  -4  -4   3   14.50    0.60
  -4  -4   3   14.24    0.30
  -4  -4   3   13.19    0.55
  -4  -4   3   14.07    0.31
   3   4  -3    4.84    0.35
   3   4  -3    4.85    0.32
  -3  -4   3    4.90    0.20
  -3  -4   3    4.64    0.35
  -3  -4   3    5.10    0.30
   2   4  -3    6.88    0.38
   2   4  -3    6.04    0.34
  -2  -4   3    6.36    0.25
  -2  -4   3    7.84    0.40
  -2  -4   3    6.65    0.29
  -2  -4   3    6.46    0.33
  -2  -4   3    6.70    0.26
   1   4  -3   41.13    0.83
   1   4  -3   40.63    0.68
   1   4  -3   41.39    0.87
   1   4  -3   39.73    0.89
   1   4  -3   40.15    0.68
  -1  -4   3   40.93    0.64
  -1  -4   3   42.10    0.77
  -1  -4   3   42.07    0.91
  -1  -4   3   39.32    0.75
   0   4  -3   44.65    0.94
   0   4  -3   45.19    0.83
   0   4  -3   45.00    0.94
   0   4  -3   44.24    0.83
   0  -4   3   45.78    0.94
   0  -4   3   46.48    0.95
   0  -4   3   46.43    0.88
   0  -4   3   45.69    0.88
  -1   4  -3    0.08    0.12
  -1   4  -3    0.14    0.12
  -1   4  -3    0.14    0.15
   1  -4   3    0.01    0.14
   1  -4   3    0.20    0.13
   1  -4   3    0.27    0.12
   1  -4   3    0.20    0.13
  -2   4  -3    7.54    0.39
  -2   4  -3    7.06    0.39
  -2   4  -3    7.24    0.18
  -2   4  -3    7.28    0.46
   2  -4   3    7.84    0.46
   2  -4   3    7.00    0.40
   2  -4   3    7.57    0.35
   2  -4   3    7.96    0.41
  -3   4  -3    3.58    0.34
  -3   4  -3    3.13    0.36
  -3   4  -3    3.78    0.34
  -3   4  -3    3.46    0.20
   3  -4   3    3.77    0.35
   3  -4   3    3.38    0.26
   3  -4   3    3.43    0.35
   3  -4   3    3.39    0.34
  -4   4  -3    5.80    0.30
  -4   4  -3    5.98    0.44
  -4   4  -3    5.10    0.47
  -4   4  -3    5.20    0.41
   4  -4   3    5.77    0.29
   4  -4   3    5.40    0.48
   4  -4   3    5.35    0.42
  -5   4  -3    2.41    0.36
  -5   4  -3    2.46    0.36
  -5   4  -3    2.20    0.28
  -5   4  -3    2.08    0.36
   5  -4   3    2.23    0.23
   5  -4   3    2.59    0.38
   5  -4   3    2.73    0.37
   5  -4   3    2.55    0.36
  -6   4  -3    2.67    0.46
  -6   4  -3    2.86    0.35
  -6   4  -3    2.56    0.38
   6  -4   3    2.65    0.48
   6  -4   3    2.59    0.38
   6  -4   3    2.55    0.37
   6  -4   3    2.60    0.22
  -7   4  -3   13.71    0.79
  -7   4  -3   13.51    0.77
  -7   4  -3   13.79    0.66
  -7   4  -3   12.96    0.86
   7  -4   3   13.72    0.86
   7  -4   3   13.48    0.32
   7  -4   3   13.37    0.74
  -8   4  -3    9.06    0.77
  -8   4  -3    9.53    0.79
  -8   4  -3   10.52    0.88
  -8   4  -3    9.39    0.67
   8  -4   3    9.44    0.76
   8  -4   3   10.02    0.76
   8  -4   3   10.56    0.87
  -9   4  -3    2.26    0.55
  -9   4  -3    2.17    0.45
  -9   4  -3    2.06    0.54
  -9   4  -3    1.89    0.58
   9  -4   3    1.26    0.46
   9  -4   3    1.84    0.48
   9  -4   3    1.57    0.52
   9  -4   3    1.89    0.50
 -10   4  -3    3.57    0.73
 -10   4  -3    5.03    0.67
 -10   4  -3    4.20    0.66
 -10   4  -3    4.15    0.65
  10  -4   3    2.20    0.60
  10  -4   3    3.78    0.72
  10  -4   3    3.12    0.61
  10  -4   3    3.69    0.64
 -11   4  -3    1.49    0.62
 -11   4  -3    1.98    0.65
 -11   4  -3    2.15    0.72
 -11   4  -3    1.63    0.75
  11  -4   3   -0.11    0.75
  11  -4   3    1.55    0.60
  11  -4   3    2.35    0.64
  11  -4   3   -0.29    0.65
  12   3  -3    0.80    0.40
  12   3  -3    0.59    0.70
 -12  -3   3   -0.29    0.52
 -12  -3   3    0.88    0.61
 -12  -3   3   -0.04    0.39
 -12  -3   3   -0.15    0.56
  11   3  -3   -0.05    0.46
  11   3  -3    0.36    0.32
 -11  -3   3    0.27    0.33
 -11  -3   3    0.37    0.50
 -11  -3   3    0.74    0.45
 -11  -3   3    0.21    0.32
 -11  -3   3    0.74    0.52
  10   3  -3    3.02    0.57
 -10  -3   3    2.18    0.34
 -10  -3   3    2.93    0.37
 -10  -3   3    2.25    0.52
 -10  -3   3    3.78    0.63
   9   3  -3   16.47    0.70
   9   3  -3   16.98    0.95
   9   3  -3   17.38    0.62
  -9  -3   3   16.20    0.78
  -9  -3   3   16.62    0.60
  -9  -3   3   17.94    0.98
  -9  -3   3   16.36    0.60
  -9  -3   3   15.23    0.89
   8   3  -3    0.20    0.22
   8   3  -3   -0.18    0.16
   8   3  -3    0.39    0.35
  -8  -3   3    0.04    0.15
  -8  -3   3   -0.16    0.22
  -8  -3   3   -0.13    0.25
  -8  -3   3   -0.06    0.15
  -8  -3   3    0.04    0.30
  -8  -3   3   -0.05    0.21
   7   3  -3    2.19    0.32
   7   3  -3    1.79    0.23
   7   3  -3    2.15    0.35
  -7  -3   3    1.99    0.21
  -7  -3   3    1.89    0.29
  -7  -3   3    1.90    0.22
  -7  -3   3    2.27    0.38
  -7  -3   3    1.94    0.29
  -7  -3   3    1.97    0.36
   6   3  -3   17.90    0.74
   6   3  -3   18.56    0.66
   6   3  -3   18.98    0.44
  -6  -3   3   19.03    0.66
  -6  -3   3   18.99    0.77
  -6  -3   3   18.72    0.40
  -6  -3   3   18.95    0.74
  -6  -3   3   19.16    0.65
  -6  -3   3   18.92    0.42
   5   3  -3    4.09    0.34
   5   3  -3    3.93    0.19
  -5  -3   3    3.67    0.14
  -5  -3   3    3.85    0.33
  -5  -3   3    3.68    0.14
  -5  -3   3    3.81    0.35
  -5  -3   3    3.06    0.37
  -5  -3   3    4.56    0.33
   4   3  -3    5.83    0.19
   4   3  -3    6.41    0.37
  -4  -3   3    6.34    0.37
  -4  -3   3    5.89    0.34
  -4  -3   3    6.00    0.37
  -4  -3   3    5.87    0.40
   3   3  -3    1.84    0.13
   3   3  -3    1.97    0.23
   3   3  -3    2.14    0.25
  -3  -3   3    2.27    0.25
  -3  -3   3    1.96    0.22
  -3  -3   3    1.90    0.22
  -3  -3   3    2.11    0.26
   2   3  -3    0.01    0.10
   2   3  -3    0.02    0.11
  -2  -3   3    0.02    0.08
  -2  -3   3   -0.03    0.05
  -2  -3   3    0.02    0.11
  -2  -3   3   -0.06    0.10
  -2  -3   3   -0.07    0.05
   1   3  -3    0.06    0.06
   1   3  -3   -0.06    0.05
   1   3  -3    0.03    0.09
   1   3  -3    0.04    0.10
  -1  -3   3   -0.01    0.09
  -1  -3   3    0.06    0.06
  -1  -3   3    0.05    0.10
  -1  -3   3    0.20    0.08
  -1  -3   3   -0.24    0.10
  -1  -3   3    0.05    0.07
   0   3  -3   24.65    0.52
   0   3  -3   24.38    0.62
   0   3  -3   24.41    0.60
   0   3  -3   24.76    0.52
   0  -3   3   24.54    0.55
   0  -3   3   25.41    0.56
   0  -3   3   25.12    0.60
   0  -3   3   24.20    0.61
  -1   3  -3   26.58    0.70
  -1   3  -3   26.90    0.61
  -1   3  -3   26.95    0.62
   1  -3   3   27.81    0.63
   1  -3   3   27.74    0.64
   1  -3   3   27.90    0.65
   1  -3   3   28.42    0.71
  -2   3  -3    9.50    0.40
  -2   3  -3    9.77    0.41
  -2   3  -3    9.69    0.47
   2  -3   3    9.89    0.42
   2  -3   3    9.97    0.42
   2  -3   3    9.99    0.46
   2  -3   3    9.71    0.36
  -3   3  -3   37.14    0.89
  -3   3  -3   37.66    0.98
  -3   3  -3   37.27    0.87
   3  -3   3   37.53    0.89
   3  -3   3   37.05    0.72
   3  -3   3   37.58    0.97
   3  -3   3   37.23    0.89
  -4   3  -3   13.62    0.63
  -4   3  -3   13.86    0.56
  -4   3  -3   13.76    0.58
   4  -3   3   13.40    0.57
   4  -3   3   14.28    0.58
   4  -3   3   13.60    0.63
  -5   3  -3   18.17    0.71
  -5   3  -3   17.58    0.77
  -5   3  -3   17.88    0.69
  -5   3  -3   16.78    0.56
   5  -3   3   17.12    0.67
   5  -3   3   17.81    0.68
   5  -3   3   16.88    0.73
  -6   3  -3    0.58    0.23
  -6   3  -3    0.57    0.25
  -6   3  -3    0.49    0.20
  -6   3  -3    0.54    0.30
   6  -3   3    0.71    0.27
   6  -3   3    0.59    0.13
   6  -3   3    0.71    0.29
  -7   3  -3    3.27    0.40
  -7   3  -3    3.54    0.47
   7  -3   3    2.69    0.37
   7  -3   3    3.37    0.21
   7  -3   3    3.71    0.53
   7  -3   3    3.56    0.46
  -8   3  -3   31.40    1.12
  -8   3  -3   30.38    1.21
  -8   3  -3   30.97    1.11
  -8   3  -3   31.22    1.03
   8  -3   3   31.06    1.22
   8  -3   3   31.07    1.20
   8  -3   3   31.70    1.06
  -9   3  -3   12.41    0.87
  -9   3  -3   13.09    0.90
  -9   3  -3   12.25    0.81
  -9   3  -3   11.80    0.93
   9  -3   3   12.77    0.83
   9  -3   3   12.55    0.97
   9  -3   3   11.83    0.92
   9  -3   3   12.43    0.81
 -10   3  -3    7.61    0.95
 -10   3  -3    5.44    0.68
 -10   3  -3    6.27    0.79
 -10   3  -3    4.49    0.63
  10  -3   3    6.61    0.78
  10  -3   3    4.17    0.64
  10  -3   3    7.63    0.95
  10  -3   3    5.70    0.68
 -11   3  -3    3.66    0.70
 -11   3  -3    1.38    0.69
 -11   3  -3    2.52    0.67
 -11   3  -3    2.44    0.66
  11  -3   3    3.97    0.63
  11  -3   3    3.38    0.71
  11  -3   3    4.94    0.68
  11  -3   3    3.72    0.74
  12   2  -3   -0.12    0.44
  12   2  -3   -0.46    0.64
 -12  -2   3   -0.42    0.40
 -12  -2   3    0.01    0.42
 -12  -2   3    0.45    0.57
  11   2  -3    0.13    0.34
  11   2  -3    0.96    0.60
 -11  -2   3    0.31    0.32
 -11  -2   3   -0.07    0.46
 -11  -2   3   -0.11    0.30
 -11  -2   3   -0.08    0.33
  10   2  -3   -0.30    0.27
  10   2  -3    0.26    0.44
 -10  -2   3   -0.25    0.37
 -10  -2   3   -0.27    0.25
 -10  -2   3   -0.24    0.41
 -10  -2   3    0.16    0.25
 -10  -2   3   -0.18    0.25
   9   2  -3    0.90    0.25
   9   2  -3    0.55    0.35
  -9  -2   3    0.81    0.23
  -9  -2   3    1.40    0.44
  -9  -2   3    1.19    0.25
  -9  -2   3    0.88    0.25
  -9  -2   3    0.77    0.37
   8   2  -3    0.95    0.22
  -8  -2   3    0.79    0.23
  -8  -2   3    0.91    0.20
  -8  -2   3    0.73    0.33
  -8  -2   3    0.48    0.31
  -8  -2   3    0.63    0.18
  -8  -2   3    0.85    0.19
   7   2  -3    0.54    0.27
   7   2  -3    0.35    0.15
   7   2  -3    0.40    0.18
  -7  -2   3    0.41    0.14
  -7  -2   3    0.42    0.14
  -7  -2   3    0.78    0.15
  -7  -2   3    0.61    0.19
  -7  -2   3    0.20    0.24
  -7  -2   3    0.26    0.23
   6   2  -3   -0.07    0.10
   6   2  -3    0.52    0.22
   6   2  -3    0.22    0.15
  -6  -2   3    0.20    0.09
  -6  -2   3    0.13    0.15
  -6  -2   3    0.09    0.18
  -6  -2   3   -0.12    0.17
  -6  -2   3   -0.01    0.09
   5   2  -3    3.37    0.29
   5   2  -3    3.82    0.19
   5   2  -3    3.67    0.37
  -5  -2   3    3.93    0.37
  -5  -2   3    3.84    0.31
  -5  -2   3    3.52    0.29
  -5  -2   3    3.70    0.15
  -5  -2   3    3.40    0.34
   4   2  -3   13.35    0.48
   4   2  -3   12.94    0.53
  -4  -2   3   13.83    0.53
  -4  -2   3   13.18    0.47
  -4  -2   3   13.61    0.48
  -4  -2   3   12.54    0.52
   3   2  -3   18.68    0.54
  -3  -2   3   19.23    0.58
  -3  -2   3   19.34    0.55
  -3  -2   3   19.35    0.54
  -3  -2   3   18.30    0.55
   2   2  -3   22.58    0.36
   2   2  -3   22.73    0.57
  -2  -2   3   23.03    0.59
  -2  -2   3   22.65    0.54
  -2  -2   3   22.84    0.56
   1   2  -3    1.18    0.14
   1   2  -3    1.31    0.17
  -1  -2   3    1.30    0.11
  -1  -2   3    1.15    0.17
  -1  -2   3    0.99    0.13
  -1  -2   3    1.17    0.10
  -1  -2   3    1.15    0.16
  -1  -2   3    1.25    0.13
   0   2  -3    8.70    0.26
   0   2  -3    8.79    0.34
   0   2  -3    8.62    0.26
   0   2  -3    8.59    0.21
   0   2  -3    8.40    0.31
   0  -2   3    8.68    0.34
   0  -2   3    8.97    0.32
   0  -2   3    8.84    0.28
   0  -2   3    8.57    0.28
  -1   2  -3   42.17    0.76
  -1   2  -3   42.48    0.75
  -1   2  -3   42.01    0.84
   1  -2   3   40.88    0.77
   1  -2   3   42.13    0.77
   1  -2   3   42.15    0.83
  -2   2  -3   31.47    0.78
  -2   2  -3   31.51    0.70
  -2   2  -3   32.11    0.70
   2  -2   3   33.04    0.78
   2  -2   3   31.36    0.71
   2  -2   3   31.70    0.71
  -3   2  -3   20.87    0.60
  -3   2  -3   20.13    0.66
  -3   2  -3   19.93    0.60
   3  -2   3   19.96    0.60
   3  -2   3   19.54    0.64
   3  -2   3   20.78    0.60
  -4   2  -3    6.45    0.43
  -4   2  -3    6.97    0.40
  -4   2  -3    5.88    0.39
   4  -2   3    6.02    0.38
   4  -2   3    6.11    0.44
   4  -2   3    5.98    0.38
  -5   2  -3    4.89    0.40
  -5   2  -3    4.77    0.40
  -5   2  -3    4.77    0.45
   5  -2   3    4.87    0.39
   5  -2   3    4.21    0.44
   5  -2   3    4.65    0.40
  -6   2  -3    0.04    0.18
  -6   2  -3    0.35    0.27
  -6   2  -3    0.05    0.20
   6  -2   3    0.10    0.20
   6  -2   3    0.03    0.21
   6  -2   3    0.21    0.20
  -7   2  -3    0.90    0.28
  -7   2  -3    0.87    0.31
  -7   2  -3    0.56    0.29
   7  -2   3    0.53    0.32
   7  -2   3    1.16    0.31
   7  -2   3    0.39    0.25
  -8   2  -3    3.94    0.52
  -8   2  -3    3.22    0.42
  -8   2  -3    3.46    0.46
  -8   2  -3    3.91    0.55
   8  -2   3    4.07    0.49
   8  -2   3    3.94    0.58
   8  -2   3    4.79    0.59
   8  -2   3    3.69    0.45
  -9   2  -3    0.84    0.37
  -9   2  -3    0.67    0.36
  -9   2  -3    0.47    0.40
  -9   2  -3    0.84    0.36
   9  -2   3    0.04    0.39
   9  -2   3    0.65    0.39
   9  -2   3    1.05    0.34
   9  -2   3    0.39    0.36
 -10   2  -3    8.49    0.82
 -10   2  -3   11.33    0.88
 -10   2  -3    9.35    0.83
 -10   2  -3    9.14    0.92
  10  -2   3    9.87    0.91
  10  -2   3    9.70    0.80
  10  -2   3   10.74    0.81
  10  -2   3    9.96    0.91
 -11   2  -3   -0.63    0.46
 -11   2  -3   -0.15    0.58
 -11   2  -3   -0.39    0.50
 -11   2  -3    0.15    0.48
  11  -2   3   -0.26    0.56
  11  -2   3    0.65    0.57
  11  -2   3    0.24    0.47
  11  -2   3    0.09    0.45
 -12   2  -3    3.77    0.76
 -12   2  -3    4.96    0.80
 -12   2  -3    2.74    0.84
 -12   2  -3    3.62    0.78
  12  -2   3    5.63    0.71
  12  -2   3    5.15    0.99
  12  -2   3    4.10    0.69
  12   1  -3    1.15    0.49
  12   1  -3    0.70    0.64
 -12  -1   3    0.88    0.59
 -12  -1   3    1.12    0.47
 -12  -1   3   -0.23    0.46
 -12  -1   3    0.00    0.44
  11   1  -3    2.21    0.49
  11   1  -3    2.83    0.65
 -11  -1   3    2.02    0.41
 -11  -1   3    3.32    0.47
 -11  -1   3    2.64    0.60
 -11  -1   3    2.11    0.50
  10   1  -3    1.08    0.35
  10   1  -3    0.92    0.47
 -10  -1   3    1.08    0.44
 -10  -1   3    1.95    0.35
 -10  -1   3    1.43    0.33
   9   1  -3   -0.72    0.34
   9   1  -3    0.19    0.24
  -9  -1   3    0.29    0.37
  -9  -1   3    0.46    0.22
  -9  -1   3    0.17    0.22
  -9  -1   3    0.21    0.34
  -9  -1   3    0.18    0.24
   8   1  -3    0.56    0.22
  -8  -1   3    0.87    0.21
  -8  -1   3    0.94    0.22
  -8  -1   3    0.47    0.20
  -8  -1   3    0.70    0.31
  -8  -1   3    0.36    0.29
  -8  -1   3    0.61    0.20
   7   1  -3    2.25    0.28
   7   1  -3    2.46    0.39
  -7  -1   3    2.19    0.25
  -7  -1   3    2.38    0.26
  -7  -1   3    2.33    0.28
  -7  -1   3    2.25    0.39
  -7  -1   3    2.16    0.38
  -7  -1   3    2.19    0.24
   6   1  -3   13.75    0.66
   6   1  -3   13.91    0.45
  -6  -1   3   13.92    0.42
  -6  -1   3   13.96    0.49
  -6  -1   3   13.49    0.63
  -6  -1   3   14.28    0.41
  -6  -1   3   14.44    0.66
  -6  -1   3   14.08    0.41
   5   1  -3    4.07    0.37
   5   1  -3    3.91    0.23
  -5  -1   3    3.74    0.19
  -5  -1   3    4.11    0.19
  -5  -1   3    4.06    0.28
  -5  -1   3    3.61    0.35
  -5  -1   3    3.92    0.21
  -5  -1   3    3.75    0.35
   4   1  -3   20.90    0.39
   4   1  -3   19.64    0.63
  -4  -1   3   20.38    0.31
  -4  -1   3   20.86    0.35
  -4  -1   3   20.87    0.65
  -4  -1   3   20.43    0.31
  -4  -1   3   20.39    0.55
  -4  -1   3   19.93    0.64
  -3  -1   3    4.97    0.30
  -3  -1   3    5.82    0.32
  -3  -1   3    4.60    0.29
  -3  -1   3    4.80    0.26
   2   1  -3    1.32    0.18
  -2  -1   3    1.29    0.17
  -2  -1   3    1.28    0.17
  -2  -1   3    1.36    0.17
  -2  -1   3    1.32    0.17
   1   1  -3  116.76    1.56
   1   1  -3  122.23    1.67
  -1  -1   3  119.42    1.57
  -1  -1   3  123.46    1.66
  -1  -1   3  120.40    1.36
  -1  -1   3  121.78    1.35
   0   1  -3    2.30    0.13
   0   1  -3    2.01    0.17
   0   1  -3    2.48    0.14
   0   1  -3    2.46    0.14
   0  -1   3    2.35    0.15
   0  -1   3    2.48    0.15
   0  -1   3    2.36    0.16
  -1   1  -3   15.94    0.39
  -1   1  -3   15.25    0.44
  -1   1  -3   14.56    0.38
  -1   1  -3   15.83    0.44
   1  -1   3   15.41    0.44
   1  -1   3   16.18    0.41
   1  -1   3   14.93    0.40
  -2   1  -3    0.93    0.14
  -2   1  -3    1.29    0.19
  -2   1  -3    1.34    0.17
   2  -1   3    1.50    0.18
   2  -1   3    1.11    0.16
   2  -1   3    1.49    0.20
  -3   1  -3    0.20    0.13
  -3   1  -3    0.39    0.13
  -3   1  -3    0.46    0.16
   3  -1   3    0.48    0.15
   3  -1   3    0.42    0.16
   3  -1   3    0.43    0.14
  -4   1  -3    1.55    0.26
  -4   1  -3    1.52    0.21
  -4   1  -3    1.77    0.23
   4  -1   3    1.50    0.24
   4  -1   3    2.15    0.26
   4  -1   3    2.04    0.26
  -5   1  -3   53.57    1.13
  -5   1  -3   52.19    1.14
  -5   1  -3   54.57    1.26
   5  -1   3   51.80    1.13
   5  -1   3   53.26    1.11
   5  -1   3   55.18    1.24
  -6   1  -3    0.01    0.17
  -6   1  -3    0.16    0.18
  -6   1  -3   -0.46    0.20
   6  -1   3   -0.10    0.16
   6  -1   3    0.04    0.20
   6  -1   3    0.12    0.16
   6  -1   3   -0.12    0.18
  -7   1  -3    2.36    0.35
  -7   1  -3    2.21    0.39
  -7   1  -3    1.99    0.35
   7  -1   3    2.73    0.43
   7  -1   3    1.91    0.31
   7  -1   3    2.06    0.31
   7  -1   3    2.45    0.40
  -8   1  -3   -0.05    0.27
  -8   1  -3    0.09    0.30
   8  -1   3    0.02    0.35
   8  -1   3    0.02    0.30
   8  -1   3   -0.24    0.22
  -9   1  -3    4.88    0.56
  -9   1  -3    5.71    0.67
  -9   1  -3    4.96    0.54
   9  -1   3    5.54    0.31
   9  -1   3    6.61    0.58
   9  -1   3    5.35    0.70
   9  -1   3    6.20    0.71
   9  -1   3    5.23    0.58
 -10   1  -3   -0.24    0.37
 -10   1  -3    0.43    0.36
 -10   1  -3   -0.05    0.43
 -10   1  -3    0.12    0.38
  10  -1   3    0.22    0.15
  10  -1   3    0.85    0.46
  10  -1   3    0.25    0.41
  10  -1   3   -0.02    0.34
  10  -1   3    0.19    0.33
 -11   1  -3    4.67    0.66
 -11   1  -3    6.31    0.79
 -11   1  -3    3.32    0.61
 -11   1  -3    4.78    0.73
  11  -1   3    4.31    0.69
  11  -1   3    3.19    0.57
  11  -1   3    4.83    0.59
  11  -1   3    4.85    0.79
 -12   1  -3    2.30    0.74
 -12   1  -3    1.89    0.64
 -12   1  -3    1.34    0.62
  12  -1   3    2.96    0.78
  12  -1   3    2.60    0.60
  12  -1   3    1.16    0.64
  12  -1   3    2.57    0.58
  12   0  -3    5.08    0.85
  12   0  -3    7.12    0.76
 -12   0   3    6.99    0.85
 -12   0   3    4.21    0.83
 -12   0   3    6.77    0.87
 -12   0   3    6.64    0.83
  11   0  -3    2.76    0.66
  11   0  -3    2.36    0.51
 -11   0   3    3.51    0.51
 -11   0   3    3.27    0.50
 -11   0   3    3.19    0.63
 -11   0   3    2.93    0.49
  10   0  -3    0.65    0.36
  10   0  -3    1.67    0.49
 -10   0   3    1.22    0.38
 -10   0   3    1.49    0.36
 -10   0   3    1.61    0.52
 -10   0   3    1.89    0.38
   9   0  -3    2.21    0.37
   9   0  -3    1.26    0.44
  -9   0   3    1.85    0.30
  -9   0   3    2.01    0.47
  -9   0   3    1.53    0.31
  -9   0   3    1.54    0.31
   8   0  -3    1.84    0.30
  -8   0   3    1.27    0.26
  -8   0   3    1.62    0.25
  -8   0   3    1.77    0.38
  -8   0   3    1.68    0.29
   7   0  -3   49.45    1.05
   7   0  -3   48.07    1.30
  -7   0   3   47.99    1.29
  -7   0   3   48.54    1.33
  -7   0   3   50.01    0.94
  -7   0   3   47.89    0.98
  -7   0   3   47.48    0.98
  -7   0   3   48.47    1.00
   6   0  -3   13.84    0.49
   6   0  -3   14.30    0.65
  -6   0   3   13.44    0.44
  -6   0   3   12.82    0.65
  -6   0   3   13.54    0.44
  -6   0   3   12.29    0.46
  -6   0   3   13.06    0.62
   5   0  -3    2.38    0.31
   5   0  -3    2.04    0.23
  -5   0   3    1.86    0.27
  -5   0   3    2.03    0.21
  -5   0   3    1.91    0.19
  -5   0   3    1.76    0.21
  -5   0   3    2.22    0.30
  -5   0   3    2.09    0.19
   4   0  -3  136.76    2.07
   4   0  -3  139.87    1.79
  -4   0   3  137.28    1.75
  -4   0   3  140.91    2.08
  -4   0   3  138.40    2.14
  -4   0   3  138.84    1.86
  -4   0   3  137.77    1.70
  -4   0   3  140.34    1.71
   3   0  -3   36.04    0.81
   3   0  -3   34.42    0.76
  -3   0   3   35.44    0.68
  -3   0   3   33.91    0.50
  -3   0   3   35.18    0.50
  -3   0   3   34.60    0.55
  -3   0   3   33.88    0.79
  -3   0   3   34.95    0.76
   2   0  -3   44.58    0.85
   2   0  -3   44.40    0.79
  -2   0   3   44.02    0.79
  -2   0   3   46.32    0.86
  -2   0   3   43.98    0.61
   1   0  -3    0.39    0.11
   1   0  -3    0.52    0.11
  -1   0   3    0.53    0.11
  -1   0   3    0.35    0.09
  -1   0   3    0.49    0.08
  -1   0   3    0.42    0.06
  -1   0   3    0.50    0.13
  -1   0   3    0.44    0.05
   0   0  -3    1.01    0.13
   0   0  -3    1.22    0.14
   0   0  -3    1.02    0.10
   0   0  -3    1.01    0.15
   0   0  -3    0.87    0.10
   0   0   3    0.98    0.11
   0   0   3    1.07    0.13
   0   0   3    1.16    0.11
   0   0   3    0.84    0.13
  -1   0  -3 1000.00   11.75
  -1   0  -3  972.23   11.40
  -1   0  -3  958.85   11.41
  -1   0  -3  961.06   11.54
   1   0   3  972.09   11.55
   1   0   3  986.80   11.80
   1   0   3  967.67   11.60
   1   0   3  966.82   11.38
  -2   0  -3  171.04    2.20
  -2   0  -3  174.53    2.31
  -2   0  -3  174.24    2.22
   2   0   3  174.77    2.22
   2   0   3  170.84    2.22
   2   0   3  179.22    2.31
  -3   0  -3   54.52    0.98
  -3   0  -3   54.76    1.06
  -3   0  -3   50.56    0.95
   3   0   3   54.18    1.05
   3   0   3   52.17    0.97
   3   0   3   53.50    0.96
  -4   0  -3   37.55    0.92
  -4   0  -3   37.04    0.84
  -4   0  -3   37.89    0.84
   4   0   3   36.53    0.90
   4   0   3   37.23    0.85
   4   0   3   37.46    0.84
   4   0   3   38.54    0.83
  -5   0  -3   13.49    0.54
  -5   0  -3   12.59    0.52
  -5   0  -3   13.11    0.57
   5   0   3   13.53    0.56
   5   0   3   13.78    0.52
   5   0   3   13.70    0.57
   5   0   3   13.43    0.53
  -6   0  -3   25.60    0.79
  -6   0  -3   24.63    0.83
  -6   0  -3   24.64    0.77
   6   0   3   24.49    0.84
   6   0   3   23.71    0.82
   6   0   3   24.32    0.74
   6   0   3   25.01    0.76
  -7   0  -3    1.84    0.35
  -7   0  -3    1.96    0.29
  -7   0  -3    2.06    0.33
   7   0   3    2.29    0.37
   7   0   3    2.29    0.31
   7   0   3    2.68    0.35
   7   0   3    1.71    0.33
  -8   0  -3    0.04    0.23
  -8   0  -3    0.06    0.24
  -8   0  -3   -0.17    0.25
   8   0   3   -0.26    0.31
   8   0   3   -0.02    0.29
   8   0   3    0.03    0.22
   8   0   3    0.43    0.23
  -9   0  -3   12.20    0.75
  -9   0  -3   10.58    0.70
  -9   0  -3   11.74    0.83
   9   0   3   10.96    0.76
   9   0   3    9.89    0.78
   9   0   3    9.98    0.67
   9   0   3   10.55    0.44
 -10   0  -3    0.10    0.39
 -10   0  -3    0.77    0.38
 -10   0  -3    0.74    0.38
  10   0   3    0.58    0.20
  10   0   3    0.74    0.43
  10   0   3    0.08    0.39
  10   0   3    0.64    0.36
  10   0   3    0.33    0.35
 -11   0  -3    8.90    0.91
 -11   0  -3   10.58    0.93
 -11   0  -3    8.90    0.86
 -11   0  -3    8.10    0.88
  11   0   3   10.20    0.79
  11   0   3    9.32    0.90
  11   0   3    8.45    0.97
  11   0   3    8.51    0.73
  11   0   3    9.26    0.43
 -12   0  -3   -0.14    0.56
 -12   0  -3    1.47    0.56
 -12   0  -3    0.28    0.59
 -12   0  -3    0.77    0.54
  12   0   3    0.48    0.22
  12   0   3    0.99    0.48
  12   0   3   -0.08    0.64
  12   0   3    1.81    0.64
  12  -1  -3    1.45    0.76
  12  -1  -3    0.25    0.57
 -12   1   3    0.60    0.52
 -12   1   3    0.53    0.54
 -12   1   3    1.36    0.55
  11  -1  -3    2.27    0.61
  11  -1  -3    2.64    0.56
 -11   1   3    2.58    0.52
 -11   1   3    2.70    0.53
 -11   1   3    2.08    0.59
 -11   1   3    2.58    0.50
  10  -1  -3    0.58    0.45
  10  -1  -3    1.61    0.44
 -10   1   3    0.49    0.36
 -10   1   3    1.14    0.51
 -10   1   3    0.62    0.38
   9  -1  -3    1.18    0.44
   9  -1  -3    2.18    0.39
  -9   1   3    1.57    0.33
  -9   1   3    1.91    0.38
  -9   1   3    2.03    0.37
  -9   1   3    1.48    0.41
   8  -1  -3   23.01    0.83
   8  -1  -3   23.89    1.03
  -8   1   3   22.87    0.75
  -8   1   3   23.39    0.78
  -8   1   3   22.43    0.78
  -8   1   3   23.51    1.00
   7  -1  -3   41.98    1.04
   7  -1  -3   42.86    1.26
  -7   1   3   42.44    1.24
  -7   1   3   41.70    0.77
  -7   1   3   40.81    0.97
  -7   1   3   41.23    0.95
  -7   1   3   40.99    1.00
   6  -1  -3    6.14    0.51
   6  -1  -3    6.91    0.40
  -6   1   3    7.10    0.30
  -6   1   3    5.97    0.35
  -6   1   3    5.63    0.34
  -6   1   3    6.78    0.50
  -6   1   3    6.59    0.40
   5  -1  -3    0.88    0.19
   5  -1  -3    1.19    0.25
  -5   1   3    0.88    0.21
  -5   1   3    1.13    0.16
  -5   1   3    1.15    0.20
  -5   1   3    1.02    0.14
  -5   1   3    1.08    0.16
   4  -1  -3   13.06    0.54
   4  -1  -3   13.68    0.53
  -4   1   3   13.12    0.38
  -4   1   3   13.24    0.54
  -4   1   3   13.41    0.42
  -4   1   3   13.20    0.51
  -4   1   3   13.53    0.37
  -4   1   3   13.02    0.39
   3  -1  -3   23.00    0.66
   3  -1  -3   24.51    0.36
   3  -1  -3   25.80    0.64
  -3   1   3   24.79    0.50
  -3   1   3   24.39    0.53
  -3   1   3   24.68    0.62
  -3   1   3   24.97    0.49
  -3   1   3   24.08    0.66
   2  -1  -3    0.20    0.10
   2  -1  -3    0.06    0.05
   2  -1  -3    0.19    0.05
   2  -1  -3    0.14    0.09
  -2   1   3    0.07    0.07
  -2   1   3    0.07    0.06
  -2   1   3    0.27    0.10
  -2   1   3    0.12    0.09
   1  -1  -3    3.83    0.14
   1  -1  -3    3.68    0.17
   1  -1  -3    3.51    0.22
   1  -1  -3    3.85    0.15
  -1   1   3    3.88    0.16
  -1   1   3    3.86    0.23
  -1   1   3    3.78    0.17
  -1   1   3    3.75    0.17
   0  -1  -3    2.18    0.18
   0  -1  -3    2.25    0.18
   0  -1  -3    2.49    0.16
   0  -1  -3    2.31    0.14
   0   1   3    2.34    0.16
   0   1   3    2.33    0.18
   0   1   3    2.50    0.17
   0   1   3    2.56    0.15
   0   1   3    2.31    0.08
  -1  -1  -3  321.98    3.78
  -1  -1  -3  318.43    3.67
  -1  -1  -3  320.43    3.69
  -1  -1  -3  320.90    3.69
   1   1   3  322.98    3.78
   1   1   3  314.13    3.71
   1   1   3  333.37    3.84
   1   1   3  329.81    3.91
  -2  -1  -3   51.12    0.79
  -2  -1  -3   53.21    0.95
  -2  -1  -3   50.95    0.88
  -2  -1  -3   53.09    0.88
   2   1   3   52.11    0.88
   2   1   3   51.55    0.94
   2   1   3   52.85    0.79
   2   1   3   52.24    0.89
  -3  -1  -3    5.61    0.29
  -3  -1  -3    5.97    0.31
  -3  -1  -3    5.87    0.34
   3   1   3    5.97    0.31
   3   1   3    5.83    0.28
   3   1   3    5.44    0.29
   3   1   3    5.78    0.34
  -4  -1  -3   21.55    0.67
  -4  -1  -3   21.20    0.60
  -4  -1  -3   21.57    0.60
   4   1   3   21.90    0.59
   4   1   3   20.99    0.65
   4   1   3   21.20    0.61
   4   1   3   21.57    0.60
  -5  -1  -3    3.96    0.32
  -5  -1  -3    4.21    0.32
  -5  -1  -3    4.35    0.38
   5   1   3    4.54    0.31
   5   1   3    4.00    0.32
   5   1   3    4.71    0.38
   5   1   3    4.48    0.35
  -6  -1  -3   12.89    0.55
  -6  -1  -3   12.88    0.56
  -6  -1  -3   12.51    0.61
   6   1   3   12.57    0.54
   6   1   3   13.45    0.61
   6   1   3   13.03    0.55
   6   1   3   12.19    0.59
  -7  -1  -3    4.23    0.40
  -7  -1  -3    3.81    0.46
  -7  -1  -3    4.47    0.41
   7   1   3    3.52    0.39
   7   1   3    4.34    0.37
   7   1   3    4.68    0.45
   7   1   3    4.97    0.46
  -8  -1  -3    0.56    0.25
  -8  -1  -3    0.53    0.24
  -8  -1  -3    0.68    0.30
   8   1   3    0.33    0.21
   8   1   3    0.55    0.24
   8   1   3    0.78    0.30
   8   1   3    0.82    0.31
  -9  -1  -3   21.21    0.97
   9   1   3   21.49    0.96
   9   1   3   21.23    0.79
   9   1   3   20.44    0.81
   9   1   3   21.63    1.01
   9   1   3   21.21    0.66
 -10  -1  -3    2.02    0.44
 -10  -1  -3    2.32    0.44
 -10  -1  -3    2.95    0.54
  10   1   3    2.71    0.44
  10   1   3    2.31    0.54
  10   1   3    2.24    0.49
  10   1   3    2.63    0.41
  10   1   3    2.70    0.32
 -11  -1  -3    6.02    0.77
 -11  -1  -3    5.85    0.69
 -11  -1  -3    4.17    0.67
  11   1   3    4.68    0.67
  11   1   3    5.41    0.68
  11   1   3    5.50    0.46
  11   1   3    5.14    0.61
  11   1   3    4.83    0.67
 -12  -1  -3    1.29    0.53
 -12  -1  -3    0.32    0.49
 -12  -1  -3    0.46    0.54
 -12  -1  -3   -1.11    0.52
  12   1   3   -0.28    0.42
  12   1   3    1.18    0.42
  12   1   3    0.65    0.29
  12   1   3   -0.95    0.53
  12   1   3    0.82    0.58
 -13  -1  -3    3.74    0.73
 -13  -1  -3    3.01    0.84
 -13  -1  -3    1.62    0.73
 -13  -1  -3    1.65    0.68
  13   1   3    2.88    0.55
  13   1   3    3.63    0.57
  11  -2  -3    0.14    0.63
 -11   2   3    0.63    0.46
 -11   2   3    0.25    0.55
 -11   2   3    0.43    0.49
 -11   2   3    0.19    0.44
  10  -2  -3    9.66    0.84
  10  -2  -3    8.70    0.96
 -10   2   3    8.89    0.93
 -10   2   3    9.67    0.75
 -10   2   3    8.32    0.74
 -10   2   3    8.43    0.75
   9  -2  -3    3.49    0.62
   9  -2  -3    3.61    0.52
   9  -2  -3    3.17    0.25
   9  -2  -3    3.77    0.25
  -9   2   3    3.92    0.47
  -9   2   3    3.76    0.49
  -9   2   3    4.11    0.58
  -9   2   3    3.82    0.50
   8  -2  -3    4.12    0.52
   8  -2  -3    2.64    0.27
   8  -2  -3    2.99    0.27
   8  -2  -3    3.14    0.50
  -8   2   3    2.39    0.56
  -8   2   3    3.49    0.40
  -8   2   3    3.42    0.41
  -8   2   3    2.66    0.44
   7  -2  -3    8.14    0.54
   7  -2  -3    6.64    0.32
   7  -2  -3    6.96    0.33
   7  -2  -3    7.35    0.60
  -7   2   3    7.11    0.48
  -7   2   3    6.74    0.50
  -7   2   3    6.84    0.46
   6  -2  -3    0.89    0.15
   6  -2  -3    1.13    0.24
   6  -2  -3    0.82    0.27
   6  -2  -3    0.70    0.15
  -6   2   3    0.84    0.20
  -6   2   3    1.01    0.12
  -6   2   3    0.85    0.20
  -6   2   3    1.16    0.29
  -6   2   3    0.93    0.21
   5  -2  -3    0.05    0.11
   5  -2  -3    0.11    0.11
   5  -2  -3   -0.29    0.18
  -5   2   3   -0.01    0.08
  -5   2   3   -0.16    0.11
  -5   2   3    0.02    0.19
  -5   2   3    0.02    0.15
  -5   2   3   -0.09    0.12
   4  -2  -3    0.63    0.21
   4  -2  -3    0.47    0.13
   4  -2  -3    0.49    0.11
   4  -2  -3    0.47    0.19
  -4   2   3    0.82    0.12
  -4   2   3    0.65    0.17
  -4   2   3    0.77    0.15
  -4   2   3    0.63    0.19
  -4   2   3    0.54    0.14
   3  -2  -3   25.88    0.53
   3  -2  -3   24.20    0.69
   3  -2  -3   24.37    0.64
   3  -2  -3   24.84    0.51
  -3   2   3   25.14    0.62
  -3   2   3   24.19    0.57
  -3   2   3   25.38    0.57
  -3   2   3   25.49    0.71
   2  -2  -3    5.52    0.32
   2  -2  -3    5.61    0.23
   2  -2  -3    5.82    0.25
   2  -2  -3    5.68    0.27
  -2   2   3    5.49    0.26
  -2   2   3    5.64    0.25
  -2   2   3    5.49    0.31
   1  -2  -3   13.52    0.34
   1  -2  -3   13.28    0.36
   1  -2  -3   13.02    0.42
   1  -2  -3   13.47    0.33
  -1   2   3   12.95    0.37
  -1   2   3   13.51    0.36
  -1   2   3   13.81    0.43
   0  -2  -3    5.69    0.23
   0  -2  -3    5.82    0.25
   0   2   3    5.98    0.25
   0   2   3    5.83    0.25
  -1  -2  -3   23.97    0.35
  -1  -2  -3   24.77    0.53
  -1  -2  -3   24.60    0.54
   1   2   3   24.88    0.55
   1   2   3   25.07    0.48
   1   2   3   24.51    0.53
  -2  -2  -3   33.87    0.55
  -2  -2  -3   33.84    0.67
  -2  -2  -3   33.32    0.69
  -2  -2  -3   34.18    0.57
   2   2   3   32.70    0.67
   2   2   3   34.34    0.74
   2   2   3   34.30    0.57
   2   2   3   34.72    0.55
   2   2   3   32.59    0.68
  -3  -2  -3    7.05    0.22
  -3  -2  -3    7.11    0.29
  -3  -2  -3    7.08    0.36
  -3  -2  -3    7.14    0.34
  -3  -2  -3    6.77    0.32
   3   2   3    7.35    0.29
   3   2   3    7.17    0.36
   3   2   3    7.20    0.33
  -4  -2  -3    5.98    0.32
  -4  -2  -3    5.71    0.33
  -4  -2  -3    5.54    0.32
  -4  -2  -3    5.67    0.35
   4   2   3    5.66    0.32
   4   2   3    6.10    0.38
   4   2   3    5.95    0.31
   4   2   3    5.58    0.33
  -5  -2  -3    1.78    0.24
  -5  -2  -3    1.74    0.23
  -5  -2  -3    2.12    0.27
  -5  -2  -3    1.68    0.28
   5   2   3    2.62    0.31
   5   2   3    1.69    0.22
   5   2   3    2.18    0.26
  -6  -2  -3    1.59    0.30
  -6  -2  -3    1.09    0.21
  -6  -2  -3    1.16    0.24
   6   2   3    1.23    0.27
   6   2   3    1.26    0.26
   6   2   3    1.78    0.28
   6   2   3    1.42    0.23
  -7  -2  -3    0.98    0.29
  -7  -2  -3    0.66    0.22
  -7  -2  -3    0.95    0.23
   7   2   3    0.61    0.27
   7   2   3    0.26    0.17
   7   2   3    0.59    0.22
   7   2   3    0.55    0.23
  -8  -2  -3    2.59    0.40
  -8  -2  -3    3.06    0.39
  -8  -2  -3    2.53    0.35
   8   2   3    3.16    0.38
   8   2   3    2.81    0.35
   8   2   3    2.58    0.39
   8   2   3    2.39    0.41
  -9  -2  -3   11.93    0.77
  -9  -2  -3   12.57    0.70
  -9  -2  -3   13.53    0.72
   9   2   3   13.11    0.77
   9   2   3   11.84    0.56
   9   2   3   12.22    0.60
   9   2   3   11.90    0.80
   9   2   3   12.66    0.66
 -10  -2  -3   -0.12    0.30
 -10  -2  -3    0.49    0.36
 -10  -2  -3    0.50    0.34
  10   2   3    0.12    0.23
  10   2   3   -0.13    0.28
  10   2   3    0.05    0.35
  10   2   3    0.04    0.25
  10   2   3    0.42    0.36
 -11  -2  -3    4.21    0.58
 -11  -2  -3    4.77    0.60
 -11  -2  -3    4.30    0.63
  11   2   3    4.76    0.67
  11   2   3    4.13    0.49
  11   2   3    4.97    0.71
  11   2   3    5.52    0.63
  11   2   3    4.65    0.55
 -12  -2  -3   -0.19    0.47
 -12  -2  -3   -0.79    0.51
 -12  -2  -3    0.21    0.47
  12   2   3    0.19    0.52
  12   2   3    0.34    0.52
  12   2   3    0.40    0.32
  12   2   3    0.15    0.36
  12   2   3    0.37    0.40
 -13  -2  -3    2.48    0.72
 -13  -2  -3    2.36    0.69
 -13  -2  -3    1.81    0.65
 -13  -2  -3    2.06    0.74
  13   2   3    3.06    0.76
  13   2   3    3.37    0.50
  13   2   3    2.56    0.82
  13   2   3    2.62    0.43
  13   2   3    2.80    0.52
  11  -3  -3   12.03    1.24
 -11   3   3   11.43    1.01
 -11   3   3   10.94    0.98
 -11   3   3   10.87    1.00
 -11   3   3   10.87    1.16
  10  -3  -3    2.91    0.30
  10  -3  -3    2.58    0.29
  10  -3  -3    2.76    0.64
 -10   3   3    3.20    0.52
 -10   3   3    2.29    0.58
 -10   3   3    3.30    0.56
 -10   3   3    3.18    0.52
   9  -3  -3    8.09    0.46
   9  -3  -3    6.75    0.44
   9  -3  -3    8.29    0.87
  -9   3   3    7.16    0.70
  -9   3   3    6.83    0.80
  -9   3   3    8.55    0.73
  -9   3   3    9.23    0.70
   8  -3  -3    1.69    0.26
   8  -3  -3    2.03    0.27
   8  -3  -3    1.48    0.44
  -8   3   3    1.48    0.38
  -8   3   3    1.50    0.39
  -8   3   3    1.80    0.35
  -8   3   3    1.56    0.35
   7  -3  -3   10.86    0.48
   7  -3  -3   10.90    0.48
   7  -3  -3   10.30    0.71
  -7   3   3    9.65    0.56
  -7   3   3   10.46    0.61
  -7   3   3   11.50    0.63
  -7   3   3   11.58    0.71
   6  -3  -3   25.01    0.68
   6  -3  -3   24.07    0.65
   6  -3  -3   24.84    0.91
  -6   3   3   24.96    0.91
  -6   3   3   24.14    0.75
  -6   3   3   23.86    0.76
  -6   3   3   23.50    0.81
   5  -3  -3   12.98    0.46
   5  -3  -3   12.70    0.61
   5  -3  -3   11.94    0.60
   5  -3  -3   12.60    0.47
  -5   3   3   12.44    0.56
  -5   3   3   12.55    0.52
  -5   3   3   12.89    0.29
  -5   3   3   12.28    0.60
  -5   3   3   12.90    0.52
   4  -3  -3    0.18    0.15
   4  -3  -3    0.19    0.17
   4  -3  -3    0.21    0.13
   4  -3  -3    0.10    0.11
  -4   3   3    0.13    0.13
  -4   3   3    0.20    0.14
  -4   3   3    0.11    0.15
  -4   3   3    0.07    0.15
   3  -3  -3   41.89    0.80
   3  -3  -3   42.26    0.97
   3  -3  -3   41.97    0.83
   3  -3  -3   42.11    0.91
  -3   3   3   40.59    0.94
  -3   3   3   40.88    0.91
  -3   3   3   41.71    0.86
  -3   3   3   41.40    0.85
   2  -3  -3   10.56    0.38
   2  -3  -3   10.52    0.36
   2  -3  -3   10.76    0.44
  -2   3   3   10.94    0.44
  -2   3   3   10.51    0.38
  -2   3   3   10.37    0.40
  -2   3   3   10.36    0.42
   1  -3  -3   23.01    0.60
   1  -3  -3   23.58    0.56
   1  -3  -3   23.12    0.53
  -1   3   3   22.64    0.60
  -1   3   3   22.27    0.54
  -1   3   3   23.26    0.57
   0  -3  -3    0.37    0.10
   0  -3  -3    0.32    0.12
   0   3   3    0.23    0.10
   0   3   3    0.24    0.11
  -1  -3  -3   49.86    0.88
  -1  -3  -3   51.10    0.91
   1   3   3   50.37    0.91
   1   3   3   51.64    0.89
  -2  -3  -3    7.30    0.32
  -2  -3  -3    7.98    0.26
  -2  -3  -3    8.64    0.35
   2   3   3    7.82    0.33
   2   3   3    8.14    0.22
   2   3   3    7.72    0.34
  -3  -3  -3   30.38    0.63
  -3  -3  -3   29.40    0.45
  -3  -3  -3   28.78    0.69
  -3  -3  -3   28.55    0.67
   3   3   3   30.60    0.75
   3   3   3   29.28    0.69
   3   3   3   29.96    0.62
   3   3   3   30.32    0.68
  -4  -3  -3   25.15    0.64
  -4  -3  -3   25.34    0.65
  -4  -3  -3   25.76    0.67
  -4  -3  -3   24.93    0.70
  -4  -3  -3   24.13    0.41
   4   3   3   25.03    0.73
   4   3   3   25.24    0.64
   4   3   3   24.56    0.62
   4   3   3   24.43    0.65
  -5  -3  -3    0.13    0.13
  -5  -3  -3   -0.03    0.15
  -5  -3  -3   -0.10    0.11
  -5  -3  -3   -0.07    0.12
   5   3   3    0.08    0.12
   5   3   3   -0.04    0.12
   5   3   3   -0.09    0.14
   5   3   3    0.33    0.18
  -6  -3  -3   24.21    0.73
  -6  -3  -3   25.74    0.81
  -6  -3  -3   25.32    0.76
  -6  -3  -3   22.85    0.78
   6   3   3   25.12    0.72
   6   3   3   24.71    0.79
   6   3   3   24.64    0.82
   6   3   3   25.50    0.70
  -7  -3  -3    1.52    0.29
  -7  -3  -3    2.26    0.31
  -7  -3  -3    1.78    0.34
  -7  -3  -3    1.76    0.28
   7   3   3    1.18    0.27
   7   3   3    1.74    0.31
   7   3   3    1.78    0.27
   7   3   3    1.84    0.26
  -8  -3  -3    3.61    0.46
  -8  -3  -3    3.91    0.43
  -8  -3  -3    3.72    0.47
  -8  -3  -3    4.03    0.44
   8   3   3    3.90    0.40
   8   3   3    3.91    0.40
   8   3   3    4.09    0.48
   8   3   3    3.54    0.44
   8   3   3    4.05    0.38
  -9  -3  -3    0.28    0.31
  -9  -3  -3   -0.34    0.24
  -9  -3  -3    0.04    0.25
   9   3   3   -0.08    0.20
   9   3   3   -0.25    0.26
   9   3   3   -0.10    0.29
   9   3   3   -0.05    0.22
   9   3   3   -0.08    0.21
 -10  -3  -3    3.92    0.52
 -10  -3  -3    4.15    0.54
[truncated: 953,840 more chars]
