# Supplementary material for: Synthesis, FT–IR characterization and crystal structure of aqua­(5,10,15,20-tetra­phenyl­porphyrinato-κ4 N)manganese(III) tri­fluoro­methane­sulfonate
Source: Acta Crystallogr E Crystallogr Commun. 2016 Apr 22;72(Pt 5):720–3. doi: 10.1107/S2056989016006630 (PMC4908522; doi:10.1107/S2056989016006630)
Supplement: Supplementary file 2 [file e-72-00720-Isup2.hkl]

data_I                                                                          
_shelx_title ' SIR2004 run in space group P -1'                                 
_shelx_refln_list_code          4                                               
_shelx_F_calc_maximum      325.97                                               
_exptl_crystal_F_000       856.00                                               
_reflns_d_resolution_high  0.8305                                               
                                                                                
loop_                                                                           
 _space_group_symop_operation_xyz                                               
 'x, y, z'                                                                      
 '-x, -y, -z'                                                                   
                                                                                
_cell_length_a    11.0909                                                       
_cell_length_b    12.9169                                                       
_cell_length_c    13.7931                                                       
_cell_angle_alpha  78.333                                                       
_cell_angle_beta   81.162                                                       
_cell_angle_gamma  74.179                                                       
                                                                                
_shelx_F_squared_multiplier     1.000                                           
                                                                                
loop_                                                                           
 _refln_index_h                                                                 
 _refln_index_k                                                                 
 _refln_index_l                                                                 
 _refln_F_squared_calc                                                          
 _refln_F_squared_meas                                                          
 _refln_F_squared_sigma                                                         
 _refln_observed_status                                                         
   2   0   0        728.49        653.24         7.41 o                         
   3   0   0       2654.48       2754.71        20.29 o                         
   4   0   0        113.88        111.25         5.35 o                         
   5   0   0       4630.96       4794.55        32.13 o                         
   6   0   0        486.29        525.49        11.89 o                         
   7   0   0        301.06        296.79        10.52 o                         
   8   0   0       2337.01       2337.81        28.02 o                         
   9   0   0        913.95        941.34        22.06 o                         
  10   0   0         40.97         18.53        10.81 o                         
  11   0   0          6.38         -5.53        12.23 o                         
  12   0   0        189.31        184.46        22.60 o                         
 -12   1   0        251.58        246.77        19.36 o                         
 -11   1   0        389.64        378.08        19.56 o                         
 -10   1   0        398.32        373.13        18.63 o                         
  -9   1   0        465.27        504.46        19.85 o                         
  -8   1   0        108.35        124.49        11.53 o                         
  -7   1   0         69.76         80.22         8.33 o                         
  -6   1   0        266.03        243.69         8.53 o                         
  -5   1   0       1031.78        898.27        14.73 o                         
  -4   1   0       8672.19       8732.89        46.36 o                         
  -3   1   0        765.11        805.76        11.96 o                         
  -2   1   0       3654.37       3561.80        23.79 o                         
  -1   1   0       2497.52       2356.97        14.36 o                         
   2   1   0        454.80        425.01         5.11 o                         
   3   1   0        877.17        786.90         8.83 o                         
   4   1   0        602.60        509.54         9.25 o                         
   5   1   0       2050.72       2003.59        17.96 o                         
   6   1   0       1233.04       1295.98        15.80 o                         
   7   1   0        114.51        131.36         7.55 o                         
   8   1   0        679.49        638.00        14.82 o                         
   9   1   0         19.94         26.79         8.89 o                         
  10   1   0         89.37        104.70         9.93 o                         
  11   1   0        224.14        255.15        15.24 o                         
  12   1   0        684.08        726.21        36.11 o                         
 -12   2   0        363.77        383.99        26.62 o                         
 -11   2   0        832.13        770.72        29.71 o                         
 -10   2   0        288.08        299.04        17.96 o                         
  -9   2   0         36.42         53.36        11.41 o                         
  -8   2   0        825.27        846.24        21.56 o                         
  -7   2   0          5.21          6.76         7.54 o                         
  -6   2   0        134.06        148.97         9.15 o                         
  -5   2   0       1497.45       1571.93        20.62 o                         
  -4   2   0       2450.86       2634.98        26.04 o                         
  -3   2   0        198.88        193.93         8.06 o                         
  -2   2   0       1636.83       1634.59        16.43 o                         
  -1   2   0        981.85        941.45         8.69 o                         
   0   2   0       1140.04       1162.29        11.43 o                         
   1   2   0       2058.27       2184.51        16.22 o                         
   2   2   0       3293.43       3353.57        19.08 o                         
   3   2   0        153.43        168.26         5.04 o                         
   4   2   0        411.42        391.55         7.44 o                         
   5   2   0       1037.41       1252.83        13.78 o                         
   6   2   0        289.83        288.81         8.60 o                         
   7   2   0        123.99        132.70         7.29 o                         
   8   2   0         47.24         45.26         6.19 o                         
   9   2   0        189.28        207.66        10.73 o                         
  10   2   0        458.41        436.47        19.00 o                         
  11   2   0         62.20         72.60        14.60 o                         
  12   2   0        169.07        157.55        18.85 o                         
  13   2   0         73.48         58.62        28.76 o                         
 -11   3   0       1206.14       1228.17        56.28 o                         
 -10   3   0       1198.96       1166.39        31.61 o                         
  -9   3   0          3.73          5.94        12.05 o                         
  -8   3   0       1169.96       1158.02        27.12 o                         
  -7   3   0       1853.84       1854.90        29.26 o                         
  -6   3   0        897.72        886.87        18.76 o                         
  -5   3   0         55.60         65.47         7.57 o                         
  -4   3   0       2121.84       2276.07        25.76 o                         
  -3   3   0        717.10        709.69        13.76 o                         
  -2   3   0        209.18        239.81         7.47 o                         
  -1   3   0         39.43         29.43         2.96 o                         
   0   3   0       2285.70       2528.32        21.34 o                         
   1   3   0      29576.70      27201.05       129.38 o                         
   2   3   0       3490.76       3421.17        22.58 o                         
   3   3   0        292.33        228.03         5.85 o                         
   4   3   0       1886.44       2132.41        16.36 o                         
   5   3   0       1411.35       1794.08        17.25 o                         
   6   3   0        331.79        294.36        10.70 o                         
   7   3   0          5.57          5.61         4.31 o                         
   8   3   0        963.30        949.91        14.22 o                         
   9   3   0        343.70        346.13        16.40 o                         
  10   3   0       1011.39        980.48        27.16 o                         
  11   3   0        117.70        108.03        16.43 o                         
  12   3   0         23.81         18.05        17.07 o                         
  13   3   0          1.50          9.44        24.24 o                         
 -11   4   0       1139.79       1104.30        39.07 o                         
 -10   4   0        742.70        723.81        39.39 o                         
  -9   4   0         70.06         35.49        14.05 o                         
  -8   4   0        422.42        426.53        19.66 o                         
  -7   4   0        395.99        411.75        19.81 o                         
  -6   4   0        131.63        146.15        11.30 o                         
  -5   4   0         24.48         23.17         7.19 o                         
  -4   4   0        144.77        213.71        10.80 o                         
  -3   4   0        766.48        625.22        13.00 o                         
  -2   4   0       3453.89       3449.23        25.08 o                         
  -1   4   0        226.03        216.54         7.16 o                         
   0   4   0       1903.49       1953.38        19.38 o                         
   1   4   0       2551.84       2511.42        23.25 o                         
   2   4   0       4294.31       4238.35        28.68 o                         
   3   4   0       1692.74       1678.66        15.58 o                         
   4   4   0         32.59         42.17         4.13 o                         
   5   4   0         13.63        102.15         6.92 o                         
   6   4   0      10149.36      10287.20        58.06 o                         
   7   4   0       4066.49       4087.81        29.13 o                         
   8   4   0        111.92        132.42        11.71 o                         
   9   4   0        467.25        438.62        19.92 o                         
  10   4   0          8.95         -7.46        12.90 o                         
  11   4   0        203.24        196.32        20.82 o                         
  12   4   0         47.59         49.02        17.12 o                         
  13   4   0         72.37         62.62        23.37 o                         
 -10   5   0         43.31         59.97        19.13 o                         
  -9   5   0         15.81         -0.31        15.27 o                         
  -8   5   0         64.33         71.95        14.05 o                         
  -7   5   0         84.36         86.11        13.47 o                         
  -6   5   0         79.19         75.75        11.41 o                         
  -5   5   0        245.57        242.68        13.45 o                         
  -4   5   0          5.30          8.23         6.63 o                         
  -3   5   0        155.85         98.89         6.71 o                         
  -2   5   0         84.30        172.65         7.90 o                         
  -1   5   0       4596.47       4899.39        33.72 o                         
   0   5   0        992.27        896.26        14.70 o                         
   1   5   0       8980.40       8928.34        57.61 o                         
   2   5   0       9017.10       9327.53        69.56 o                         
   3   5   0       3626.94       4020.49        29.80 o                         
   4   5   0        157.90        135.80         7.18 o                         
   5   5   0        810.56        756.84        11.59 o                         
   6   5   0        886.04        908.47        12.60 o                         
   7   5   0       1087.28       1191.95        20.24 o                         
   8   5   0         14.12         22.65         8.17 o                         
   9   5   0        810.55        749.76        20.78 o                         
  10   5   0        300.71        336.98        17.67 o                         
  11   5   0        314.31        311.37        20.38 o                         
  12   5   0         61.35         42.95        16.82 o                         
  13   5   0         94.19        120.72        23.47 o                         
 -10   6   0        171.85        176.67        23.59 o                         
  -9   6   0        119.67        135.06        26.15 o                         
  -8   6   0         29.96         35.65        14.45 o                         
  -7   6   0         61.91         64.26        13.95 o                         
  -6   6   0        116.94        118.97        13.14 o                         
  -5   6   0        350.57        335.36        23.01 o                         
  -4   6   0        319.64        328.73        15.34 o                         
  -3   6   0         13.11         14.48         6.36 o                         
  -2   6   0        644.95        569.63        15.51 o                         
  -1   6   0       2574.13       2749.47        27.79 o                         
   0   6   0       1536.79       1570.03        21.40 o                         
   1   6   0       5134.47       5316.31        43.42 o                         
   2   6   0        635.61        638.86        14.84 o                         
   3   6   0       3439.88       3766.28        35.77 o                         
   4   6   0         38.67         48.87         5.76 o                         
   5   6   0        614.15        655.81        14.23 o                         
   6   6   0        243.63        242.76         8.47 o                         
   7   6   0        660.19        679.95        17.49 o                         
   8   6   0         11.20          4.99         8.50 o                         
   9   6   0       1259.79       1242.89        28.13 o                         
  10   6   0          9.35         11.07        12.39 o                         
  11   6   0          1.86        -11.84        14.23 o                         
  12   6   0         12.56         18.62        16.24 o                         
  13   6   0         65.71         87.05        22.86 o                         
  -9   7   0        421.27        443.23        32.59 o                         
  -8   7   0        387.78        354.21        24.53 o                         
  -7   7   0        598.94        633.09        29.26 o                         
  -6   7   0        635.43        658.79        26.72 o                         
  -5   7   0        152.50        150.65        15.57 o                         
  -4   7   0       1037.54       1020.47        27.47 o                         
  -3   7   0         95.40         81.75         8.87 o                         
  -2   7   0       3307.82       3461.04        37.34 o                         
  -1   7   0       1240.43       1222.71        20.72 o                         
   0   7   0         50.85         68.53         7.31 o                         
   1   7   0        715.39        696.20        20.56 o                         
   2   7   0        552.03        521.91        16.57 o                         
   3   7   0        473.82        410.91        14.64 o                         
   4   7   0        580.61        558.37        13.91 o                         
   5   7   0          6.39         15.76         8.17 o                         
   6   7   0         48.04         69.85         7.38 o                         
   7   7   0         21.76         35.13        10.49 o                         
   8   7   0          1.15          1.08         8.23 o                         
   9   7   0        150.51        169.95        13.56 o                         
  10   7   0         56.07         51.43        12.40 o                         
  11   7   0          1.80         -2.94        16.82 o                         
  12   7   0         14.71         18.24        16.76 o                         
  -9   8   0         75.89        101.03        28.39 o                         
  -8   8   0       1007.10       1057.57        50.98 o                         
  -7   8   0          1.27         37.65        19.97 o                         
  -6   8   0        118.53         84.34        16.86 o                         
  -5   8   0        684.26        689.92        37.97 o                         
  -4   8   0         21.25         19.54        13.79 o                         
  -3   8   0          8.19          5.19         8.40 o                         
  -2   8   0       2931.79       2926.19        34.10 o                         
  -1   8   0       3305.75       2945.67        35.78 o                         
   0   8   0        123.86        117.42         9.68 o                         
   1   8   0         41.90         35.08         8.04 o                         
   2   8   0         54.42         39.64         8.70 o                         
   3   8   0         82.10         98.65         8.67 o                         
   4   8   0       2458.33       2470.36        33.35 o                         
   5   8   0          0.39         -7.26         7.60 o                         
   6   8   0         84.22         82.44         8.65 o                         
   7   8   0        745.75        759.86        19.01 o                         
   8   8   0        355.86        373.30        21.77 o                         
   9   8   0       1100.38       1090.74        40.12 o                         
  10   8   0        585.55        541.23        22.47 o                         
  11   8   0         90.40         83.75        15.46 o                         
  12   8   0        925.74        860.19        42.80 o                         
  -8   9   0          0.50        -12.46        24.98 o                         
  -7   9   0         75.84         17.97        21.08 o                         
  -6   9   0        249.74        250.41        25.18 o                         
  -5   9   0         34.97         33.59        19.07 o                         
  -4   9   0       1419.72       1408.19        39.61 o                         
  -3   9   0        248.46        237.24        16.74 o                         
  -2   9   0         47.71         46.69        10.27 o                         
  -1   9   0        354.45        327.30        15.78 o                         
   0   9   0         25.12         33.69         9.25 o                         
   1   9   0        295.20        275.63        15.60 o                         
   2   9   0       2539.70       2571.66        38.27 o                         
   3   9   0       1917.39       2024.76        29.64 o                         
   4   9   0       2555.76       2594.36        32.46 o                         
   5   9   0        254.06        264.59        13.27 o                         
   6   9   0         13.59         13.65         7.25 o                         
   7   9   0        974.59        966.25        23.81 o                         
   8   9   0       4342.44       4164.71        56.54 o                         
   9   9   0        608.43        603.11        30.06 o                         
  10   9   0        567.51        522.96        32.83 o                         
  11   9   0        135.26        192.29        23.24 o                         
  12   9   0        309.63        309.44        33.83 o                         
  -7  10   0          1.92        -17.11        29.34 o                         
  -6  10   0        144.13        179.43        28.17 o                         
  -5  10   0         58.71        114.31        22.75 o                         
  -4  10   0        114.50        131.23        22.10 o                         
  -3  10   0          6.66          0.61        11.99 o                         
  -2  10   0        192.95        164.54        14.29 o                         
  -1  10   0        318.31        314.87        16.69 o                         
   0  10   0        236.71        250.35        15.31 o                         
   1  10   0        536.19        532.46        26.59 o                         
   2  10   0        281.54        275.85        16.45 o                         
   3  10   0        452.30        510.02        20.90 o                         
   4  10   0        955.56       1024.76        23.79 o                         
   5  10   0         23.31         15.46        11.16 o                         
   6  10   0         90.15        108.77        13.12 o                         
   7  10   0        722.52        703.53        25.45 o                         
   8  10   0       2544.79       2457.60        49.46 o                         
   9  10   0          6.89         27.78        20.32 o                         
  10  10   0         75.95         68.82        26.42 o                         
  11  10   0        437.96        423.02        30.50 o                         
  -6  11   0        313.26        327.65        35.66 o                         
  -5  11   0          7.24         52.48        31.87 o                         
  -4  11   0        219.33        220.50        27.55 o                         
  -3  11   0        114.66         80.01        15.34 o                         
  -2  11   0         92.46        103.39        14.55 o                         
  -1  11   0         10.91          8.94        14.24 o                         
   0  11   0       1082.56       1011.68        26.56 o                         
   1  11   0          9.76         -5.27        10.86 o                         
   2  11   0         14.12         49.97        15.25 o                         
   3  11   0         29.98         26.33        12.16 o                         
   4  11   0        714.62        759.86        27.11 o                         
   5  11   0        520.81        528.59        24.19 o                         
   6  11   0         20.47         31.40        10.26 o                         
   7  11   0         14.68         -5.94        10.45 o                         
   8  11   0       1189.91       1176.15        39.06 o                         
   9  11   0        362.97        368.41        26.54 o                         
  10  11   0         35.76         41.03        22.38 o                         
  11  11   0          1.32         -5.19        25.57 o                         
  -5  12   0        201.40        225.11        39.26 o                         
  -4  12   0        384.99        306.35        32.42 o                         
  -3  12   0        600.33        823.79        56.43 o                         
  -2  12   0        172.09        189.84        18.18 o                         
  -1  12   0        136.98        174.11        17.02 o                         
   0  12   0       2013.24       1938.85        36.30 o                         
   1  12   0        507.83        556.98        25.63 o                         
   2  12   0        171.81        135.43        18.21 o                         
   3  12   0       1018.02       1003.43        28.94 o                         
   4  12   0       2909.31       2771.03        42.40 o                         
   5  12   0       1433.69       1400.86        31.56 o                         
   6  12   0       1414.11       1382.31        29.59 o                         
   7  12   0          1.00         33.08        11.32 o                         
   8  12   0         13.74         52.73        23.47 o                         
   9  12   0        282.26        269.62        27.37 o                         
  10  12   0        171.27        167.25        27.73 o                         
  -3  13   0        421.97        380.82        35.09 o                         
  -2  13   0         96.57         68.62        20.12 o                         
  -1  13   0        282.70        310.59        21.76 o                         
   0  13   0       1528.39       1551.68        36.96 o                         
   1  13   0        645.01        731.36        37.11 o                         
   2  13   0         16.97         48.58        15.60 o                         
   3  13   0        700.57        694.73        29.56 o                         
   4  13   0         92.93         84.10        16.80 o                         
   5  13   0        552.55        591.89        37.34 o                         
   6  13   0        161.94        152.86        18.03 o                         
   7  13   0         25.93         39.71        13.63 o                         
   8  13   0         64.47        111.24        27.82 o                         
   9  13   0        569.25        517.12        44.32 o                         
  -1  14   0         52.31         68.51        22.33 o                         
   0  14   0          9.46         33.93        19.92 o                         
   1  14   0         22.63         68.51        19.32 o                         
   2  14   0          5.48         28.39        23.97 o                         
   3  14   0          0.47         -5.22        18.91 o                         
   4  14   0         63.79         51.50        24.76 o                         
   5  14   0       1110.97       1173.58        35.28 o                         
   6  14   0        220.53        239.82        23.39 o                         
   7  14   0        145.56        187.59        18.91 o                         
   8  14   0        328.64        419.41        45.38 o                         
   2  15   0         79.21        100.03        23.49 o                         
   3  15   0         31.69         59.84        33.29 o                         
   4  15   0        138.95        112.99        23.67 o                         
   5  15   0        341.01        376.89        27.60 o                         
  -3 -15   1         24.25         60.30        32.43 o                         
  -7 -14   1         25.97         42.25        23.01 o                         
  -6 -14   1         12.04         35.33        20.37 o                         
  -5 -14   1        731.27        736.77        31.24 o                         
  -4 -14   1        128.28        138.41        20.64 o                         
  -3 -14   1          1.09         27.56        21.49 o                         
  -2 -14   1         12.79          1.86        17.07 o                         
  -1 -14   1         75.86        112.05        19.77 o                         
   0 -14   1        477.16        468.50        26.92 o                         
   1 -14   1         81.80        122.15        29.62 o                         
  -9 -13   1         70.79         97.53        30.52 o                         
  -8 -13   1         57.28         21.51        27.70 o                         
  -7 -13   1        169.19        182.42        26.85 o                         
  -6 -13   1         15.98         12.13        18.12 o                         
  -5 -13   1          3.23         11.53        16.55 o                         
  -4 -13   1        656.63        645.93        27.50 o                         
  -3 -13   1       1415.64       1319.97        38.88 o                         
  -2 -13   1        145.52        195.65        17.07 o                         
  -1 -13   1         61.75         67.85        25.15 o                         
   0 -13   1         97.21         97.40        16.79 o                         
   1 -13   1        133.40        109.37        20.19 o                         
   2 -13   1          3.77         30.75        23.99 o                         
   3 -13   1        539.40        537.36        47.08 o                         
 -10 -12   1        345.92        325.50        32.84 o                         
  -9 -12   1          0.48        -14.84        22.44 o                         
  -8 -12   1         55.38         75.00        24.36 o                         
  -7 -12   1        447.55        522.79        28.50 o                         
  -6 -12   1        443.22        422.52        19.97 o                         
  -5 -12   1       1196.23       1233.53        36.76 o                         
  -4 -12   1         19.67          9.37        13.12 o                         
  -3 -12   1        555.65        567.82        24.42 o                         
  -2 -12   1          7.51         10.90        15.10 o                         
  -1 -12   1        920.68        887.80        27.04 o                         
   0 -12   1        923.73        890.89        27.48 o                         
   1 -12   1        462.29        418.07        21.52 o                         
   2 -12   1       1786.04       1780.40        44.97 o                         
   3 -12   1         61.04         72.55        26.30 o                         
   4 -12   1       1297.41       1436.21        56.50 o                         
   5 -12   1        501.84        399.31        47.31 o                         
 -10 -11   1         36.83         15.87        22.43 o                         
  -9 -11   1         10.01          7.36        28.67 o                         
  -8 -11   1        482.14        473.21        40.91 o                         
  -7 -11   1       1648.33       1674.59        50.45 o                         
  -6 -11   1        403.91        462.50        31.23 o                         
  -5 -11   1        766.31        814.90        37.49 o                         
  -4 -11   1       1038.31       1063.35        27.36 o                         
  -3 -11   1        381.77        427.92        28.53 o                         
  -2 -11   1        177.61        146.76        15.44 o                         
  -1 -11   1         10.71         19.21        11.16 o                         
   0 -11   1        203.43        228.44        15.22 o                         
   1 -11   1       1844.08       1822.25        32.17 o                         
   2 -11   1        440.81        439.80        20.78 o                         
   3 -11   1         30.38         70.40        22.16 o                         
   4 -11   1         80.11        100.34        24.66 o                         
   5 -11   1         64.26         80.61        28.07 o                         
   6 -11   1        131.43         73.35        36.07 o                         
 -11 -10   1        106.98        138.83        24.31 o                         
 -10 -10   1        492.01        512.23        43.43 o                         
  -9 -10   1         97.97         88.62        22.29 o                         
  -8 -10   1        400.73        409.46        24.20 o                         
  -7 -10   1       2037.35       1918.79        45.38 o                         
  -6 -10   1        140.17        124.69         9.85 o                         
  -5 -10   1       1117.39       1101.67        23.10 o                         
  -4 -10   1        207.33        222.10        13.79 o                         
  -3 -10   1        971.98       1008.08        24.55 o                         
  -2 -10   1        872.19        828.99        24.72 o                         
  -1 -10   1         32.68         35.18        11.96 o                         
   0 -10   1        312.04        289.79        16.20 o                         
   1 -10   1        195.25        221.96        14.30 o                         
   2 -10   1        972.07        907.97        24.39 o                         
   3 -10   1          2.73         15.91        17.93 o                         
   4 -10   1       1062.96       1072.15        41.59 o                         
   5 -10   1         55.22         33.49        21.96 o                         
   6 -10   1        168.93        217.20        39.74 o                         
   7 -10   1        430.71        352.45        37.37 o                         
 -12  -9   1         30.68         35.47        21.00 o                         
 -11  -9   1          3.81         -8.12        34.01 o                         
 -10  -9   1        457.08        414.46        26.92 o                         
  -9  -9   1         66.62        101.28        17.09 o                         
  -8  -9   1        233.20        247.48        19.39 o                         
  -7  -9   1         19.22         30.24        14.27 o                         
  -6  -9   1        206.32        195.93        10.00 o                         
  -5  -9   1        148.31        168.85        11.32 o                         
  -4  -9   1       1026.33       1016.82        21.34 o                         
  -3  -9   1         33.22         30.36         8.31 o                         
  -2  -9   1       1561.42       1562.83        26.48 o                         
  -1  -9   1        788.47        834.17        21.36 o                         
   0  -9   1         40.33         33.09         7.99 o                         
   1  -9   1        471.54        458.81        19.28 o                         
   2  -9   1          4.66         -1.15         9.31 o                         
   3  -9   1       1366.95       1348.69        37.05 o                         
   4  -9   1         59.12         58.95        19.36 o                         
   5  -9   1         80.30         64.56        19.83 o                         
   6  -9   1          4.11         28.91        23.93 o                         
   7  -9   1         41.65         52.86        21.49 o                         
   8  -9   1         83.03         41.64        27.42 o                         
 -12  -8   1        139.56        165.90        20.53 o                         
 -11  -8   1         27.46         56.16        18.71 o                         
 -10  -8   1       1212.54       1200.46        29.63 o                         
  -9  -8   1        210.11        302.92        17.49 o                         
  -8  -8   1        756.92        702.34        29.48 o                         
  -7  -8   1         57.26         58.63        17.50 o                         
  -6  -8   1        113.64        103.27        14.15 o                         
  -5  -8   1         11.20          7.93         6.00 o                         
  -4  -8   1        790.09        801.56        16.80 o                         
  -3  -8   1        299.36        273.68        12.58 o                         
  -2  -8   1        303.27        283.15        13.05 o                         
  -1  -8   1        903.94        852.60        19.27 o                         
   0  -8   1         40.25         36.16         6.97 o                         
   1  -8   1       1943.10       1977.90        24.96 o                         
   2  -8   1        251.26        250.59        13.15 o                         
   3  -8   1        762.47        736.88        30.73 o                         
   4  -8   1        179.97        186.11        18.70 o                         
   5  -8   1        148.08        145.38        15.52 o                         
   6  -8   1          9.13         22.18        15.14 o                         
   7  -8   1         77.05         54.37        19.08 o                         
   8  -8   1        151.36        171.69        24.22 o                         
   9  -8   1         47.79        140.64        33.50 o                         
 -12  -7   1        224.95        286.67        22.15 o                         
 -11  -7   1        184.82        196.57        17.52 o                         
 -10  -7   1         69.93         84.25        13.81 o                         
  -9  -7   1        946.13        934.10        24.42 o                         
  -8  -7   1         90.80        120.88        11.78 o                         
  -7  -7   1        377.18        369.88        19.93 o                         
  -6  -7   1       1604.46       1547.09        32.18 o                         
  -5  -7   1        660.15        594.46        12.77 o                         
  -4  -7   1        764.81        742.90        14.43 o                         
  -3  -7   1        506.85        522.42        13.33 o                         
  -2  -7   1         47.40         55.86         7.75 o                         
  -1  -7   1       1137.13       1091.84        19.66 o                         
   0  -7   1       3970.16       4047.71        33.65 o                         
   1  -7   1        452.22        471.52        13.01 o                         
   2  -7   1         88.21         97.18         7.79 o                         
   3  -7   1       6756.84       6960.98        69.91 o                         
   4  -7   1       1225.34       1275.52        28.24 o                         
   5  -7   1          1.39         -9.92        10.76 o                         
   6  -7   1        134.84        124.08        15.16 o                         
   7  -7   1        950.13        940.73        31.18 o                         
   8  -7   1       2282.69       2216.15        44.40 o                         
   9  -7   1        666.13        580.20        29.43 o                         
 -12  -6   1          3.09        -16.19        16.19 o                         
 -11  -6   1          9.55         19.48        14.14 o                         
 -10  -6   1        572.36        638.09        32.23 o                         
  -9  -6   1       4088.12       3960.20        47.96 o                         
  -8  -6   1       1205.50       1165.14        23.55 o                         
  -7  -6   1        248.80        269.78        16.44 o                         
  -6  -6   1       1226.02       1170.41        19.46 o                         
  -5  -6   1       3844.39       3918.45        37.19 o                         
  -4  -6   1        955.28        994.40        14.55 o                         
  -3  -6   1       1225.88       1324.06        29.66 o                         
  -2  -6   1        212.10        199.99        10.00 o                         
  -1  -6   1       5286.29       5391.85        40.90 o                         
   0  -6   1       6714.78       6940.86        49.10 o                         
   1  -6   1       2704.68       2834.78        26.02 o                         
   2  -6   1          8.33         -2.84         4.96 o                         
   3  -6   1       1383.79       1363.31        20.65 o                         
   4  -6   1       2023.37       2081.91        29.82 o                         
   5  -6   1        167.72        195.32        16.77 o                         
   6  -6   1        482.72        464.11        21.51 o                         
   7  -6   1        207.58        171.03        16.44 o                         
   8  -6   1       1195.80       1208.50        35.18 o                         
   9  -6   1        758.06        715.69        30.43 o                         
  10  -6   1          0.01         20.73        21.61 o                         
 -12  -5   1         52.73         83.32        16.69 o                         
 -11  -5   1          7.06          1.14        14.73 o                         
 -10  -5   1         13.97         20.23        11.19 o                         
  -9  -5   1        262.03        252.38        14.57 o                         
  -8  -5   1        533.48        538.82        17.74 o                         
  -7  -5   1        769.85        813.52        18.21 o                         
  -6  -5   1          4.63         15.37         5.41 o                         
  -5  -5   1       1353.51       1518.01        19.58 o                         
  -4  -5   1        311.39        276.69         6.68 o                         
  -3  -5   1       1653.26       1774.46        20.12 o                         
  -2  -5   1        872.71        903.31        14.91 o                         
  -1  -5   1        109.67        117.07         6.88 o                         
   0  -5   1        728.41        751.20        13.92 o                         
   1  -5   1        820.62        888.78        13.45 o                         
   2  -5   1          6.37          2.91         3.81 o                         
   3  -5   1        123.95        157.79        12.20 o                         
   4  -5   1        881.93        881.66        19.35 o                         
   5  -5   1         29.33         18.78         8.27 o                         
   6  -5   1         57.54         74.11        12.76 o                         
   7  -5   1        109.26        109.65        15.54 o                         
   8  -5   1        434.02        422.98        23.35 o                         
   9  -5   1        121.88        121.92        17.19 o                         
  10  -5   1        330.81        354.45        24.26 o                         
 -13  -4   1         40.12        101.29        30.26 o                         
 -12  -4   1        296.00        326.88        20.48 o                         
 -11  -4   1        594.47        573.55        24.97 o                         
 -10  -4   1        376.46        410.93        23.09 o                         
  -9  -4   1        224.15        277.42        20.95 o                         
  -8  -4   1        724.34        659.79        21.97 o                         
  -7  -4   1       1260.01       1343.11        20.63 o                         
  -6  -4   1        100.48         84.71         6.69 o                         
  -5  -4   1         44.33         21.69         4.86 o                         
  -4  -4   1       2280.08       2737.80        26.02 o                         
  -3  -4   1       6911.49       6918.46        36.13 o                         
  -2  -4   1        325.98        318.54         7.63 o                         
  -1  -4   1         23.19         19.68         4.01 o                         
   0  -4   1       2258.18       2254.84        21.21 o                         
   1  -4   1       1178.40       1143.61        13.81 o                         
   2  -4   1        156.83        129.88         5.77 o                         
   3  -4   1       1743.60       1920.10        20.56 o                         
   4  -4   1         36.36         62.79         7.07 o                         
   5  -4   1        400.97        414.89        15.39 o                         
   6  -4   1        439.40        480.61        22.38 o                         
   7  -4   1        376.55        374.37        18.02 o                         
   8  -4   1        157.77        155.71        14.31 o                         
   9  -4   1         14.34         -7.55        14.64 o                         
  10  -4   1          4.71         18.83        17.75 o                         
  11  -4   1        116.95        117.75        22.27 o                         
 -13  -3   1        230.30        227.88        44.34 o                         
 -12  -3   1        855.05        797.93        34.57 o                         
 -11  -3   1        934.71        926.87        27.61 o                         
 -10  -3   1          6.14         12.82        11.40 o                         
  -9  -3   1       2675.63       2613.08        33.30 o                         
  -8  -3   1       1971.61       1861.27        36.65 o                         
  -7  -3   1       4357.61       4388.97        41.33 o                         
  -6  -3   1        880.82        929.55        16.15 o                         
  -5  -3   1        132.08         83.15         6.46 o                         
  -4  -3   1       9406.11       9545.59        59.77 o                         
  -3  -3   1        184.29        285.57         7.18 o                         
  -2  -3   1        836.23        731.72         8.12 o                         
  -1  -3   1        133.13        112.42         5.19 o                         
   0  -3   1        624.84        586.38         9.69 o                         
   1  -3   1       6953.26       6872.20        32.59 o                         
   2  -3   1        456.63        520.74         9.56 o                         
   3  -3   1       1253.68       1272.79        15.25 o                         
   4  -3   1        455.31        418.56         9.51 o                         
   5  -3   1       3684.27       3889.83        37.49 o                         
   6  -3   1       1175.99       1099.69        22.02 o                         
   7  -3   1         15.41          7.23         8.58 o                         
   8  -3   1        358.05        385.00        17.58 o                         
   9  -3   1        723.10        750.51        27.89 o                         
  10  -3   1        558.85        586.52        31.04 o                         
  11  -3   1         24.25          8.00        18.82 o                         
 -12  -2   1        472.69        460.18        26.47 o                         
 -11  -2   1        984.99        991.83        31.00 o                         
 -10  -2   1        227.15        236.38        15.34 o                         
  -9  -2   1         16.21         14.55         8.62 o                         
  -8  -2   1       1229.28       1194.38        21.84 o                         
  -7  -2   1         17.83          8.93         6.05 o                         
  -6  -2   1        315.71        338.22        11.27 o                         
  -5  -2   1          3.22         16.55         4.15 o                         
  -4  -2   1        913.47        840.49        10.87 o                         
  -3  -2   1      19923.34      18845.04        86.60 o                         
  -2  -2   1        304.20        249.87         5.32 o                         
  -1  -2   1       2176.48       2194.24        14.73 o                         
   0  -2   1         16.22         18.89         2.50 o                         
   1  -2   1       6095.90       6139.88        32.23 o                         
   2  -2   1         73.17         89.94         5.13 o                         
   3  -2   1         54.30         51.62         4.49 o                         
   4  -2   1       3003.87       3010.03        28.70 o                         
   5  -2   1       2933.95       2858.81        29.94 o                         
   6  -2   1        328.19        286.59        12.47 o                         
   7  -2   1        140.29        161.17        10.92 o                         
   8  -2   1       2024.27       1994.90        30.00 o                         
   9  -2   1       1392.24       1506.30        30.24 o                         
  10  -2   1       1518.01       1483.84        32.53 o                         
  11  -2   1          3.07        -13.71        16.51 o                         
  12  -2   1         53.62         69.14        20.64 o                         
 -12  -1   1        159.13        139.97        23.88 o                         
 -11  -1   1         14.36         -1.40        16.19 o                         
 -10  -1   1         17.27         11.36        13.31 o                         
  -9  -1   1         25.61         15.14         9.36 o                         
  -8  -1   1         16.48         24.05         6.23 o                         
  -7  -1   1        100.98        103.59         5.98 o                         
  -6  -1   1        317.01        329.24         8.38 o                         
  -5  -1   1        251.29        237.39         5.98 o                         
  -4  -1   1       1915.36       1925.23        18.70 o                         
  -3  -1   1       1845.78       1846.34        14.61 o                         
  -2  -1   1       6321.39       6131.05        34.75 o                         
  -1  -1   1        551.78        556.51         9.07 o                         
   0  -1   1       4440.33       4002.00        56.79 o                         
   1  -1   1       7500.95       6923.34        42.96 o                         
   2  -1   1          2.12          7.04         3.40 o                         
   3  -1   1         92.09         94.01         6.19 o                         
   4  -1   1         29.38         34.91         5.59 o                         
   5  -1   1         85.10         96.59         7.51 o                         
   6  -1   1        343.57        366.99        13.25 o                         
   7  -1   1        173.42        195.42         8.89 o                         
   8  -1   1       1356.31       1324.54        19.87 o                         
   9  -1   1       2963.08       3022.43        37.57 o                         
  10  -1   1       1125.87       1129.50        28.15 o                         
  11  -1   1        150.18        150.75        16.91 o                         
  12  -1   1        461.44        512.93        25.99 o                         
 -12   0   1         29.08         12.19        22.93 o                         
 -11   0   1        582.63        604.73        29.50 o                         
 -10   0   1        184.27        226.83        18.33 o                         
  -9   0   1        220.63        234.25        13.32 o                         
  -8   0   1        223.88        241.70        12.09 o                         
  -7   0   1        629.55        611.68        12.41 o                         
  -6   0   1          7.98         21.96         4.57 o                         
  -5   0   1        874.54        923.18        11.59 o                         
  -4   0   1       1747.66       1908.32        13.93 o                         
  -3   0   1       6364.01       6602.34        28.80 o                         
  -2   0   1       3077.25       2932.12        14.94 o                         
  -1   0   1       1757.93       1702.36        16.97 o                         
   2   0   1       5985.46       5856.17        33.08 o                         
   3   0   1        167.86        154.25         6.69 o                         
   4   0   1        710.99        687.09        12.63 o                         
   5   0   1       1501.48       1590.08        18.06 o                         
   6   0   1       7145.39       7498.38        51.16 o                         
   7   0   1       1366.12       1303.83        19.23 o                         
   8   0   1         19.29         28.54         7.12 o                         
   9   0   1        391.37        425.47        15.45 o                         
  10   0   1        960.59        889.11        20.61 o                         
  11   0   1        113.67        134.96        18.16 o                         
  12   0   1        123.52        127.42        27.11 o                         
 -12   1   1          5.29        -22.52        22.88 o                         
 -11   1   1       1540.43       1449.56        28.52 o                         
 -10   1   1        358.86        387.37        17.65 o                         
  -9   1   1         73.45         67.20        10.18 o                         
  -8   1   1        395.82        401.87        16.54 o                         
  -7   1   1       3023.62       2997.26        30.17 o                         
  -6   1   1         39.92         19.09         5.69 o                         
  -5   1   1       2155.49       2052.23        21.20 o                         
  -4   1   1         86.22         92.30         5.86 o                         
  -3   1   1       1480.06       1408.14        12.29 o                         
  -2   1   1      28700.41      26348.26       137.71 o                         
  -1   1   1       1450.80       1387.42        11.15 o                         
   1   1   1       2806.02       1885.83        39.47 o                         
   2   1   1      28286.85      25842.12       162.03 o                         
   3   1   1        370.88        291.91         7.30 o                         
   4   1   1        138.21        202.81         7.49 o                         
   5   1   1       1215.08       1222.53        15.61 o                         
   6   1   1        848.67        847.79        14.00 o                         
   7   1   1       2848.13       2974.29        31.01 o                         
   8   1   1        269.70        280.25        12.31 o                         
   9   1   1        119.25        118.09        10.45 o                         
  10   1   1        766.87        746.24        19.89 o                         
  11   1   1         14.43         42.62        16.23 o                         
  12   1   1         86.66         89.52        13.26 o                         
  13   1   1        209.15        245.98        32.26 o                         
 -12   2   1         33.21         15.11        21.14 o                         
 -11   2   1        849.62        856.61        28.12 o                         
 -10   2   1        405.61        444.31        20.73 o                         
  -9   2   1         56.28         47.44        11.19 o                         
  -8   2   1         16.34          5.60         8.83 o                         
  -7   2   1        899.53        844.43        18.44 o                         
  -6   2   1        130.66        163.50         9.12 o                         
  -5   2   1        433.55        431.27        11.88 o                         
  -4   2   1        290.84        366.38        10.85 o                         
  -3   2   1        747.72        662.99        11.10 o                         
  -2   2   1       6671.53       6538.33        36.45 o                         
  -1   2   1       2083.35       2130.50        17.18 o                         
   0   2   1         21.86         13.15         2.92 o                         
   1   2   1       1403.29       1352.78        17.09 o                         
   2   2   1        150.82        169.60         5.71 o                         
   3   2   1       8140.40       7947.04        41.71 o                         
   4   2   1       2366.50       2355.90        19.09 o                         
   5   2   1        160.04        150.90         6.96 o                         
   6   2   1        793.47        650.40        13.47 o                         
   7   2   1        217.29        209.97         9.41 o                         
   8   2   1        326.60        332.31        12.16 o                         
   9   2   1        838.47        816.69        18.42 o                         
  10   2   1        938.72        978.37        21.72 o                         
  11   2   1       3016.81       2988.06        35.63 o                         
  12   2   1        890.01        919.42        23.44 o                         
  13   2   1         22.98         73.02        20.57 o                         
 -11   3   1          2.43         29.73        17.24 o                         
 -10   3   1        222.01        234.91        17.60 o                         
  -9   3   1        444.14        438.45        20.21 o                         
  -8   3   1        196.52        197.03        14.09 o                         
  -7   3   1        353.02        404.30        17.18 o                         
  -6   3   1       2405.64       2385.50        28.30 o                         
  -5   3   1          1.10         -1.22         5.62 o                         
  -4   3   1        341.71        378.19        12.08 o                         
  -3   3   1       2758.14       2613.78        23.73 o                         
  -2   3   1        950.50        787.27        10.93 o                         
  -1   3   1      16631.32      15503.20       101.89 o                         
   0   3   1       1831.34       1979.85        33.60 o                         
   1   3   1        996.11        978.79        15.94 o                         
   2   3   1        940.60        964.55        15.80 o                         
   3   3   1       2774.39       2828.88        18.50 o                         
   4   3   1       1129.46       1097.51        13.90 o                         
   5   3   1        233.44        272.64         8.47 o                         
   6   3   1       1538.48       1897.06        19.86 o                         
   7   3   1        728.88        678.61        13.72 o                         
   8   3   1        452.55        424.02        14.49 o                         
   9   3   1          6.23          8.90         7.45 o                         
  10   3   1        719.34        725.99        18.12 o                         
  11   3   1       1024.23       1043.65        31.41 o                         
  12   3   1        450.78        430.54        25.72 o                         
  13   3   1          1.38        -12.11        19.87 o                         
 -11   4   1         30.96         42.51        20.72 o                         
 -10   4   1        293.75        230.27        20.21 o                         
  -9   4   1        116.95         82.35        17.50 o                         
  -8   4   1          2.73         11.09        12.43 o                         
  -7   4   1          0.70         -2.36         9.64 o                         
  -6   4   1       1746.00       1718.00        25.99 o                         
  -5   4   1       1353.62       1376.27        23.22 o                         
  -4   4   1       3371.05       3424.66        31.57 o                         
  -3   4   1        286.85        333.69         8.60 o                         
  -2   4   1        356.75        371.06         9.18 o                         
  -1   4   1       2208.88       2399.27        22.27 o                         
   0   4   1       8082.75       8355.52        57.43 o                         
   1   4   1        345.14        317.13        10.30 o                         
   2   4   1        159.02        154.73         8.49 o                         
   3   4   1       2140.37       2143.72        22.29 o                         
   4   4   1       2242.14       2117.36        17.87 o                         
   5   4   1        332.92        304.18         8.24 o                         
   6   4   1         99.58        126.77         7.85 o                         
   7   4   1         40.71         38.77         6.37 o                         
   8   4   1          3.37          7.92         6.41 o                         
   9   4   1        567.27        526.73        15.96 o                         
  10   4   1        253.56        254.96        16.01 o                         
  11   4   1         40.77         60.53        15.35 o                         
  12   4   1         50.89         44.75        36.46 o                         
  13   4   1          6.12        -15.10        34.78 o                         
 -10   5   1       1002.93        979.25        39.20 o                         
  -9   5   1       1468.89       1514.06        34.91 o                         
  -8   5   1        307.21        277.67        18.81 o                         
  -7   5   1        244.33        271.25        15.79 o                         
  -6   5   1        119.03         97.73        12.15 o                         
  -5   5   1         42.31         34.04         8.54 o                         
  -4   5   1          1.72         -5.93         7.26 o                         
  -3   5   1          0.33         -4.57         4.57 o                         
  -2   5   1       3145.14       3406.72        36.49 o                         
  -1   5   1        877.92        787.97        14.34 o                         
   0   5   1       5913.98       5577.99        51.62 o                         
   1   5   1       4776.02       4705.24        41.45 o                         
   2   5   1        773.30        777.15        15.98 o                         
   3   5   1       1918.14       2044.61        21.01 o                         
   4   5   1       9700.16      10068.98        64.14 o                         
   5   5   1       3309.42       3260.16        25.14 o                         
   6   5   1        276.53        277.86        10.33 o                         
   7   5   1       5473.63       5801.20        38.21 o                         
   8   5   1       4312.99       4473.47        33.78 o                         
   9   5   1        695.44        701.68        17.40 o                         
  10   5   1         22.85         38.18        13.02 o                         
  11   5   1         25.02         52.91        15.49 o                         
  12   5   1        674.90        753.36        34.11 o                         
  13   5   1        584.36        589.13        30.68 o                         
 -10   6   1        145.52        166.83        24.10 o                         
  -9   6   1        402.16        448.76        33.15 o                         
  -8   6   1        317.41        320.52        21.17 o                         
  -7   6   1          3.18         -7.45        17.98 o                         
  -6   6   1        335.91        351.14        22.78 o                         
  -5   6   1        386.42        357.81        19.77 o                         
  -4   6   1       1399.48       1304.71        20.01 o                         
  -3   6   1         46.32         49.65         6.40 o                         
  -2   6   1        800.56        765.30        16.24 o                         
  -1   6   1       1645.64       1273.90        19.92 o                         
   0   6   1       4188.48       3885.57        40.33 o                         
   1   6   1       6256.93       6589.57        54.93 o                         
   2   6   1         33.28         40.51         7.00 o                         
   3   6   1       3022.44       3004.15        28.85 o                         
   4   6   1       5209.98       5435.23        38.40 o                         
   5   6   1        340.77        375.14        13.35 o                         
   6   6   1         19.72         24.22         6.06 o                         
   7   6   1         55.20         57.26         6.10 o                         
   8   6   1       1667.55       1629.40        22.68 o                         
   9   6   1       3781.65       3667.15        33.67 o                         
  10   6   1        483.66        526.08        25.72 o                         
  11   6   1         52.19         36.64        13.67 o                         
  12   6   1        615.02        677.55        27.66 o                         
  13   6   1        808.89        882.46        37.05 o                         
  -9   7   1          5.18        -20.26        20.26 o                         
  -8   7   1        243.93        274.44        21.76 o                         
  -7   7   1        696.70        663.63        30.64 o                         
  -6   7   1        145.59        154.14        16.59 o                         
  -5   7   1        203.87        195.21        17.63 o                         
  -4   7   1         74.19         62.93         8.40 o                         
  -3   7   1       1887.94       1981.36        27.12 o                         
  -2   7   1        939.52        934.74        19.17 o                         
  -1   7   1        758.79        747.43        16.91 o                         
   0   7   1       2388.96       2449.14        28.21 o                         
   1   7   1        172.61        200.39        22.57 o                         
   2   7   1        218.87        196.98        11.77 o                         
   3   7   1        412.23        402.58        15.59 o                         
   4   7   1          6.53         -0.06         5.22 o                         
   5   7   1       1299.03       1334.87        22.47 o                         
   6   7   1         35.84         37.24         7.07 o                         
   7   7   1       2007.39       1975.60        25.90 o                         
   8   7   1        162.00        160.10         8.77 o                         
   9   7   1         93.32        101.03         9.72 o                         
  10   7   1        163.73        163.82        15.59 o                         
  11   7   1         49.74         45.68        14.14 o                         
  12   7   1          1.59         -0.51        16.29 o                         
  13   7   1         13.33         58.51        26.38 o                         
  -9   8   1        120.34         81.58        26.78 o                         
  -8   8   1        481.41        466.78        29.83 o                         
  -7   8   1        484.04        508.68        28.16 o                         
  -6   8   1        174.94        199.71        21.22 o                         
  -5   8   1         81.93         94.53        15.05 o                         
  -4   8   1        791.22        766.66        20.97 o                         
  -3   8   1       1108.67       1096.52        29.08 o                         
  -2   8   1         53.51         55.37         9.07 o                         
  -1   8   1        392.25        407.74        15.64 o                         
   0   8   1        677.30        666.71        17.38 o                         
   1   8   1       1992.06       2087.50        33.02 o                         
   2   8   1         36.00         18.06         8.11 o                         
   3   8   1         22.48         21.68         8.24 o                         
   4   8   1       1132.91       1063.79        19.65 o                         
   5   8   1       2218.56       2251.26        25.89 o                         
   6   8   1        144.06        169.07        11.50 o                         
   7   8   1         89.10         99.27         9.84 o                         
   8   8   1        130.75        140.76        10.52 o                         
   9   8   1        322.87        386.04        23.40 o                         
  10   8   1        331.72        331.43        25.34 o                         
  11   8   1        341.39        337.39        18.39 o                         
  12   8   1          0.74          6.96        15.16 o                         
  -8   9   1        165.34        137.75        26.88 o                         
  -7   9   1        284.96        299.22        25.68 o                         
  -6   9   1        400.48        397.33        28.03 o                         
  -5   9   1        464.52        433.55        26.90 o                         
  -4   9   1        897.52        851.35        24.21 o                         
  -3   9   1       9387.99       9042.94        75.08 o                         
  -2   9   1         19.23         32.12         9.76 o                         
  -1   9   1         85.65         89.91        11.38 o                         
   0   9   1        231.59        211.98        12.58 o                         
   1   9   1         25.30         28.06        10.36 o                         
   2   9   1       2643.77       2643.78        39.20 o                         
   3   9   1          9.37          8.44         9.48 o                         
   4   9   1        154.38        158.41        11.18 o                         
   5   9   1       1793.88       1782.88        26.32 o                         
   6   9   1        419.39        442.17        23.19 o                         
   7   9   1       1458.92       1419.79        26.71 o                         
   8   9   1          0.29         11.31        12.56 o                         
   9   9   1         69.25         84.53        20.34 o                         
  10   9   1        225.07        250.14        23.11 o                         
  11   9   1        409.08        419.88        29.04 o                         
  12   9   1        160.31        157.67        26.66 o                         
  -7  10   1        390.40        468.69        44.53 o                         
  -6  10   1        345.31        374.67        35.31 o                         
  -5  10   1          5.39         30.35        23.98 o                         
  -4  10   1        240.36        288.50        18.37 o                         
  -3  10   1        777.64        838.32        26.01 o                         
  -2  10   1         46.33         56.23        13.06 o                         
  -1  10   1        363.10        402.80        18.65 o                         
   0  10   1        109.71        115.47        12.17 o                         
   1  10   1         65.77         61.72        13.38 o                         
   2  10   1        372.82        399.03        21.58 o                         
   3  10   1        244.47        257.17        16.96 o                         
   4  10   1       1017.72       1016.52        29.62 o                         
   5  10   1       1036.27       1050.34        29.05 o                         
   6  10   1         68.06         61.94        10.56 o                         
   7  10   1        468.09        457.80        21.88 o                         
   8  10   1        743.67        664.99        22.00 o                         
   9  10   1       1007.75        963.50        37.09 o                         
  10  10   1       1577.16       1552.54        56.79 o                         
  11  10   1        190.60        214.34        25.96 o                         
  -6  11   1        256.35        183.06        32.50 o                         
  -5  11   1        144.17        173.92        37.19 o                         
  -4  11   1          0.43         14.09        20.97 o                         
  -3  11   1         10.38         21.62        16.90 o                         
  -2  11   1        345.00        318.41        19.51 o                         
  -1  11   1        273.80        273.62        18.72 o                         
   0  11   1         60.46         98.77        14.24 o                         
   1  11   1         42.94         41.82        11.94 o                         
   2  11   1        657.48        578.29        27.77 o                         
   3  11   1         73.42         87.15        19.14 o                         
   4  11   1        485.57        500.34        26.91 o                         
   5  11   1        872.21        883.68        24.46 o                         
   6  11   1        224.95        258.61        14.51 o                         
   7  11   1         11.96         25.08        12.98 o                         
   8  11   1         87.70        112.35        15.86 o                         
   9  11   1        714.07        677.86        39.00 o                         
  10  11   1        213.60        186.10        38.68 o                         
  11  11   1          0.71          5.61        25.46 o                         
  -5  12   1          3.98          5.23        34.22 o                         
  -4  12   1         92.42        112.26        51.21 o                         
  -3  12   1          0.69         12.26        17.38 o                         
  -2  12   1        450.27        444.66        29.06 o                         
  -1  12   1         75.44         62.46        15.52 o                         
   0  12   1         89.64         89.07        17.86 o                         
   1  12   1        772.74        714.29        27.18 o                         
   2  12   1          7.29        -14.52        14.52 o                         
   3  12   1        608.81        688.36        40.88 o                         
   4  12   1         70.18         92.36        15.87 o                         
   5  12   1         26.62         23.69        12.80 o                         
   6  12   1       1229.47       1125.17        29.77 o                         
   7  12   1        187.63        236.24        22.74 o                         
   8  12   1         41.15         25.66        23.42 o                         
   9  12   1        309.96        321.19        28.55 o                         
  10  12   1        162.64        126.37        26.85 o                         
  -3  13   1          1.89         32.15        20.71 o                         
  -2  13   1        721.36        751.06        53.90 o                         
  -1  13   1        524.67        526.70        26.24 o                         
   0  13   1        213.52        233.17        32.95 o                         
   1  13   1        207.58        240.59        19.84 o                         
   2  13   1        605.18        661.31        30.62 o                         
   3  13   1        400.62        345.78        28.68 o                         
   4  13   1        700.72        668.85        32.96 o                         
   5  13   1        185.07        199.89        20.62 o                         
   6  13   1       1276.77       1186.49        34.88 o                         
   7  13   1        137.91        134.95        16.52 o                         
   8  13   1          6.38         20.43        16.71 o                         
   9  13   1         40.29         23.81        25.57 o                         
  -2  14   1        637.20        703.46        50.70 o                         
  -1  14   1        389.61        417.27        27.55 o                         
   0  14   1         23.61         24.30        20.05 o                         
   1  14   1         30.25         11.46        21.05 o                         
   2  14   1         22.59         62.91        20.55 o                         
   3  14   1        560.58        579.94        31.00 o                         
   4  14   1        147.94        161.01        20.06 o                         
   5  14   1        213.06        212.67        21.23 o                         
   6  14   1        304.99        360.90        23.61 o                         
   7  14   1        242.05        253.11        19.12 o                         
   8  14   1        512.94        521.37        32.67 o                         
   1  15   1        264.51        262.78        35.91 o                         
   2  15   1        410.66        410.44        28.29 o                         
   3  15   1        198.72        217.83        27.33 o                         
   4  15   1          0.89         -2.70        24.51 o                         
   5  15   1          0.75         -5.99        20.99 o                         
   6  15   1        369.94        374.65        39.46 o                         
  -6 -14   2        161.34        138.22        27.28 o                         
  -5 -14   2        125.91        169.47        19.64 o                         
  -4 -14   2        417.29        402.59        24.45 o                         
  -3 -14   2        226.84        276.52        25.08 o                         
  -2 -14   2        208.59        171.43        18.23 o                         
  -1 -14   2        364.00        366.26        27.01 o                         
   0 -14   2        109.06        146.26        38.32 o                         
   1 -14   2         11.34         58.24        52.03 o                         
  -8 -13   2         26.98         62.77        26.79 o                         
  -7 -13   2        378.87        377.95        27.82 o                         
  -6 -13   2        528.43        494.15        29.80 o                         
  -5 -13   2        189.15        186.75        16.56 o                         
  -4 -13   2         60.15         84.46        17.58 o                         
  -3 -13   2        118.64        131.73        20.14 o                         
  -2 -13   2        818.16        777.01        26.54 o                         
  -1 -13   2        127.24        173.19        24.79 o                         
   0 -13   2          2.66        -17.49        21.53 o                         
   1 -13   2        418.06        438.06        29.36 o                         
   2 -13   2        687.09        692.53        52.45 o                         
   3 -13   2        684.17        590.60        57.85 o                         
  -9 -12   2        122.07         99.86        35.46 o                         
  -8 -12   2         34.38         56.29        25.14 o                         
  -7 -12   2        101.28         91.90        21.73 o                         
  -6 -12   2        128.80        107.62        19.82 o                         
  -5 -12   2       2266.01       2115.10        32.76 o                         
  -4 -12   2        107.66        104.41        14.06 o                         
  -3 -12   2        468.79        497.00        30.52 o                         
  -2 -12   2        748.79        732.83        28.22 o                         
  -1 -12   2         44.83         59.97        13.71 o                         
   0 -12   2         65.40         49.27        18.74 o                         
   1 -12   2        409.38        383.99        25.56 o                         
   2 -12   2         34.55         41.34        26.30 o                         
   3 -12   2        528.78        532.52        34.90 o                         
   4 -12   2        183.08        241.32        32.97 o                         
 -10 -11   2         34.66         59.37        30.50 o                         
  -9 -11   2        142.05        167.66        26.22 o                         
  -8 -11   2        694.47        691.11        46.31 o                         
  -7 -11   2        282.42        307.24        23.03 o                         
  -6 -11   2         83.35         66.61        16.85 o                         
  -5 -11   2          1.25         -0.23        16.22 o                         
  -4 -11   2         19.44         17.77        14.20 o                         
  -3 -11   2        709.46        763.25        25.05 o                         
  -2 -11   2         15.01         32.40        16.07 o                         
  -1 -11   2        864.65        792.20        22.21 o                         
   0 -11   2        127.41        150.64        14.75 o                         
   1 -11   2         12.82         16.12        15.69 o                         
   2 -11   2         49.01         31.87        20.08 o                         
   3 -11   2         17.28         12.45        21.56 o                         
   4 -11   2          5.75         21.82        24.70 o                         
   5 -11   2          1.12          8.23        29.67 o                         
   6 -11   2        202.76        111.72        44.46 o                         
 -11 -10   2         11.75          6.67        24.38 o                         
 -10 -10   2        236.93        276.44        51.53 o                         
  -9 -10   2       2206.54       2066.88        45.27 o                         
  -8 -10   2       1206.67       1166.81        38.44 o                         
  -7 -10   2        827.06        757.18        33.69 o                         
  -6 -10   2         18.60         64.00        14.26 o                         
  -5 -10   2        428.83        371.43        15.23 o                         
  -4 -10   2         31.27         49.73         9.17 o                         
  -3 -10   2        435.59        469.88        17.70 o                         
  -2 -10   2         64.22         56.06        13.61 o                         
  -1 -10   2          6.52         -9.34        15.01 o                         
   0 -10   2        191.91        215.12        12.87 o                         
   1 -10   2         51.35         52.25         9.44 o                         
   2 -10   2        662.97        615.53        32.53 o                         
   3 -10   2          2.27         16.02        17.98 o                         
   4 -10   2         88.24         71.71        21.88 o                         
   5 -10   2        540.31        536.72        41.02 o                         
   6 -10   2        351.58        415.25        37.68 o                         
   7 -10   2         43.32         -4.25        35.26 o                         
 -11  -9   2         39.97          1.02        21.65 o                         
 -10  -9   2        410.64        398.34        24.55 o                         
  -9  -9   2       1323.30       1267.16        35.86 o                         
  -8  -9   2        843.17        795.27        35.45 o                         
  -7  -9   2        149.09        116.34        21.33 o                         
  -6  -9   2         13.30          7.52        10.43 o                         
  -5  -9   2        477.43        437.67        12.36 o                         
  -4  -9   2       1423.10       1494.46        22.98 o                         
  -3  -9   2        119.27        111.32        10.06 o                         
  -2  -9   2        221.06        229.04        12.32 o                         
  -1  -9   2       3704.45       3756.50        40.81 o                         
   0  -9   2       1816.41       1727.68        24.04 o                         
   1  -9   2        900.43        838.96        18.42 o                         
   2  -9   2        580.36        571.43        22.50 o                         
   3  -9   2        498.74        545.24        28.93 o                         
   4  -9   2       3968.41       3999.52        65.03 o                         
   5  -9   2       1647.16       1651.06        45.53 o                         
   6  -9   2        211.80        234.06        26.66 o                         
   7  -9   2        548.94        549.93        31.67 o                         
   8  -9   2        276.52        285.88        42.73 o                         
 -12  -8   2        243.19        218.18        22.38 o                         
 -11  -8   2         32.29         25.62        21.05 o                         
 -10  -8   2         22.26          8.57        13.76 o                         
  -9  -8   2        273.81        246.45        16.36 o                         
  -8  -8   2        252.59        284.76        16.32 o                         
  -7  -8   2         74.52         65.67        11.40 o                         
  -6  -8   2        281.34        291.46        17.07 o                         
  -5  -8   2         41.43         43.95        10.38 o                         
  -4  -8   2       3489.96       3456.51        31.74 o                         
  -3  -8   2       1442.70       1357.35        20.25 o                         
  -2  -8   2        492.80        485.97        14.58 o                         
  -1  -8   2        120.32        110.21         9.69 o                         
   0  -8   2        223.61        199.84        10.42 o                         
   1  -8   2        530.29        533.57        14.27 o                         
   2  -8   2        292.85        303.10        15.76 o                         
   3  -8   2       2410.22       2437.70        41.01 o                         
   4  -8   2       6191.39       6298.64        73.02 o                         
   5  -8   2        691.62        644.87        32.09 o                         
   6  -8   2         39.37         44.37        15.01 o                         
   7  -8   2         37.56         22.24        17.64 o                         
   8  -8   2        823.35        874.95        39.04 o                         
 -12  -7   2        125.28         91.60        18.94 o                         
 -11  -7   2          2.86         13.42        14.66 o                         
 -10  -7   2         32.15         55.30        13.45 o                         
  -9  -7   2         73.10         82.27        12.23 o                         
  -8  -7   2        477.30        447.78        21.94 o                         
  -7  -7   2         61.14         71.31        10.47 o                         
  -6  -7   2        167.52        158.28        11.16 o                         
  -5  -7   2        246.70        284.64        14.12 o                         
  -4  -7   2        277.81        313.14        10.14 o                         
  -3  -7   2         24.81         14.54         5.46 o                         
  -2  -7   2         21.27         18.02         5.82 o                         
  -1  -7   2          2.43          9.13         8.91 o                         
   0  -7   2        582.97        634.42        13.14 o                         
   1  -7   2        131.76        139.98         9.47 o                         
   2  -7   2        156.49        142.12        10.45 o                         
   3  -7   2         95.76         81.79        10.45 o                         
   4  -7   2        449.32        493.60        25.73 o                         
   5  -7   2          2.54         12.87        11.04 o                         
   6  -7   2        710.60        742.28        26.59 o                         
   7  -7   2        324.26        296.33        23.09 o                         
   8  -7   2        192.79        195.83        21.25 o                         
   9  -7   2       1176.45       1175.59        42.82 o                         
 -12  -6   2         70.31         67.07        17.89 o                         
 -11  -6   2        937.51        908.92        27.94 o                         
 -10  -6   2          6.89         33.35        12.12 o                         
  -9  -6   2         65.47         52.22        11.58 o                         
  -8  -6   2       3910.76       3780.27        43.48 o                         
  -7  -6   2       2590.32       2446.71        29.21 o                         
  -6  -6   2       2739.65       2707.41        28.93 o                         
  -5  -6   2        401.71        396.81        12.48 o                         
  -4  -6   2       1739.03       1797.28        26.21 o                         
  -3  -6   2       2458.21       2624.32        23.98 o                         
  -2  -6   2       1270.02       1237.30        16.62 o                         
  -1  -6   2        548.40        534.47        13.39 o                         
   0  -6   2       1828.21       1971.81        20.18 o                         
   1  -6   2       1162.47       1017.32        15.07 o                         
   2  -6   2        790.82        625.81        16.74 o                         
   3  -6   2         17.25         12.92         6.13 o                         
   4  -6   2         56.14         68.26         8.16 o                         
   5  -6   2        828.62        824.14        22.03 o                         
   6  -6   2        814.13        798.41        24.95 o                         
   7  -6   2        965.68       1012.96        29.33 o                         
   8  -6   2         45.95         43.17        16.22 o                         
   9  -6   2        121.66        154.62        20.41 o                         
  10  -6   2         68.17         45.88        22.67 o                         
 -12  -5   2       1405.08       1406.12        37.01 o                         
 -11  -5   2       2233.63       2175.68        35.04 o                         
 -10  -5   2         32.19         12.18        10.85 o                         
  -9  -5   2         68.65         68.40        10.78 o                         
  -8  -5   2       3117.85       3103.79        35.22 o                         
  -7  -5   2      10044.16      10206.45        64.83 o                         
  -6  -5   2        949.69       1053.08        17.40 o                         
  -5  -5   2          2.06         12.37         5.49 o                         
  -4  -5   2         56.43         21.28         5.14 o                         
  -3  -5   2       7576.15       7611.94        70.58 o                         
  -2  -5   2       3933.50       3935.78        27.84 o                         
  -1  -5   2         61.63         62.88         5.33 o                         
   0  -5   2        263.43        260.60        11.01 o                         
   1  -5   2         95.31         55.54         4.53 o                         
   2  -5   2        906.30        845.56        17.01 o                         
   3  -5   2        149.25        203.99         9.80 o                         
   4  -5   2         74.78         63.83         7.13 o                         
   5  -5   2       1857.67       1776.93        23.56 o                         
   6  -5   2       1373.08       1270.02        32.07 o                         
   7  -5   2          8.87          0.56        15.49 o                         
   8  -5   2        121.19         99.93        15.98 o                         
   9  -5   2          2.91         27.19        16.21 o                         
  10  -5   2        353.87        354.65        24.70 o                         
 -12  -4   2         20.70         43.38        20.30 o                         
 -11  -4   2        331.64        323.95        18.00 o                         
 -10  -4   2        239.92        241.39        14.55 o                         
  -9  -4   2       1482.99       1428.46        24.53 o                         
  -8  -4   2        219.15        234.62        13.21 o                         
  -7  -4   2       2281.95       2392.64        25.41 o                         
  -6  -4   2       1067.90       1213.35        17.42 o                         
  -5  -4   2        893.93        933.76        14.13 o                         
  -4  -4   2        792.03        917.22        13.57 o                         
  -3  -4   2       1102.65       1268.12        16.20 o                         
  -2  -4   2        463.69        483.85         8.40 o                         
  -1  -4   2          1.35          2.51         3.20 o                         
   0  -4   2         88.01         99.86         5.79 o                         
   1  -4   2        365.74        339.45         9.42 o                         
   2  -4   2       3254.94       3274.51        26.29 o                         
   3  -4   2         79.45         80.66         6.27 o                         
   4  -4   2         39.02         25.63         7.60 o                         
   5  -4   2       1621.44       1652.54        21.25 o                         
   6  -4   2        748.09        789.04        21.58 o                         
   7  -4   2        380.72        405.70        20.95 o                         
   8  -4   2         21.52         16.88        12.33 o                         
   9  -4   2         36.00         54.04        19.09 o                         
  10  -4   2       1597.47       1537.39        38.16 o                         
  11  -4   2        137.00        155.78        22.76 o                         
 -12  -3   2         19.28         22.21        20.46 o                         
 -11  -3   2        105.54         76.56        17.98 o                         
 -10  -3   2       1023.61        997.10        27.26 o                         
  -9  -3   2        403.44        415.24        17.71 o                         
  -8  -3   2        438.84        400.32        15.40 o                         
  -7  -3   2         34.86         47.50         6.55 o                         
  -6  -3   2        701.16        722.60        13.11 o                         
  -5  -3   2        210.68        160.52         6.99 o                         
  -4  -3   2       1226.46       1256.35        13.41 o                         
  -3  -3   2       2976.76       3216.07        24.19 o                         
  -2  -3   2        328.31        335.79         7.90 o                         
  -1  -3   2       5169.62       5212.41        29.14 o                         
   0  -3   2       1037.00       1009.94        12.14 o                         
   1  -3   2       1529.07       1608.19        17.74 o                         
   2  -3   2        785.15        823.11        11.91 o                         
   3  -3   2        143.17        155.07         7.30 o                         
   4  -3   2        753.33        851.75        15.21 o                         
   5  -3   2       2749.75       2915.20        27.28 o                         
   6  -3   2        317.03        328.65        12.45 o                         
   7  -3   2        822.48        822.23        21.88 o                         
   8  -3   2        179.87        190.39        15.49 o                         
   9  -3   2         19.92         11.03        14.13 o                         
  10  -3   2        178.89        211.90        18.81 o                         
  11  -3   2         10.95          9.47        19.12 o                         
 -12  -2   2         17.23        -18.47        18.47 o                         
 -11  -2   2        900.56        844.57        32.39 o                         
 -10  -2   2       4110.77       3902.78        49.96 o                         
  -9  -2   2       1060.68       1024.90        21.63 o                         
  -8  -2   2        360.76        356.00        21.47 o                         
  -7  -2   2        375.17        359.27        11.45 o                         
  -6  -2   2       4208.16       4356.65        30.40 o                         
  -5  -2   2        105.36         42.64         4.26 o                         
  -4  -2   2          1.85         14.61         3.59 o                         
  -3  -2   2        387.32        346.21         9.20 o                         
  -2  -2   2       7791.41       7991.94        59.81 o                         
  -1  -2   2       1326.01       1371.48        12.27 o                         
   0  -2   2        115.32         92.20         3.52 o                         
   1  -2   2       6612.57       6422.93        40.42 o                         
   2  -2   2       4090.56       4229.17        55.70 o                         
   3  -2   2       3101.70       3062.25        30.43 o                         
   4  -2   2         39.90         19.62         7.03 o                         
   5  -2   2        296.67        323.33        14.21 o                         
   6  -2   2        148.82        133.55        10.13 o                         
   7  -2   2        279.70        262.19        11.29 o                         
   8  -2   2         30.36         45.47        10.70 o                         
   9  -2   2          6.80         15.24        12.53 o                         
  10  -2   2        216.88        239.12        17.99 o                         
  11  -2   2        389.18        426.46        23.17 o                         
  12  -2   2        193.44        234.68        27.35 o                         
 -12  -1   2         22.75         16.70        19.74 o                         
 -11  -1   2         15.68          0.60        24.97 o                         
 -10  -1   2        921.00        988.36        29.13 o                         
  -9  -1   2         15.96         -2.10        10.92 o                         
  -8  -1   2        543.29        546.67        18.20 o                         
  -7  -1   2         95.37         99.52         8.08 o                         
  -6  -1   2       5898.88       6178.41        38.29 o                         
  -5  -1   2       2183.93       2096.17        18.29 o                         
  -4  -1   2       3663.62       3630.15        22.52 o                         
  -3  -1   2        492.58        472.38         7.91 o                         
  -2  -1   2          2.86          5.18         3.38 o                         
  -1  -1   2      21756.95      19882.44        95.42 o                         
   0  -1   2       4550.12       4366.80        19.79 o                         
   1  -1   2       1560.78       1673.59        16.06 o                         
   2  -1   2        781.20        838.59        15.69 o                         
   3  -1   2        293.93        262.17        10.49 o                         
   4  -1   2        797.06        737.29        15.63 o                         
   5  -1   2       1034.90        977.26        18.04 o                         
   6  -1   2       6064.41       6054.37        49.29 o                         
   7  -1   2        497.89        421.21        14.50 o                         
   8  -1   2       1032.72        957.06        21.96 o                         
   9  -1   2         10.01         13.53         8.40 o                         
  10  -1   2        344.03        346.53        18.76 o                         
  11  -1   2        401.49        484.68        23.81 o                         
  12  -1   2        461.67        510.06        34.09 o                         
 -12   0   2         64.57         60.06        22.50 o                         
 -11   0   2          5.96         28.55        23.69 o                         
 -10   0   2        219.72        262.92        22.48 o                         
  -9   0   2       2295.12       2152.08        35.95 o                         
  -8   0   2         74.13         63.02        10.69 o                         
  -7   0   2         74.92         61.48         8.94 o                         
  -6   0   2       1971.29       1945.79        21.73 o                         
  -5   0   2       7748.77       8171.67        51.18 o                         
  -4   0   2       3290.24       3639.86        25.38 o                         
  -3   0   2         26.64         45.58         3.39 o                         
  -2   0   2       2402.82       2326.38        14.73 o                         
  -1   0   2       4034.63       3950.48        28.42 o                         
   0   0   2       7527.33       7057.22        31.89 o                         
   1   0   2         11.82         13.69         2.51 o                         
   2   0   2        217.27        196.44         7.39 o                         
   3   0   2        390.42        308.41         9.59 o                         
   4   0   2        269.20        283.43         9.72 o                         
   5   0   2        975.98       1089.85        17.90 o                         
   6   0   2        730.88        775.30        17.44 o                         
   7   0   2        982.99        955.03        18.60 o                         
   8   0   2       1416.37       1356.61        22.47 o                         
   9   0   2        106.23        100.45        11.79 o                         
  10   0   2        263.70        286.21        14.76 o                         
  11   0   2        162.52        200.20        13.97 o                         
  12   0   2        240.45        260.95        21.43 o                         
 -12   1   2         12.34         -9.07        23.35 o                         
 -11   1   2          6.10          5.20        18.84 o                         
 -10   1   2          5.90          9.21        15.05 o                         
  -9   1   2         76.42         84.74         9.14 o                         
  -8   1   2        504.41        530.58        16.31 o                         
  -7   1   2        100.12        119.19         8.19 o                         
  -6   1   2        396.68        375.12        11.05 o                         
  -5   1   2        621.06        647.78        10.50 o                         
  -4   1   2       1348.12       1450.14        13.91 o                         
  -3   1   2       1412.57       1446.21        12.12 o                         
  -2   1   2         93.08         82.49         4.01 o                         
  -1   1   2       2193.46       2221.61        17.67 o                         
   0   1   2        373.34        347.79         7.33 o                         
   1   1   2        556.00        537.22         5.84 o                         
   2   1   2       2149.99       2151.42        16.61 o                         
   3   1   2      11323.55      11342.01        56.49 o                         
   4   1   2        103.14        108.97         6.89 o                         
   5   1   2        501.22        489.20        12.69 o                         
   6   1   2          0.04          0.04         5.60 o                         
   7   1   2       1614.95       1573.76        21.83 o                         
   8   1   2        277.47        272.98        12.74 o                         
   9   1   2        213.11        231.30        13.03 o                         
  10   1   2         30.20         38.99        10.83 o                         
  11   1   2        201.35        233.20        15.41 o                         
  12   1   2        231.08        246.02        17.97 o                         
  13   1   2         86.01         99.38        21.00 o                         
 -12   2   2        290.42        293.48        33.26 o                         
 -11   2   2        154.04        149.41        20.64 o                         
 -10   2   2        286.45        307.03        16.45 o                         
  -9   2   2       2060.27       2008.50        32.25 o                         
  -8   2   2        859.67        860.32        21.04 o                         
  -7   2   2       2013.70       2016.44        25.66 o                         
  -6   2   2         94.18        102.23         7.85 o                         
  -5   2   2        668.69        669.59        10.89 o                         
  -4   2   2       4852.57       4880.31        30.69 o                         
  -3   2   2       1675.63       1626.45        15.99 o                         
  -2   2   2        310.05        301.21         8.52 o                         
  -1   2   2       4453.47       4355.22        46.03 o                         
   0   2   2       9191.40       8888.31        69.73 o                         
   1   2   2        426.21        393.16        10.81 o                         
   2   2   2         32.22         16.49         2.52 o                         
   3   2   2        120.60        107.16         6.60 o                         
   4   2   2        244.94        266.31         8.67 o                         
   5   2   2        151.26        129.56         9.42 o                         
   6   2   2         21.88         31.77         6.04 o                         
   7   2   2        147.41        163.49         9.03 o                         
   8   2   2        272.88        276.79        12.48 o                         
   9   2   2         93.08        107.91        11.47 o                         
  10   2   2         18.00         41.63         9.96 o                         
  11   2   2          2.50         -3.34        12.39 o                         
  12   2   2        388.35        395.70        20.71 o                         
  13   2   2        183.91        193.27        17.71 o                         
 -11   3   2         62.10         81.17        17.63 o                         
 -10   3   2         58.38         83.77        21.18 o                         
  -9   3   2       1652.08       1766.87        30.53 o                         
  -8   3   2        619.47        620.67        20.21 o                         
  -7   3   2        124.21        122.81        10.73 o                         
  -6   3   2         73.22         85.07         8.54 o                         
  -5   3   2        828.55        729.81        15.51 o                         
  -4   3   2       6797.38       6927.71        45.31 o                         
  -3   3   2       9276.41       9236.48        55.78 o                         
  -2   3   2       2374.40       2331.67        22.35 o                         
  -1   3   2         39.29         39.43         4.78 o                         
   0   3   2       2194.46       2214.25        39.93 o                         
   1   3   2         45.00         42.93         5.39 o                         
   2   3   2       4969.30       5027.66        35.36 o                         
   3   3   2         18.34         10.65         3.79 o                         
   4   3   2       5778.34       5751.54        39.57 o                         
   5   3   2       6370.72       6187.26        41.20 o                         
   6   3   2       1427.70       1406.80        18.43 o                         
   7   3   2         14.69         31.63         6.04 o                         
   8   3   2       4469.26       4456.91        37.18 o                         
   9   3   2        159.37        160.36        11.20 o                         
  10   3   2        617.81        619.62        22.22 o                         
  11   3   2        339.11        329.84        24.82 o                         
  12   3   2       1145.04       1092.54        31.47 o                         
  13   3   2       1064.02       1017.57        27.61 o                         
 -11   4   2         23.76         26.55        20.14 o                         
 -10   4   2         97.00         96.27        16.79 o                         
  -9   4   2        203.32        217.05        16.33 o                         
  -8   4   2          1.48        -10.58        10.58 o                         
  -7   4   2        105.66        129.31        12.48 o                         
  -6   4   2        118.95        130.97        10.14 o                         
  -5   4   2        421.19        418.29        16.03 o                         
  -4   4   2       2548.53       2656.05        29.22 o                         
  -3   4   2         91.31         70.72         6.90 o                         
  -2   4   2        909.60        993.37        15.91 o                         
  -1   4   2       6907.25       6792.17        52.04 o                         
   0   4   2       3859.81       3542.99        45.56 o                         
   1   4   2      15309.85      14655.60        99.81 o                         
   2   4   2       1894.50       1860.08        25.80 o                         
   3   4   2        809.55        782.40        15.64 o                         
   4   4   2        156.22        199.40         9.46 o                         
   5   4   2       3901.01       4419.69        36.01 o                         
   6   4   2       1707.87       1811.08        22.30 o                         
   7   4   2        347.77        351.44        12.90 o                         
   8   4   2       3709.22       3785.11        33.85 o                         
   9   4   2        582.95        551.22        17.08 o                         
  10   4   2        466.68        456.49        19.20 o                         
  11   4   2          6.39         25.41        10.76 o                         
  12   4   2        645.16        664.32        23.31 o                         
  13   4   2        533.92        623.20        50.98 o                         
 -10   5   2         42.95         50.63        29.63 o                         
  -9   5   2        622.05        655.52        29.43 o                         
  -8   5   2          0.86         22.46        13.40 o                         
  -7   5   2       2916.22       2949.31        39.80 o                         
  -6   5   2        222.37        224.96        14.54 o                         
  -5   5   2        486.82        487.61        17.22 o                         
  -4   5   2       1309.46       1235.33        17.07 o                         
  -3   5   2       2207.51       2230.83        23.50 o                         
  -2   5   2       1476.28       1816.71        20.68 o                         
  -1   5   2        367.38        367.65        13.44 o                         
   0   5   2         44.13         56.10         7.83 o                         
   1   5   2        275.40        303.38        13.39 o                         
   2   5   2         94.54         87.20         9.06 o                         
   3   5   2        223.49        231.38        12.50 o                         
   4   5   2       1921.02       2016.11        24.99 o                         
   5   5   2        455.56        549.71        18.77 o                         
   6   5   2         16.90         30.90         6.23 o                         
   7   5   2         35.33         27.63         5.67 o                         
   8   5   2        141.92        188.50        17.26 o                         
   9   5   2       1692.04       1681.49        25.64 o                         
  10   5   2        122.20        125.04        11.64 o                         
  11   5   2         53.53         67.30        11.57 o                         
  12   5   2         32.14         28.21        12.39 o                         
  13   5   2        604.00        597.47        36.31 o                         
 -10   6   2        257.73        276.94        27.08 o                         
  -9   6   2         26.42         23.02        19.64 o                         
  -8   6   2         56.59         45.60        15.98 o                         
  -7   6   2        826.92        793.56        28.99 o                         
  -6   6   2        492.01        526.36        23.16 o                         
  -5   6   2          9.84          7.42        10.04 o                         
  -4   6   2         32.16         29.71         6.47 o                         
  -3   6   2       3016.30       3036.66        29.55 o                         
  -2   6   2       3141.26       3176.55        32.01 o                         
  -1   6   2       1113.49       1026.37        18.09 o                         
   0   6   2       5343.67       5539.90        50.35 o                         
   1   6   2        818.45        938.45        20.18 o                         
   2   6   2       7204.96       7464.95        81.15 o                         
   3   6   2       1238.64       1251.33        22.57 o                         
   4   6   2         14.61         16.08         6.11 o                         
   5   6   2       1532.92       1562.08        24.33 o                         
   6   6   2       3435.06       3527.34        34.72 o                         
   7   6   2       1357.45       1331.87        22.52 o                         
   8   6   2        235.28        238.04         9.91 o                         
   9   6   2       5573.18       5423.35        40.69 o                         
  10   6   2       1618.60       1602.94        24.43 o                         
  11   6   2        148.26        194.10        17.49 o                         
  12   6   2          0.45         -0.32        15.66 o                         
  13   6   2         59.68         81.51        23.05 o                         
  -9   7   2          8.92        -16.86        20.54 o                         
  -8   7   2        793.04        768.68        32.64 o                         
  -7   7   2       2942.31       2928.61        48.22 o                         
  -6   7   2       2173.63       2135.32        41.10 o                         
  -5   7   2          0.31        -10.19        11.83 o                         
  -4   7   2        363.59        362.64        14.46 o                         
  -3   7   2       2063.65       2155.36        28.54 o                         
  -2   7   2       4301.50       4625.22        42.03 o                         
  -1   7   2        339.10        323.74        13.22 o                         
   0   7   2         67.30         67.38         8.28 o                         
   1   7   2       2117.36       2125.81        31.39 o                         
   2   7   2       4481.24       4595.18        47.33 o                         
   3   7   2       2823.63       2757.36        35.76 o                         
   4   7   2        536.73        557.94        13.53 o                         
   5   7   2       1360.93       1439.75        24.32 o                         
   6   7   2        685.23        666.73        17.36 o                         
   7   7   2         67.86         65.58         8.92 o                         
   8   7   2        484.63        416.62        17.05 o                         
   9   7   2        306.84        332.79        20.56 o                         
  10   7   2        507.46        510.78        17.20 o                         
  11   7   2        829.39        813.03        17.39 o                         
  12   7   2        197.99        217.81        35.56 o                         
  13   7   2        288.20        250.86        46.00 o                         
  -9   8   2         86.33         23.66        29.89 o                         
  -8   8   2         23.76          5.41        20.25 o                         
  -7   8   2        275.59        245.91        22.35 o                         
  -6   8   2          1.30          9.44        15.34 o                         
  -5   8   2         13.71          1.81        11.96 o                         
  -4   8   2        327.10        327.73        16.30 o                         
  -3   8   2       1676.61       1589.33        29.93 o                         
  -2   8   2       5635.97       5810.19        50.74 o                         
  -1   8   2       1796.37       1835.37        27.35 o                         
   0   8   2         27.40         33.42         7.90 o                         
   1   8   2       1313.28       1331.12        27.14 o                         
   2   8   2       1824.06       1710.33        30.11 o                         
   3   8   2          1.45          3.62         7.66 o                         
   4   8   2         18.05          8.33         6.48 o                         
   5   8   2       2943.27       2870.11        27.98 o                         
   6   8   2        876.48        867.25        21.79 o                         
   7   8   2        177.35        170.53        12.74 o                         
   8   8   2         43.38         56.37         9.85 o                         
   9   8   2        361.82        324.22        16.69 o                         
  10   8   2         18.44         50.73        10.43 o                         
  11   8   2          4.27         19.10        19.86 o                         
  12   8   2        104.56        117.72        26.39 o                         
  -8   9   2         61.55         82.48        24.69 o                         
  -7   9   2         79.50         76.77        22.55 o                         
  -6   9   2        481.96        450.80        29.51 o                         
  -5   9   2        114.03         84.72        17.66 o                         
  -4   9   2         26.31         25.62        12.26 o                         
  -3   9   2         14.94         29.10        10.87 o                         
  -2   9   2       2082.91       2038.76        38.18 o                         
  -1   9   2          1.00          4.20         9.89 o                         
   0   9   2        188.23        205.23        12.81 o                         
   1   9   2         13.13         11.60         9.78 o                         
   2   9   2       1503.91       1546.82        31.06 o                         
   3   9   2       4886.12       4973.03        55.07 o                         
   4   9   2         63.51         71.71         9.38 o                         
   5   9   2        248.39        254.05        11.97 o                         
   6   9   2         78.97        108.38        12.65 o                         
   7   9   2        811.54        792.48        21.84 o                         
   8   9   2        612.49        614.52        21.43 o                         
   9   9   2        102.84        121.11        13.67 o                         
  10   9   2        353.02        338.71        20.27 o                         
  11   9   2        611.66        628.37        34.16 o                         
  12   9   2          5.68         24.84        25.25 o                         
  -7  10   2          3.57         25.45        33.72 o                         
  -6  10   2        590.62        549.93        42.88 o                         
  -5  10   2        621.92        560.54        29.36 o                         
  -4  10   2         12.55         10.93        20.44 o                         
  -3  10   2         39.00         45.46        15.28 o                         
  -2  10   2         60.28         62.22        18.21 o                         
  -1  10   2        110.04        136.36        13.99 o                         
   0  10   2         99.04        109.08        12.92 o                         
   1  10   2          2.10          5.61        16.22 o                         
   2  10   2         22.06         13.15        17.09 o                         
   3  10   2        262.38        276.11        17.70 o                         
   4  10   2       1832.95       1844.10        36.64 o                         
   5  10   2        992.08        981.06        22.18 o                         
   6  10   2        520.07        494.64        22.47 o                         
   7  10   2        818.81        800.54        26.49 o                         
   8  10   2        165.59        155.05        13.83 o                         
   9  10   2        176.06        176.69        14.70 o                         
  10  10   2        149.63        147.79        13.43 o                         
  11  10   2        217.73        242.62        26.81 o                         
  12  10   2        122.33        119.09        28.84 o                         
  -6  11   2        261.16        240.35        32.92 o                         
  -5  11   2         54.47         91.38        27.14 o                         
  -4  11   2          7.61        -15.39        15.39 o                         
  -3  11   2         60.49         39.77        16.32 o                         
  -2  11   2          0.82         10.84        13.21 o                         
  -1  11   2        323.54        363.79        20.28 o                         
   0  11   2       2687.05       2719.75        39.78 o                         
   1  11   2         27.27         35.80        11.98 o                         
   2  11   2         20.27          9.16        13.72 o                         
   3  11   2        104.25        135.49        18.75 o                         
   4  11   2        384.46        371.44        22.08 o                         
   5  11   2        193.50        191.90        14.11 o                         
   6  11   2         13.63          9.68         9.08 o                         
   7  11   2          6.73         -9.99        12.94 o                         
   8  11   2        398.87        453.70        21.68 o                         
   9  11   2        520.23        534.85        23.10 o                         
  10  11   2         14.95         -2.72        12.11 o                         
  11  11   2         27.75        -14.24        25.58 o                         
  -5  12   2         63.15         96.19        54.06 o                         
  -4  12   2        307.95        269.89        22.54 o                         
  -3  12   2        526.22        528.06        26.86 o                         
  -2  12   2        219.64        246.45        21.22 o                         
  -1  12   2       1013.70       1051.25        31.50 o                         
   0  12   2       1184.82       1108.09        31.95 o                         
   1  12   2        486.10        475.01        23.46 o                         
   2  12   2         77.45         78.25        20.72 o                         
   3  12   2         21.53         -2.91        15.39 o                         
   4  12   2       1064.92       1108.95        35.34 o                         
   5  12   2        513.03        473.94        24.37 o                         
   6  12   2         42.85         36.91        11.52 o                         
   7  12   2       1603.53       1601.87        36.41 o                         
   8  12   2        563.88        616.34        32.58 o                         
   9  12   2         49.51         45.78        15.44 o                         
  10  12   2          0.57         18.37        16.81 o                         
  -3  13   2        267.29        289.09        31.20 o                         
  -2  13   2         15.12         34.02        19.99 o                         
  -1  13   2        464.65        489.95        28.91 o                         
   0  13   2         44.60         41.08        17.78 o                         
   1  13   2        561.19        595.44        34.31 o                         
   2  13   2         53.03         71.71        17.05 o                         
   3  13   2        123.50        174.82        21.73 o                         
   4  13   2       1489.42       1292.71        37.95 o                         
   5  13   2        284.80        233.23        21.03 o                         
   6  13   2         53.38         94.60        26.18 o                         
   7  13   2        456.37        458.30        26.48 o                         
   8  13   2        516.75        487.06        26.96 o                         
   9  13   2          3.33         14.51        20.64 o                         
  -2  14   2         92.31        142.07        27.67 o                         
  -1  14   2         72.29        102.22        23.58 o                         
   0  14   2         26.76         10.05        22.16 o                         
   1  14   2        262.84        239.13        24.71 o                         
   2  14   2         37.95         33.35        18.64 o                         
   3  14   2        131.56        132.92        23.11 o                         
   4  14   2       1154.20       1101.34        37.61 o                         
   5  14   2          1.28         26.70        19.46 o                         
   6  14   2        211.71        262.58        21.13 o                         
   7  14   2          1.26          5.32        23.09 o                         
   8  14   2         46.37         42.37        25.54 o                         
   1  15   2        256.09        265.49        27.97 o                         
   2  15   2        221.74        241.28        37.49 o                         
   3  15   2         12.63         -7.76        26.61 o                         
   4  15   2         22.61         28.48        36.46 o                         
   5  15   2        649.72        624.21        35.56 o                         
   6  15   2        863.42        881.09        40.66 o                         
  -5 -14   3        294.55        253.80        30.27 o                         
  -4 -14   3        432.77        460.80        33.31 o                         
  -3 -14   3         62.49         77.04        17.65 o                         
  -2 -14   3         25.34         49.96        22.95 o                         
  -1 -14   3          0.75        -31.96        31.96 o                         
   0 -14   3        133.32        124.16        29.23 o                         
  -7 -13   3         53.30         42.92        21.65 o                         
  -6 -13   3        262.86        347.62        34.87 o                         
  -5 -13   3         58.53         69.68        14.04 o                         
  -4 -13   3        382.00        419.50        22.52 o                         
  -3 -13   3        346.61        356.69        22.20 o                         
  -2 -13   3        734.05        776.83        36.16 o                         
  -1 -13   3        384.13        385.43        24.98 o                         
   0 -13   3        281.08        314.86        27.04 o                         
   1 -13   3        719.20        764.96        62.53 o                         
   2 -13   3        490.45        531.81        38.22 o                         
  -9 -12   3         11.62         17.99        25.84 o                         
  -8 -12   3        887.68        863.12        40.74 o                         
  -7 -12   3        218.87        198.41        22.33 o                         
  -6 -12   3        465.35        434.04        26.44 o                         
  -5 -12   3       1076.92       1096.13        35.83 o                         
  -4 -12   3       1353.38       1248.52        27.81 o                         
  -3 -12   3        562.30        551.79        23.09 o                         
  -2 -12   3          0.54         16.74        11.26 o                         
  -1 -12   3        732.66        800.89        30.75 o                         
   0 -12   3        838.97        856.57        38.27 o                         
   1 -12   3       1834.89       1863.52        51.13 o                         
   2 -12   3        626.82        563.65        35.16 o                         
   3 -12   3         25.21         82.48        27.89 o                         
   4 -12   3         21.69         23.80        31.78 o                         
 -10 -11   3        134.02        149.44        39.01 o                         
  -9 -11   3         27.48         37.11        23.87 o                         
  -8 -11   3        230.66        226.28        24.16 o                         
  -7 -11   3       1035.55       1017.37        34.13 o                         
  -6 -11   3        190.93        152.08        16.94 o                         
  -5 -11   3          0.47          6.07        15.63 o                         
  -4 -11   3        563.70        541.74        20.39 o                         
  -3 -11   3       1668.53       1676.89        32.64 o                         
  -2 -11   3          6.57          8.33        12.28 o                         
  -1 -11   3        701.73        705.88        26.00 o                         
   0 -11   3          1.95         29.45        15.75 o                         
   1 -11   3        893.92        892.08        34.30 o                         
   2 -11   3        230.68        223.15        21.61 o                         
   3 -11   3         20.02         22.07        21.98 o                         
   4 -11   3          7.79          8.71        25.31 o                         
   5 -11   3          4.72        -18.33        28.92 o                         
 -10 -10   3        203.38        241.38        27.59 o                         
  -9 -10   3        250.31        256.16        21.95 o                         
  -8 -10   3        126.90        143.85        18.86 o                         
  -7 -10   3       1462.78       1437.58        38.37 o                         
  -6 -10   3         33.48         30.75        12.44 o                         
  -5 -10   3        566.53        599.01        24.69 o                         
  -4 -10   3        114.52        115.87        10.03 o                         
  -3 -10   3        134.64        158.55        11.91 o                         
  -2 -10   3         11.49         -5.61        10.58 o                         
  -1 -10   3        249.59        241.47        14.21 o                         
   0 -10   3         17.59          8.08        11.99 o                         
   1 -10   3         83.94        111.83        16.93 o                         
   2 -10   3         76.01         63.50        16.52 o                         
   3 -10   3          0.26          9.47        16.22 o                         
   4 -10   3          1.57         -0.45        21.11 o                         
   5 -10   3        174.72        196.47        26.80 o                         
   6 -10   3         65.27         10.69        29.81 o                         
 -11  -9   3        713.53        631.06        28.51 o                         
 -10  -9   3        462.51        455.22        24.24 o                         
  -9  -9   3        273.78        291.00        22.92 o                         
  -8  -9   3         14.90          8.93        12.81 o                         
  -7  -9   3        935.73        946.56        52.75 o                         
  -6  -9   3        769.52        749.11        24.10 o                         
  -5  -9   3        406.59        378.35        18.84 o                         
  -4  -9   3        348.04        353.88        12.35 o                         
  -3  -9   3       1938.32       1914.64        26.75 o                         
  -2  -9   3        882.61        899.70        21.09 o                         
  -1  -9   3        517.93        505.93        17.81 o                         
   0  -9   3       1487.10       1445.66        30.18 o                         
   1  -9   3       1648.66       1667.57        30.12 o                         
   2  -9   3        309.16        327.91        20.06 o                         
   3  -9   3        433.87        420.95        22.36 o                         
   4  -9   3        148.91        127.95        16.89 o                         
   5  -9   3       1214.09       1207.67        52.14 o                         
   6  -9   3        227.02        289.05        28.41 o                         
   7  -9   3        795.26        849.51        45.72 o                         
 -11  -8   3        694.73        707.46        43.03 o                         
 -10  -8   3        283.33        299.35        17.86 o                         
  -9  -8   3         63.90         95.28        18.23 o                         
  -8  -8   3         66.97         85.38        11.68 o                         
  -7  -8   3       1009.71        941.46        24.76 o                         
  -6  -8   3       1276.29       1274.25        26.74 o                         
  -5  -8   3         13.78          9.55         9.14 o                         
  -4  -8   3        302.76        289.01        16.13 o                         
  -3  -8   3        531.04        549.80        14.26 o                         
  -2  -8   3        306.97        251.74        11.83 o                         
  -1  -8   3        402.92        373.32        14.57 o                         
   0  -8   3         24.12         27.76         8.54 o                         
   1  -8   3        824.18        810.81        21.31 o                         
   2  -8   3       2446.75       2335.88        39.78 o                         
   3  -8   3       3166.43       3074.87        50.32 o                         
   4  -8   3         50.89         75.21        13.21 o                         
   5  -8   3        117.32        113.24        15.28 o                         
   6  -8   3         53.76         49.33        16.48 o                         
   7  -8   3        661.12        647.67        31.46 o                         
   8  -8   3          0.85         -0.61        21.45 o                         
 -12  -7   3         55.65         88.28        25.50 o                         
 -11  -7   3        293.73        320.03        19.37 o                         
 -10  -7   3          5.67         20.04        13.35 o                         
  -9  -7   3        157.16        147.09        15.09 o                         
  -8  -7   3         67.38         58.06        10.31 o                         
  -7  -7   3        208.68        225.01        12.35 o                         
  -6  -7   3        365.82        383.91        26.71 o                         
  -5  -7   3          1.43          7.46         7.64 o                         
  -4  -7   3        961.12        955.82        20.02 o                         
  -3  -7   3       1666.91       1682.99        19.27 o                         
  -2  -7   3         35.64         21.92         5.88 o                         
  -1  -7   3         32.18         30.19         6.73 o                         
   0  -7   3        899.05        935.13        21.84 o                         
   1  -7   3       1289.98       1268.94        24.84 o                         
   2  -7   3       3416.25       3272.62        37.76 o                         
   3  -7   3       4784.64       4862.86        51.72 o                         
   4  -7   3         61.02         61.29        11.50 o                         
   5  -7   3       1759.96       1750.74        27.82 o                         
   6  -7   3        883.30        892.61        23.11 o                         
   7  -7   3        239.45        250.90        20.73 o                         
   8  -7   3        285.30        304.78        23.49 o                         
   9  -7   3         78.65         74.22        23.83 o                         
 -12  -6   3          5.65         19.95        22.47 o                         
 -11  -6   3          3.37         30.34        16.05 o                         
 -10  -6   3        186.29        203.52        14.72 o                         
  -9  -6   3          3.16         42.08         9.32 o                         
  -8  -6   3        775.22        689.57        19.46 o                         
  -7  -6   3        144.16        164.85        10.64 o                         
  -6  -6   3        160.75        177.93        10.21 o                         
  -5  -6   3        603.75        578.41        14.81 o                         
  -4  -6   3         46.06         47.67         7.04 o                         
  -3  -6   3          1.05          5.07         6.19 o                         
  -2  -6   3       1403.90       1406.68        17.69 o                         
  -1  -6   3        415.72        369.14        11.61 o                         
   0  -6   3        178.39        185.71        10.28 o                         
   1  -6   3        144.06        133.96         9.41 o                         
   2  -6   3        153.84        157.62        10.54 o                         
   3  -6   3         27.17         45.83         8.56 o                         
   4  -6   3        280.76        268.77        12.25 o                         
   5  -6   3          0.26          6.71         8.28 o                         
   6  -6   3         18.10          9.06         9.25 o                         
   7  -6   3         97.29        112.19        15.71 o                         
   8  -6   3        342.13        351.11        23.09 o                         
   9  -6   3          1.80          6.49        19.84 o                         
  10  -6   3         30.47        -16.17        25.03 o                         
 -12  -5   3        403.78        491.12        28.23 o                         
 -11  -5   3          0.53        -14.48        14.48 o                         
 -10  -5   3          6.21         12.50        11.21 o                         
  -9  -5   3        332.02        356.44        16.21 o                         
  -8  -5   3       2781.67       2644.69        33.04 o                         
  -7  -5   3        493.87        474.49        14.45 o                         
  -6  -5   3       3787.09       4117.23        33.87 o                         
  -5  -5   3       2262.65       2253.44        25.72 o                         
  -4  -5   3       3959.15       3917.97        35.72 o                         
  -3  -5   3        802.30        753.54        14.73 o                         
  -2  -5   3       3349.04       3648.16        32.04 o                         
  -1  -5   3        877.22        868.82        13.70 o                         
   0  -5   3        146.98        134.97         7.85 o                         
   1  -5   3        139.88        161.35         9.97 o                         
   2  -5   3         19.87          0.06         5.91 o                         
   3  -5   3         22.18          6.98         5.37 o                         
   4  -5   3         52.86         37.74         6.95 o                         
   5  -5   3          0.85         17.60         7.26 o                         
   6  -5   3         11.50          8.15         8.09 o                         
   7  -5   3        266.57        289.15        18.22 o                         
   8  -5   3        561.11        536.64        25.53 o                         
   9  -5   3        383.76        417.64        22.99 o                         
  10  -5   3         41.99         42.74        20.62 o                         
 -12  -4   3         16.40          6.69        19.88 o                         
 -11  -4   3          0.11         29.65        15.96 o                         
 -10  -4   3       1473.28       1446.31        26.96 o                         
  -9  -4   3       1279.08       1208.18        22.65 o                         
  -8  -4   3        564.23        561.39        17.67 o                         
  -7  -4   3        123.76        136.45         8.82 o                         
  -6  -4   3        178.03        219.26         8.91 o                         
  -5  -4   3       4764.16       4981.61        35.70 o                         
  -4  -4   3       1101.95       1419.37        16.25 o                         
  -3  -4   3        433.08        494.88        12.83 o                         
  -2  -4   3        698.65        673.41        15.13 o                         
  -1  -4   3       4179.33       4128.54        27.84 o                         
   0  -4   3       4524.98       4596.91        32.02 o                         
   1  -4   3          6.10         15.25         4.93 o                         
   2  -4   3        657.92        746.60        11.78 o                         
   3  -4   3        290.56        353.08        10.68 o                         
   4  -4   3        606.56        566.85        14.51 o                         
   5  -4   3        271.09        240.88        11.55 o                         
   6  -4   3        234.30        266.88        13.17 o                         
   7  -4   3       1372.51       1367.48        22.70 o                         
   8  -4   3        984.65        986.81        29.73 o                         
   9  -4   3        169.30        192.33        18.06 o                         
  10  -4   3        425.71        388.96        23.47 o                         
  11  -4   3        216.42        140.50        28.68 o                         
 -12  -3   3         20.11         28.70        20.75 o                         
 -11  -3   3         45.38         36.22        14.91 o                         
 -10  -3   3        254.54        280.24        25.62 o                         
  -9  -3   3       1731.28       1686.61        25.92 o                         
  -8  -3   3         18.70         -1.36         6.71 o                         
  -7  -3   3        179.49        200.33         9.29 o                         
  -6  -3   3       1891.80       1906.37        18.67 o                         
  -5  -3   3        427.83        383.83        10.74 o                         
  -4  -3   3        411.09        606.54        12.60 o                         
  -3  -3   3        169.12        200.56         7.85 o                         
  -2  -3   3          1.49         -2.11         2.78 o                         
  -1  -3   3          5.07          2.09         2.42 o                         
   0  -3   3       2577.80       2500.42        20.35 o                         
   1  -3   3       2776.08       2779.99        24.81 o                         
   2  -3   3        957.20        990.00        15.90 o                         
   3  -3   3       3682.92       3777.16        33.48 o                         
   4  -3   3       1460.57       1393.31        24.37 o                         
   5  -3   3       1714.68       1763.67        25.94 o                         
   6  -3   3         73.43         59.91         8.11 o                         
   7  -3   3        342.28        337.99        14.45 o                         
   8  -3   3       3070.23       3152.72        43.20 o                         
   9  -3   3       1207.63       1256.48        31.30 o                         
  10  -3   3        603.28        596.00        39.79 o                         
  11  -3   3        310.47        356.58        31.42 o                         
 -12  -2   3         46.68        -11.87        21.29 o                         
 -11  -2   3         29.33         13.62        14.89 o                         
 -10  -2   3          2.23        -11.31        11.31 o                         
  -9  -2   3        102.16         95.09        10.82 o                         
  -8  -2   3         76.67         80.49         8.47 o                         
  -7  -2   3         47.97         48.69         5.85 o                         
  -6  -2   3          2.12          9.71         5.64 o                         
  -5  -2   3        386.77        373.33         8.89 o                         
  -4  -2   3       1122.03       1342.46        20.65 o                         
  -3  -2   3       1746.43       1921.57        24.96 o                         
  -2  -2   3       2016.59       2299.65        22.47 o                         
  -1  -2   3        128.47        121.12         4.72 o                         
   0  -2   3        839.95        877.82         9.43 o                         
   1  -2   3       4285.14       4248.71        32.41 o                         
   2  -2   3       3374.05       3223.79        30.06 o                         
   3  -2   3       2101.30       2047.52        25.42 o                         
   4  -2   3        640.40        632.10        16.58 o                         
   5  -2   3        448.52        477.46        17.00 o                         
   6  -2   3          3.04         12.07         8.49 o                         
   7  -2   3         82.68         75.11        11.99 o                         
   8  -2   3        421.73        388.87        17.80 o                         
   9  -2   3         38.81         63.79        13.23 o                         
  10  -2   3       1007.09       1000.65        30.64 o                         
  11  -2   3          5.05         -4.52        17.96 o                         
  12  -2   3        523.64        454.07        35.40 o                         
 -12  -1   3         71.98         58.10        22.12 o                         
 -11  -1   3        236.57        259.65        20.75 o                         
 -10  -1   3        124.21        143.85        17.42 o                         
  -9  -1   3          1.97         14.36        10.09 o                         
  -8  -1   3         59.15         68.66         8.67 o                         
  -7  -1   3        237.57        229.94        10.45 o                         
  -6  -1   3       1414.81       1418.10        17.41 o                         
  -5  -1   3        429.84        396.69         8.76 o                         
  -4  -1   3       1906.88       2076.69        14.89 o                         
  -3  -1   3        527.83        509.86        22.27 o                         
  -2  -1   3        158.37        133.05         7.78 o                         
  -1  -1   3      12912.19      12214.32        82.16 o                         
   0  -1   3        252.84        239.85         5.63 o                         
   1  -1   3       1486.38       1563.07        19.14 o                         
   2  -1   3        117.35        128.44         7.86 o                         
   3  -1   3         28.81         39.70         5.92 o                         
   4  -1   3        191.53        178.89        10.49 o                         
   5  -1   3       5237.77       5401.37        48.10 o                         
   6  -1   3         10.56         -4.34         6.76 o                         
   7  -1   3        244.66        224.93        13.60 o                         
   8  -1   3          4.83         -4.85        12.58 o                         
   9  -1   3        550.36        563.42        18.72 o                         
  10  -1   3          8.66         18.96        10.11 o                         
  11  -1   3        433.34        461.63        26.29 o                         
  12  -1   3        196.86        220.93        24.76 o                         
 -12   0   3        693.72        643.15        41.66 o                         
 -11   0   3        331.46        309.76        22.26 o                         
 -10   0   3        112.32        146.93        16.61 o                         
  -9   0   3        172.90        179.09        14.47 o                         
  -8   0   3        138.34        164.97        12.99 o                         
  -7   0   3       4958.74       4915.02        38.59 o                         
  -6   0   3       1343.72       1349.07        21.38 o                         
  -5   0   3        173.41        204.08         8.13 o                         
  -4   0   3      13716.98      14047.68        66.76 o                         
  -3   0   3       3686.28       3517.02        22.95 o                         
  -2   0   3       4795.62       4508.46        34.46 o                         
  -1   0   3         34.29         45.46         2.85 o                         
   0   0   3         90.83        103.67         4.01 o                         
   1   0   3     106257.49      98493.83       413.35 o                         
   2   0   3      18565.77      17618.58        96.13 o                         
   3   0   3       5260.43       5388.29        58.53 o                         
   4   0   3       3672.94       3794.87        32.83 o                         
   5   0   3       1430.55       1354.32        20.78 o                         
   6   0   3       2468.78       2495.00        30.24 o                         
   7   0   3        212.48        217.30        12.62 o                         
   8   0   3          0.26          3.04         9.47 o                         
   9   0   3       1130.28       1091.97        27.68 o                         
  10   0   3         35.58         51.05        11.82 o                         
  11   0   3        923.75        932.22        25.15 o                         
  12   0   3         51.05         67.33        21.52 o                         
 -12   1   3         56.74         81.25        25.93 o                         
 -11   1   3        319.27        254.61        22.63 o                         
 -10   1   3         99.63         89.88        19.72 o                         
  -9   1   3        197.35        182.12        15.79 o                         
  -8   1   3       2292.53       2338.88        34.80 o                         
  -7   1   3       4188.26       4211.56        38.09 o                         
  -6   1   3        671.53        657.79        18.54 o                         
  -5   1   3         99.32        106.82         6.82 o                         
  -4   1   3       1380.12       1344.44        15.86 o                         
  -3   1   3       2446.63       2488.44        20.37 o                         
  -2   1   3          7.41         13.47         2.43 o                         
  -1   1   3        390.23        383.23         6.07 o                         
   0   1   3        272.01        238.85         4.73 o                         
   1   1   3      35285.01      32658.18       170.27 o                         
   2   1   3       5231.40       5276.79        31.12 o                         
   3   1   3        533.74        584.69        11.71 o                         
   4   1   3       2234.72       2169.98        23.54 o                         
   5   1   3        540.19        436.84        12.88 o                         
   6   1   3       1325.59       1295.38        21.84 o                         
   7   1   3        378.42        436.16        15.91 o                         
   8   1   3         41.83         59.34         9.83 o                         
   9   1   3       2106.82       2142.39        34.61 o                         
  10   1   3        248.53        256.58        15.57 o                         
  11   1   3        499.26        532.88        22.61 o                         
  12   1   3         30.14         30.12        24.52 o                         
  13   1   3        328.19        302.41        31.91 o                         
 -11   2   3          5.99         34.33        22.70 o                         
 -10   2   3        982.75        908.08        33.66 o                         
  -9   2   3        360.69        367.17        13.78 o                         
  -8   2   3        310.23        312.83        16.69 o                         
  -7   2   3        672.19        710.13        16.37 o                         
  -6   2   3         90.13         93.78         6.11 o                         
  -5   2   3          1.37         -3.47         4.22 o                         
  -4   2   3         60.59         64.13         4.94 o                         
  -3   2   3       2339.19       2528.79        21.25 o                         
  -2   2   3        550.70        568.96        10.14 o                         
  -1   2   3       1344.51       1353.64        14.08 o                         
   0   2   3        645.35        589.66        12.37 o                         
   1   2   3       2442.73       2483.34        19.71 o                         
   2   2   3       3314.64       3426.76        20.96 o                         
   3   2   3        772.37        719.52        10.82 o                         
   4   2   3        661.32        584.33        11.83 o                         
   5   2   3        231.79        199.12        11.79 o                         
   6   2   3        169.82        137.96         9.59 o                         
   7   2   3         59.81         65.71         8.57 o                         
   8   2   3        254.01        279.45        14.52 o                         
   9   2   3       1353.80       1260.35        24.43 o                         
  10   2   3          6.62         15.06        10.61 o                         
  11   2   3        495.50        470.43        21.35 o                         
  12   2   3          4.13         11.54        15.25 o                         
  13   2   3        232.70        274.62        20.43 o                         
 -11   3   3       1102.21       1133.33        48.17 o                         
 -10   3   3        244.79        290.29        16.21 o                         
  -9   3   3        820.95        788.86        33.21 o                         
  -8   3   3        173.18        174.61        12.70 o                         
  -7   3   3       1013.35       1088.92        22.06 o                         
  -6   3   3       2375.58       2462.22        29.25 o                         
  -5   3   3       1323.34       1284.11        16.01 o                         
  -4   3   3         17.77         14.91         4.94 o                         
  -3   3   3       3904.34       4212.91        31.45 o                         
  -2   3   3       1071.16       1069.20        15.29 o                         
  -1   3   3       2307.62       2326.65        23.34 o                         
   0   3   3         38.36         29.82         5.39 o                         
   1   3   3       5073.92       5136.39        45.41 o                         
   2   3   3        828.89        807.01        14.48 o                         
   3   3   3       2991.96       3000.06        25.11 o                         
   4   3   3       2471.04       2513.61        20.53 o                         
   5   3   3          8.12          1.38         4.64 o                         
   6   3   3       2160.89       2510.79        27.21 o                         
   7   3   3        153.71        178.53        10.31 o                         
   8   3   3        401.97        392.69        14.50 o                         
   9   3   3          3.66         -8.18         8.59 o                         
  10   3   3        350.79        353.19        16.84 o                         
  11   3   3        693.52        689.99        26.89 o                         
  12   3   3         43.89         82.57        15.57 o                         
  13   3   3          4.59         11.48        17.41 o                         
 -11   4   3        633.67        703.59        54.49 o                         
 -10   4   3        851.62        825.43        30.02 o                         
  -9   4   3       1370.50       1266.29        30.29 o                         
  -8   4   3         18.35         11.89        11.49 o                         
  -7   4   3         69.92         83.09        11.34 o                         
  -6   4   3       2374.90       2357.37        30.97 o                         
  -5   4   3        530.81        521.35        15.01 o                         
  -4   4   3        100.23        105.65         8.52 o                         
  -3   4   3        442.22        454.91        13.08 o                         
  -2   4   3        210.16        134.00         8.13 o                         
  -1   4   3       4693.20       4594.45        41.34 o                         
   0   4   3      16075.55      15410.73       122.70 o                         
   1   4   3       3353.29       3355.29        37.42 o                         
   2   4   3        148.10        137.36        12.33 o                         
   3   4   3       2037.73       2050.59        19.95 o                         
   4   4   3        193.36        160.83         9.87 o                         
   5   4   3        110.55        111.61         7.34 o                         
   6   4   3       3336.95       3139.02        32.86 o                         
   7   4   3       2669.11       2698.46        29.81 o                         
   8   4   3        242.24        243.99        11.93 o                         
   9   4   3        105.61         96.67         9.98 o                         
  10   4   3        438.57        433.42        17.91 o                         
  11   4   3        179.06        185.10        16.48 o                         
  12   4   3          4.89         -7.20        13.82 o                         
  13   4   3         76.34         74.98        18.66 o                         
 -10   5   3        151.69        179.25        20.79 o                         
  -9   5   3        975.34        935.27        41.32 o                         
  -8   5   3        142.49        145.44        15.62 o                         
  -7   5   3        213.66        237.35        15.54 o                         
  -6   5   3        116.63         82.68        10.89 o                         
  -5   5   3         89.07         79.53         9.50 o                         
  -4   5   3        127.49        126.64         9.65 o                         
  -3   5   3        614.64        611.73        16.07 o                         
  -2   5   3        874.15        691.87        15.47 o                         
  -1   5   3        744.64        550.48        15.82 o                         
   0   5   3       3176.99       3153.77        39.08 o                         
   1   5   3       2164.34       2052.46        30.61 o                         
   2   5   3       3435.55       3387.02        61.65 o                         
   3   5   3       2913.65       2809.16        32.16 o                         
   4   5   3         80.04         86.43         8.19 o                         
   5   5   3       2128.62       2238.98        28.57 o                         
   6   5   3         30.39         17.92         6.49 o                         
   7   5   3       1342.29       1353.15        21.90 o                         
   8   5   3       1442.49       1519.02        24.46 o                         
   9   5   3        252.58        267.45        14.30 o                         
  10   5   3       2542.42       2557.97        35.03 o                         
  11   5   3         14.47          5.16        12.21 o                         
  12   5   3        665.19        706.21        26.52 o                         
  13   5   3          0.22          5.81        16.32 o                         
 -10   6   3          7.26        -21.17        21.17 o                         
  -9   6   3         74.08         72.15        18.76 o                         
  -8   6   3          2.48          4.25        20.02 o                         
  -7   6   3          1.03         14.24        13.00 o                         
  -6   6   3        497.69        518.48        23.54 o                         
  -5   6   3         52.81         60.34        11.75 o                         
  -4   6   3        963.35        911.06        17.51 o                         
  -3   6   3         50.93         61.46         7.12 o                         
  -2   6   3        852.81        868.31        20.21 o                         
  -1   6   3        669.60        588.47        17.80 o                         
   0   6   3       6711.53       7382.72        61.62 o                         
   1   6   3       1125.38       1094.29        24.76 o                         
   2   6   3       6605.65       6676.08        64.14 o                         
   3   6   3        615.34        577.07        19.21 o                         
   4   6   3       1731.78       1736.45        27.46 o                         
   5   6   3        618.15        643.89        17.86 o                         
   6   6   3        218.45        237.43        12.89 o                         
   7   6   3        788.19        721.97        18.91 o                         
   8   6   3          8.82         12.27         8.50 o                         
   9   6   3         11.86         26.53         7.58 o                         
  10   6   3        170.10        179.22        11.77 o                         
  11   6   3        891.01        894.16        31.87 o                         
  12   6   3        309.81        371.55        19.77 o                         
  13   6   3          9.93         16.91        13.64 o                         
  -9   7   3        118.81        133.90        23.07 o                         
  -8   7   3        193.57        264.20        21.68 o                         
  -7   7   3         28.98         20.74        15.71 o                         
  -6   7   3        165.32        122.40        17.84 o                         
  -5   7   3       1669.09       1699.71        31.05 o                         
  -4   7   3         58.47         63.41         8.96 o                         
  -3   7   3         89.43         87.34         9.34 o                         
  -2   7   3        351.10        397.98        15.15 o                         
  -1   7   3       1270.99       1349.35        24.07 o                         
   0   7   3       3103.27       3138.16        44.49 o                         
   1   7   3       1696.36       1677.88        32.37 o                         
   2   7   3         21.91         31.85         9.05 o                         
   3   7   3        322.30        356.13        18.58 o                         
   4   7   3         22.50         31.63         7.95 o                         
   5   7   3        797.46        811.87        20.11 o                         
   6   7   3         73.77         76.56         9.23 o                         
   7   7   3        884.54        859.20        21.21 o                         
   8   7   3          1.47          1.67         9.10 o                         
   9   7   3          5.70         -1.98        10.69 o                         
  10   7   3        233.04        236.43        15.87 o                         
  11   7   3        573.64        541.15        22.07 o                         
  12   7   3         90.76         91.07        12.79 o                         
  13   7   3         80.37         82.73        19.32 o                         
  -8   8   3        226.77        192.83        22.62 o                         
  -7   8   3        458.73        456.05        24.60 o                         
  -6   8   3        998.95       1019.49        37.29 o                         
  -5   8   3        604.66        577.12        20.99 o                         
  -4   8   3         62.49         46.04        10.26 o                         
  -3   8   3        849.03        787.05        23.93 o                         
  -2   8   3         14.72         29.01         8.66 o                         
  -1   8   3       1034.58       1128.68        22.84 o                         
   0   8   3        245.30        220.60        14.03 o                         
   1   8   3       1210.85       1176.11        26.32 o                         
   2   8   3         46.06         34.51         9.30 o                         
   3   8   3        144.29        158.59        14.24 o                         
   4   8   3         33.65          6.84         9.39 o                         
   5   8   3       1498.04       1425.12        26.77 o                         
   6   8   3       1644.14       1632.41        33.23 o                         
   7   8   3        899.11        922.02        22.96 o                         
   8   8   3          2.19          0.15        10.27 o                         
   9   8   3         10.73         30.64        11.35 o                         
  10   8   3        210.32        227.03        15.84 o                         
  11   8   3         27.37         10.35        15.04 o                         
  12   8   3        252.28        230.98        23.16 o                         
  -8   9   3        146.27        135.86        25.29 o                         
  -7   9   3          0.68        -20.72        20.72 o                         
  -6   9   3         17.98         46.35        21.55 o                         
  -5   9   3        106.07        128.62        16.51 o                         
  -4   9   3         36.70         36.86        11.72 o                         
  -3   9   3       1975.71       1963.26        40.16 o                         
  -2   9   3         11.36         -2.27        10.76 o                         
  -1   9   3        467.66        426.95        19.79 o                         
   0   9   3       1809.11       1809.48        32.59 o                         
   1   9   3       1103.03       1064.52        27.64 o                         
   2   9   3        271.49        234.94        16.18 o                         
   3   9   3       2176.86       2178.35        37.33 o                         
   4   9   3       1644.67       1585.50        34.17 o                         
   5   9   3       2655.31       2693.17        28.72 o                         
   6   9   3        268.49        326.61        21.93 o                         
   7   9   3        164.24        176.91        14.42 o                         
   8   9   3       1656.24       1630.81        30.81 o                         
   9   9   3        570.20        609.85        23.73 o                         
  10   9   3        602.71        642.04        24.95 o                         
  11   9   3         59.55         84.22        19.94 o                         
  12   9   3        126.41        148.81        23.92 o                         
  -7  10   3         13.10         48.45        29.55 o                         
  -6  10   3          7.19         80.29        25.86 o                         
  -5  10   3        184.49        238.20        19.60 o                         
  -4  10   3         19.31         25.85        23.71 o                         
  -3  10   3         19.02         18.66        12.84 o                         
  -2  10   3         14.87         -3.56        11.99 o                         
  -1  10   3         45.63         56.30        11.55 o                         
   0  10   3        620.52        689.59        28.82 o                         
   1  10   3        939.29        891.30        28.95 o                         
   2  10   3         15.90          5.65        15.19 o                         
   3  10   3         86.45        100.31        16.29 o                         
   4  10   3       1206.83       1202.99        36.87 o                         
   5  10   3        363.31        387.01        23.24 o                         
   6  10   3       1392.83       1307.31        32.87 o                         
   7  10   3          3.72         -2.88        11.89 o                         
   8  10   3        545.46        548.59        23.36 o                         
   9  10   3       1430.54       1399.72        31.55 o                         
  10  10   3        196.31        213.97        19.84 o                         
  11  10   3         37.05         41.82        15.07 o                         
  12  10   3        515.75        468.04        47.11 o                         
  -6  11   3         16.25         72.47        30.61 o                         
  -5  11   3          0.52          2.64        22.34 o                         
  -4  11   3         82.89         55.32        22.91 o                         
  -3  11   3          1.42        -14.84        14.84 o                         
  -2  11   3         15.14         48.52        18.12 o                         
  -1  11   3          4.07        -10.67        12.63 o                         
   0  11   3        310.31        284.52        17.63 o                         
   1  11   3         27.62         14.73        13.28 o                         
   2  11   3         19.45         25.34        14.16 o                         
   3  11   3         95.24         91.72        15.05 o                         
   4  11   3         35.86         50.88        15.00 o                         
   5  11   3        142.63        166.60        16.37 o                         
   6  11   3        104.22         87.89        14.90 o                         
   7  11   3       1132.85       1206.66        32.55 o                         
   8  11   3         67.77         54.44        14.59 o                         
   9  11   3       1527.20       1450.91        33.83 o                         
  10  11   3         99.07        134.28        17.38 o                         
  11  11   3          0.22          3.50        17.74 o                         
  -5  12   3          1.17         44.45        35.03 o                         
  -4  12   3        144.56        189.64        21.79 o                         
  -3  12   3        143.02        138.89        20.09 o                         
  -2  12   3        646.44        695.92        29.37 o                         
  -1  12   3         75.86         61.73        16.18 o                         
   0  12   3         90.64        109.03        17.37 o                         
   1  12   3       3268.92       3115.16        48.13 o                         
   2  12   3       1071.32       1126.60        36.78 o                         
   3  12   3         94.68         93.42        17.52 o                         
   4  12   3         40.43         28.89        16.27 o                         
   5  12   3       1451.22       1425.00        35.91 o                         
   6  12   3        810.51        760.08        28.51 o                         
   7  12   3        242.44        234.95        21.64 o                         
   8  12   3        132.54        105.82        17.27 o                         
   9  12   3          1.06         25.31        17.71 o                         
  10  12   3         61.39         48.55        18.95 o                         
  -3  13   3        487.26        469.04        29.31 o                         
  -2  13   3        380.28        404.10        28.99 o                         
  -1  13   3        129.44        127.91        22.16 o                         
   0  13   3         71.47         66.29        20.34 o                         
   1  13   3        646.44        730.24        30.32 o                         
   2  13   3       1903.45       1914.73        41.61 o                         
   3  13   3        484.09        528.38        31.47 o                         
   4  13   3         17.86         38.07        18.89 o                         
   5  13   3       1499.23       1453.99        37.87 o                         
   6  13   3        744.47        728.41        25.28 o                         
   7  13   3        769.98        776.40        47.92 o                         
   8  13   3        171.91        161.33        23.33 o                         
   9  13   3         41.40         27.30        19.17 o                         
  10  13   3         93.73         74.28        24.64 o                         
  -2  14   3         42.18        -18.73        30.49 o                         
  -1  14   3         85.34        117.57        26.03 o                         
   0  14   3        184.36        205.98        25.03 o                         
   1  14   3        651.54        657.52        32.38 o                         
   2  14   3        119.61        111.44        23.48 o                         
   3  14   3         24.03        -10.48        33.97 o                         
   4  14   3          0.28         16.16        25.91 o                         
   5  14   3         68.72         44.26        18.43 o                         
   6  14   3       1206.97       1349.92        33.47 o                         
   7  14   3          0.88         35.89        21.65 o                         
   8  14   3        235.12        275.80        26.25 o                         
   1  15   3          0.66         -8.84        25.91 o                         
   2  15   3        102.31         71.39        23.21 o                         
   3  15   3          2.60         10.01        22.25 o                         
   4  15   3         52.23         95.64        30.92 o                         
   5  15   3          0.19        -26.03        26.03 o                         
   6  15   3       1026.16       1116.05        36.90 o                         
  -3 -14   4        546.00        598.94        38.77 o                         
  -7 -13   4         74.97        140.90        32.23 o                         
  -6 -13   4        152.00        124.12        22.13 o                         
  -5 -13   4         10.32         -3.09        18.50 o                         
  -4 -13   4        756.61        744.87        29.27 o                         
  -3 -13   4        425.84        464.96        23.80 o                         
  -2 -13   4        277.53        278.12        21.84 o                         
  -1 -13   4        152.58        192.93        22.64 o                         
   0 -13   4         50.14         20.47        22.07 o                         
   1 -13   4        214.39        138.37        27.77 o                         
   2 -13   4        258.81        195.77        57.39 o                         
  -8 -12   4        127.15         91.75        24.31 o                         
  -7 -12   4        112.07        133.84        18.75 o                         
  -6 -12   4         72.59         59.96        19.05 o                         
  -5 -12   4        154.96        154.60        17.83 o                         
  -4 -12   4        360.92        355.48        16.67 o                         
  -3 -12   4         34.67         28.21        11.53 o                         
  -2 -12   4       1149.95       1079.92        30.86 o                         
  -1 -12   4        707.80        732.89        33.80 o                         
   0 -12   4       2787.77       2624.30        46.98 o                         
   1 -12   4        602.77        674.51        34.30 o                         
   2 -12   4        329.54        354.19        28.18 o                         
   3 -12   4        767.88        796.41        44.86 o                         
  -9 -11   4        274.35        313.52        24.39 o                         
  -8 -11   4        121.05        116.24        21.32 o                         
  -7 -11   4        200.51        220.57        21.49 o                         
  -6 -11   4       1237.77       1315.08        34.54 o                         
  -5 -11   4        502.71        601.33        35.23 o                         
  -4 -11   4        582.36        591.69        17.23 o                         
  -3 -11   4        386.71        367.20        15.57 o                         
  -2 -11   4        522.69        536.19        21.89 o                         
  -1 -11   4          3.01         30.17        13.33 o                         
   0 -11   4         21.56         19.03        15.45 o                         
   1 -11   4        287.17        303.85        30.43 o                         
   2 -11   4       1259.31       1253.36        53.87 o                         
   3 -11   4        658.08        720.82        36.44 o                         
   4 -11   4        261.69        223.51        30.22 o                         
   5 -11   4         10.82         64.09        33.26 o                         
 -10 -10   4        418.03        471.89        28.78 o                         
  -9 -10   4        259.25        272.03        18.46 o                         
  -8 -10   4          3.44          8.70        21.70 o                         
  -7 -10   4        647.90        655.38        26.20 o                         
  -6 -10   4       1586.59       1507.25        31.47 o                         
  -5 -10   4        333.77        393.68        21.07 o                         
  -4 -10   4        155.95        159.74        15.63 o                         
  -3 -10   4        918.53        900.96        18.83 o                         
  -2 -10   4       2015.51       1986.15        29.99 o                         
  -1 -10   4        979.69        989.26        24.89 o                         
   0 -10   4         38.21         52.44        13.34 o                         
   1 -10   4         46.12         41.74        17.20 o                         
   2 -10   4        169.00        158.46        21.29 o                         
   3 -10   4         62.19         53.94        17.75 o                         
   4 -10   4        361.87        350.20        25.39 o                         
   5 -10   4        321.11        323.59        31.07 o                         
   6 -10   4        258.64        283.49        33.45 o                         
 -10  -9   4        160.42        117.30        16.69 o                         
  -9  -9   4        611.98        605.53        21.78 o                         
  -8  -9   4         81.95        111.59        12.81 o                         
  -7  -9   4        243.52        264.78        19.16 o                         
  -6  -9   4       1031.43        986.25        30.66 o                         
  -5  -9   4         16.87         15.88        10.75 o                         
  -4  -9   4        146.24        143.64        13.73 o                         
  -3  -9   4          0.16         -6.25         6.72 o                         
  -2  -9   4         50.58         36.73         7.84 o                         
  -1  -9   4       1006.33       1015.45        22.43 o                         
   0  -9   4        643.74        663.03        24.35 o                         
   1  -9   4        322.98        356.78        20.08 o                         
   2  -9   4       1215.03       1228.63        33.12 o                         
   3  -9   4       1147.16       1187.41        32.94 o                         
   4  -9   4        756.76        781.39        31.40 o                         
   5  -9   4        107.66        105.40        27.81 o                         
   6  -9   4        171.39        177.25        26.10 o                         
   7  -9   4          1.56         64.33        30.04 o                         
 -11  -8   4        118.97        165.29        23.22 o                         
 -10  -8   4          2.77         16.45        15.58 o                         
  -9  -8   4        260.43        301.54        15.61 o                         
  -8  -8   4        115.49        162.53        12.59 o                         
  -7  -8   4         37.74         40.96         9.22 o                         
  -6  -8   4        190.48        175.98        13.26 o                         
  -5  -8   4       1243.56       1176.63        24.62 o                         
  -4  -8   4         23.95         27.23        10.71 o                         
  -3  -8   4        333.91        327.80        10.62 o                         
  -2  -8   4         73.27         61.68         7.11 o                         
  -1  -8   4         50.97         38.70         8.43 o                         
   0  -8   4          1.74          0.60         8.56 o                         
   1  -8   4         67.86         69.73        11.62 o                         
   2  -8   4       1071.96       1103.93        32.29 o                         
   3  -8   4        104.29        113.65        15.39 o                         
   4  -8   4        268.24        286.37        18.18 o                         
   5  -8   4       1156.47       1107.07        31.11 o                         
   6  -8   4        120.35        101.60        19.99 o                         
   7  -8   4         81.61         57.62        25.38 o                         
   8  -8   4         14.07          9.72        26.11 o                         
 -11  -7   4        283.40        288.26        21.93 o                         
 -10  -7   4          7.30         -0.24        15.83 o                         
  -9  -7   4         43.13         58.66        11.58 o                         
  -8  -7   4        450.57        471.77        24.15 o                         
  -7  -7   4        263.53        267.05        13.84 o                         
  -6  -7   4        202.07        196.99        11.29 o                         
  -5  -7   4        206.32        204.66        10.99 o                         
  -4  -7   4        545.83        495.69        14.98 o                         
  -3  -7   4          1.40          5.10         6.57 o                         
  -2  -7   4         82.95         96.43         6.79 o                         
  -1  -7   4         35.52         33.85         6.85 o                         
   0  -7   4       1797.66       1692.04        25.47 o                         
   1  -7   4       1688.28       1629.29        28.35 o                         
   2  -7   4        972.90       1045.29        23.50 o                         
   3  -7   4         13.20         31.47        10.55 o                         
   4  -7   4       1082.20       1122.97        41.35 o                         
   5  -7   4        776.91        834.68        21.74 o                         
   6  -7   4        244.11        242.66        16.00 o                         
   7  -7   4        281.10        284.97        16.66 o                         
   8  -7   4        128.22        136.66        29.28 o                         
   9  -7   4        737.79        658.49        51.60 o                         
 -11  -6   4          0.66         -9.91        16.22 o                         
 -10  -6   4         49.20         44.80        11.67 o                         
  -9  -6   4         20.28          9.93         8.91 o                         
  -8  -6   4       3554.50       3435.53        32.84 o                         
  -7  -6   4       1832.08       1670.87        22.27 o                         
  -6  -6   4          0.77         17.17         5.68 o                         
  -5  -6   4        202.90        182.13         9.16 o                         
  -4  -6   4       2925.30       2832.73        29.30 o                         
  -3  -6   4        696.23        718.24        15.29 o                         
  -2  -6   4         15.13         11.03         4.33 o                         
  -1  -6   4        495.63        459.73        10.31 o                         
   0  -6   4       1231.77       1157.85        20.01 o                         
   1  -6   4       3976.87       4158.64        39.42 o                         
   2  -6   4        498.31        490.36        16.90 o                         
   3  -6   4         27.49         24.72         8.94 o                         
   4  -6   4       5745.60       5682.28        61.21 o                         
   5  -6   4       2593.85       2622.96        41.37 o                         
   6  -6   4        202.12        221.65        16.54 o                         
   7  -6   4          0.25         -7.32        11.14 o                         
   8  -6   4        183.23        186.45        22.62 o                         
   9  -6   4        452.01        449.87        30.85 o                         
  10  -6   4        247.85        260.88        40.09 o                         
 -12  -5   4        682.25        720.05        33.70 o                         
 -11  -5   4        314.41        313.67        20.40 o                         
 -10  -5   4          1.06          5.84        15.91 o                         
  -9  -5   4         12.04         30.58         9.66 o                         
  -8  -5   4        633.94        598.11        17.47 o                         
  -7  -5   4       1762.43       1721.24        20.23 o                         
  -6  -5   4        602.74        629.82        12.61 o                         
  -5  -5   4        904.60        942.59        13.99 o                         
  -4  -5   4       1837.83       1945.44        19.19 o                         
  -3  -5   4         26.45         13.41         5.53 o                         
  -2  -5   4        228.58        262.23         9.91 o                         
  -1  -5   4         80.73        118.43         6.21 o                         
   0  -5   4       7708.50       8009.27        50.04 o                         
   1  -5   4       2670.88       2750.16        29.66 o                         
   2  -5   4        898.08        873.85        18.56 o                         
   3  -5   4         50.56         54.18         6.08 o                         
   4  -5   4          1.99          4.33         6.94 o                         
   5  -5   4         42.45         44.71         9.50 o                         
   6  -5   4        620.44        642.38        19.07 o                         
   7  -5   4         57.95         63.76        14.20 o                         
   8  -5   4        212.05        236.27        19.51 o                         
   9  -5   4        174.42        166.47        22.24 o                         
  10  -5   4         21.16          7.21        21.14 o                         
 -12  -4   4        124.30        139.80        20.60 o                         
 -11  -4   4        203.58        221.20        21.28 o                         
 -10  -4   4       1203.23       1161.97        29.72 o                         
  -9  -4   4        572.59        558.94        17.57 o                         
  -8  -4   4       1548.56       1543.20        20.83 o                         
  -7  -4   4         43.16         25.07         5.75 o                         
  -6  -4   4       1357.21       1379.75        17.39 o                         
  -5  -4   4        522.78        514.69        18.67 o                         
  -4  -4   4       2392.41       2329.01        18.36 o                         
  -3  -4   4         25.02          5.95         3.57 o                         
  -2  -4   4        474.39        423.02        11.24 o                         
  -1  -4   4         95.96        128.26         5.98 o                         
   0  -4   4       1919.82       2115.07        21.10 o                         
   1  -4   4          2.87          4.81         5.08 o                         
   2  -4   4        409.15        434.66        13.50 o                         
   3  -4   4        290.80        296.83        10.68 o                         
   4  -4   4         19.14         31.56         6.31 o                         
   5  -4   4          1.41         10.17         6.93 o                         
   6  -4   4         67.26         55.32        10.13 o                         
   7  -4   4        383.85        382.66        16.45 o                         
   8  -4   4        220.86        257.46        21.03 o                         
   9  -4   4        769.10        734.53        29.67 o                         
  10  -4   4        172.92        155.27        20.68 o                         
  11  -4   4          0.47         71.98        25.33 o                         
 -12  -3   4        142.05         99.60        37.31 o                         
 -11  -3   4       1220.85       1230.74        31.88 o                         
 -10  -3   4        616.64        659.56        30.60 o                         
  -9  -3   4        238.59        231.44        12.92 o                         
  -8  -3   4         71.88         91.59         8.66 o                         
  -7  -3   4        786.87        729.20        13.71 o                         
  -6  -3   4       3625.17       3565.60        37.12 o                         
  -5  -3   4         27.12         52.73         9.93 o                         
  -4  -3   4       2054.92       2364.83        36.11 o                         
  -3  -3   4        758.49        673.98        12.84 o                         
  -2  -3   4        135.68        123.00         7.77 o                         
  -1  -3   4        184.89        146.76         4.89 o                         
   0  -3   4          0.05          2.21         2.94 o                         
   1  -3   4        414.65        429.99        10.58 o                         
   2  -3   4       1153.41       1162.07        19.79 o                         
   3  -3   4        322.55        255.97        12.76 o                         
   4  -3   4        465.58        437.93        17.05 o                         
   5  -3   4         44.60         33.61         9.33 o                         
   6  -3   4       2675.28       2611.63        38.53 o                         
   7  -3   4       3561.16       3569.65        47.05 o                         
   8  -3   4        531.60        541.44        20.83 o                         
   9  -3   4         70.61         83.06        15.70 o                         
  10  -3   4        439.03        411.56        28.12 o                         
  11  -3   4          2.36          7.75        20.74 o                         
 -12  -2   4        145.02        168.25        27.86 o                         
 -11  -2   4        711.80        712.16        28.19 o                         
 -10  -2   4       2142.74       2049.71        37.28 o                         
  -9  -2   4         62.12         64.80        10.32 o                         
  -8  -2   4       1031.01       1001.68        19.59 o                         
  -7  -2   4       2243.83       2169.48        23.43 o                         
  -6  -2   4       1118.83        978.56        13.63 o                         
  -5  -2   4        527.29        499.54        17.65 o                         
  -4  -2   4         95.53         71.95         9.23 o                         
  -3  -2   4        598.76        746.35        19.47 o                         
  -2  -2   4        274.78        245.25        10.31 o                         
  -1  -2   4        257.60        231.49         6.37 o                         
   0  -2   4        791.60        874.91        10.33 o                         
   1  -2   4       4582.15       4207.80        31.52 o                         
   2  -2   4        791.60        707.68        15.03 o                         
   3  -2   4       4958.85       4981.46        43.50 o                         
   4  -2   4        471.25        483.95        15.86 o                         
   5  -2   4       3152.43       3278.82        38.86 o                         
   6  -2   4       3741.63       3691.55        44.25 o                         
   7  -2   4       1551.74       1541.62        34.49 o                         
   8  -2   4        788.63        827.32        36.62 o                         
   9  -2   4        259.89        287.07        17.86 o                         
  10  -2   4       3338.59       3274.15        40.02 o                         
  11  -2   4        982.50        985.58        35.94 o                         
  12  -2   4          1.00        -13.14        26.44 o                         
 -12  -1   4         18.87         27.04        23.74 o                         
 -11  -1   4        283.12        307.53        20.83 o                         
 -10  -1   4        935.47       1016.84        27.46 o                         
  -9  -1   4          1.27         -4.42         8.86 o                         
  -8  -1   4         60.28         69.57         8.53 o                         
  -7  -1   4        261.19        278.37        11.19 o                         
  -6  -1   4         52.86         62.09         6.63 o                         
  -5  -1   4        615.24        722.94        12.60 o                         
  -4  -1   4        233.40        214.79        12.22 o                         
  -3  -1   4       1100.83        971.42        18.88 o                         
  -2  -1   4          6.73          4.88         4.14 o                         
  -1  -1   4       1361.22       1346.74        13.27 o                         
   0  -1   4        284.27        211.97         5.69 o                         
   1  -1   4      17747.40      16971.09        79.09 o                         
   2  -1   4       1827.81       1785.63        20.03 o                         
   3  -1   4          5.96         13.59         5.26 o                         
   4  -1   4         18.56         36.26         7.05 o                         
   5  -1   4       2226.52       2362.31        32.43 o                         
   6  -1   4       2010.18       1972.74        29.03 o                         
   7  -1   4         70.09         53.46         9.75 o                         
   8  -1   4        116.67         95.14        12.62 o                         
   9  -1   4        375.00        313.83        22.01 o                         
  10  -1   4       1620.56       1583.21        30.18 o                         
  11  -1   4        339.02        328.12        21.60 o                         
  12  -1   4        715.97        644.06        30.69 o                         
 -12   0   4          0.66         40.31        34.19 o                         
 -11   0   4          2.88         20.69        19.72 o                         
 -10   0   4          7.22        -12.28        15.09 o                         
  -9   0   4          3.82          9.07        11.01 o                         
  -8   0   4         23.79         13.64         8.17 o                         
  -7   0   4          3.58         13.68        11.49 o                         
  -6   0   4       1051.66       1161.58        17.89 o                         
  -5   0   4       1199.87       1166.89        16.10 o                         
  -4   0   4       3740.26       3861.73        26.85 o                         
  -3   0   4       3922.56       3964.55        24.03 o                         
  -2   0   4         93.31         86.82         4.19 o                         
  -1   0   4        249.66        241.93         6.15 o                         
   0   0   4       3943.37       4025.10        23.37 o                         
   1   0   4       6176.50       6599.61        52.46 o                         
   2   0   4      22923.62      23114.71       110.27 o                         
   3   0   4       5009.14       4868.55        40.19 o                         
   4   0   4         63.88         52.21         6.94 o                         
   5   0   4        866.05        946.52        18.79 o                         
   6   0   4        308.74        307.01        13.92 o                         
   7   0   4        870.17        924.06        22.15 o                         
   8   0   4        240.95        260.43        17.48 o                         
   9   0   4         37.47         35.11        13.71 o                         
  10   0   4        524.61        513.73        38.18 o                         
  11   0   4         60.90         52.98        18.32 o                         
  12   0   4        173.43        164.17        17.75 o                         
 -11   1   4          0.67        -23.11        23.11 o                         
 -10   1   4       2397.73       2381.05        60.35 o                         
  -9   1   4       1313.67       1325.71        34.07 o                         
  -8   1   4        440.76        465.75        18.33 o                         
  -7   1   4         33.63         33.27         8.16 o                         
  -6   1   4       1876.02       1891.62        25.13 o                         
  -5   1   4        829.70        698.36        14.16 o                         
  -4   1   4       1545.21       1428.06        16.71 o                         
  -3   1   4         99.14        128.43         6.55 o                         
  -2   1   4       2898.05       2949.71        24.98 o                         
  -1   1   4       2773.64       2677.39        17.17 o                         
   0   1   4       3167.13       3040.94        19.19 o                         
   1   1   4         26.53         38.72         4.08 o                         
   2   1   4      21008.99      20815.63       110.75 o                         
   3   1   4         67.65         88.16         7.08 o                         
   4   1   4        184.46        180.36         9.63 o                         
   5   1   4        390.83        402.11        13.47 o                         
   6   1   4        212.64        268.65        13.05 o                         
   7   1   4       3122.71       3147.85        36.76 o                         
   8   1   4        907.26        878.88        24.19 o                         
   9   1   4        499.17        529.69        22.57 o                         
  10   1   4        359.66        378.60        18.67 o                         
  11   1   4         59.89         42.12        16.56 o                         
  12   1   4        127.52        122.64        19.43 o                         
 -11   2   4         17.39          8.42        23.25 o                         
 -10   2   4       1277.74       1231.46        45.99 o                         
  -9   2   4       4363.67       4208.33        66.27 o                         
  -8   2   4        674.83        667.18        34.19 o                         
  -7   2   4          5.32         18.35         7.63 o                         
  -6   2   4       1509.42       1509.16        16.17 o                         
  -5   2   4         56.56         93.16         5.60 o                         
  -4   2   4        391.00        364.54         9.28 o                         
  -3   2   4        410.00        433.67         9.75 o                         
  -2   2   4       2180.16       2156.27        19.46 o                         
  -1   2   4       4327.14       4221.04        28.51 o                         
   0   2   4       1473.00       1554.01        17.66 o                         
   1   2   4         42.67         58.50         4.72 o                         
   2   2   4       2657.33       2539.90        20.65 o                         
   3   2   4         25.93         14.12         5.13 o                         
   4   2   4       2048.44       2003.73        27.45 o                         
   5   2   4        503.51        465.75        14.63 o                         
   6   2   4         14.68         20.12         7.35 o                         
   7   2   4        683.75        626.97        18.34 o                         
   8   2   4       1625.00       1549.84        28.25 o                         
   9   2   4        208.19        202.10        15.19 o                         
  10   2   4       1366.87       1340.20        28.35 o                         
  11   2   4        166.41        204.26        16.48 o                         
  12   2   4        958.21        976.92        32.21 o                         
  13   2   4        819.63        874.98        36.69 o                         
 -11   3   4         48.28         78.45        26.87 o                         
 -10   3   4        582.31        660.47        36.45 o                         
  -9   3   4         23.65         15.86        17.02 o                         
  -8   3   4       1307.44       1424.20        23.57 o                         
  -7   3   4        333.15        314.41        11.99 o                         
  -6   3   4        911.37        877.35        15.53 o                         
  -5   3   4       2318.59       2335.56        22.50 o                         
  -4   3   4        129.11        116.78         7.48 o                         
  -3   3   4       2097.39       2249.01        23.91 o                         
  -2   3   4       1168.41       1178.11        16.11 o                         
  -1   3   4          1.97          5.72         4.45 o                         
   0   3   4        762.60        701.26        14.61 o                         
   1   3   4       5550.21       5522.29        57.71 o                         
   2   3   4       2090.18       1985.28        19.26 o                         
   3   3   4        254.82        195.26         9.18 o                         
   4   3   4        188.37        162.77        12.58 o                         
   5   3   4        428.25        429.51        10.94 o                         
   6   3   4        793.42        799.88        17.17 o                         
   7   3   4        882.14        791.22        18.27 o                         
   8   3   4        632.63        568.57        21.47 o                         
   9   3   4         68.29         73.26        15.04 o                         
  10   3   4       1979.03       1938.10        32.01 o                         
  11   3   4        126.08        114.08        14.79 o                         
  12   3   4       1043.09       1081.96        34.67 o                         
  13   3   4        583.90        580.86        27.40 o                         
 -10   4   4        164.16        161.57        19.27 o                         
  -9   4   4       1570.19       1469.26        29.76 o                         
  -8   4   4        293.31        308.14        16.54 o                         
  -7   4   4         39.29         39.61        10.17 o                         
  -6   4   4          2.83          3.01         6.07 o                         
  -5   4   4       1069.37       1127.34        19.89 o                         
  -4   4   4        731.30        746.86        15.65 o                         
  -3   4   4        334.28        319.14        12.07 o                         
  -2   4   4        523.63        579.22        14.48 o                         
  -1   4   4       2551.95       2784.69        31.53 o                         
   0   4   4        820.34        904.97        17.82 o                         
   1   4   4       1725.03       1659.83        26.55 o                         
   2   4   4        256.12        230.51         8.89 o                         
   3   4   4       1573.21       1587.11        18.38 o                         
   4   4   4         48.22         67.76         5.39 o                         
   5   4   4         55.91         79.54         6.22 o                         
   6   4   4        473.30        486.74        15.02 o                         
   7   4   4        808.26        855.26        18.95 o                         
   8   4   4       1492.91       1475.84        25.45 o                         
   9   4   4        342.03        351.30        17.68 o                         
  10   4   4         63.40         62.08        14.44 o                         
  11   4   4         25.30         13.43        14.94 o                         
  12   4   4        700.48        696.42        29.72 o                         
  13   4   4         30.66         51.38        21.36 o                         
 -10   5   4         12.94          3.53        17.90 o                         
  -9   5   4        120.25        115.16        16.68 o                         
  -8   5   4       1280.28       1244.78        30.14 o                         
  -7   5   4         10.36         19.73        11.06 o                         
  -6   5   4         46.24         55.63         9.86 o                         
  -5   5   4         13.09         13.88         8.05 o                         
  -4   5   4        456.92        427.23        15.45 o                         
  -3   5   4       1890.55       1886.52        25.62 o                         
  -2   5   4       2647.88       2532.08        33.25 o                         
  -1   5   4       1533.84       1691.68        26.40 o                         
   0   5   4       1011.39       1140.28        21.59 o                         
   1   5   4        226.39        277.76        14.39 o                         
   2   5   4        949.01        938.36        22.39 o                         
   3   5   4        540.19        632.98        13.38 o                         
   4   5   4       2338.60       2474.59        29.99 o                         
   5   5   4       5144.49       5334.28        47.88 o                         
   6   5   4       1131.02       1083.47        20.82 o                         
   7   5   4       1070.05       1091.74        17.41 o                         
   8   5   4       5140.44       5285.91        53.32 o                         
   9   5   4       1267.18       1272.53        31.71 o                         
  10   5   4        110.02        110.61        12.86 o                         
  11   5   4         21.86         11.34        14.29 o                         
  12   5   4        154.63        169.21        18.36 o                         
  13   5   4        166.50        165.96        20.97 o                         
  -9   6   4        409.80        379.53        23.33 o                         
  -8   6   4        277.03        301.47        19.98 o                         
  -7   6   4       1018.66       1156.12        32.15 o                         
  -6   6   4         35.66         25.53        13.03 o                         
  -5   6   4         66.02         50.47         8.09 o                         
  -4   6   4        751.56        704.25        19.96 o                         
  -3   6   4       1024.81        928.88        21.09 o                         
  -2   6   4       1786.29       1753.39        27.67 o                         
  -1   6   4        799.39        777.55        20.70 o                         
   0   6   4         23.92          9.70         6.85 o                         
   1   6   4       1164.97        941.95        23.89 o                         
   2   6   4       8718.05       8607.41        82.25 o                         
   3   6   4          1.96          1.39         7.52 o                         
   4   6   4       1253.28       1237.86        16.87 o                         
   5   6   4       3601.81       3806.27        40.59 o                         
   6   6   4        625.56        699.84        19.88 o                         
   7   6   4          1.92          2.66         8.05 o                         
   8   6   4       1056.93       1055.06        22.80 o                         
   9   6   4       1129.45       1131.82        19.21 o                         
  10   6   4       2315.53       2381.64        37.77 o                         
  11   6   4       1223.03       1252.51        41.46 o                         
  12   6   4         58.55         85.44        16.37 o                         
  13   6   4          1.51         10.24        27.91 o                         
  -9   7   4        110.59         77.59        21.96 o                         
  -8   7   4        245.56        233.96        20.91 o                         
  -7   7   4        808.86        799.86        31.88 o                         
  -6   7   4        801.70        774.98        25.50 o                         
  -5   7   4        135.89        122.80        16.08 o                         
  -4   7   4        432.11        448.86        22.16 o                         
  -3   7   4        256.69        244.41        15.11 o                         
  -2   7   4        957.19       1045.54        24.07 o                         
  -1   7   4        103.07        110.17        11.09 o                         
   0   7   4        317.27        284.82        16.13 o                         
   1   7   4       1421.32       1391.81        30.72 o                         
   2   7   4        208.66        207.39        23.23 o                         
   3   7   4       1108.18       1086.06        27.68 o                         
   4   7   4       1144.52       1026.04        17.41 o                         
   5   7   4       1306.80       1196.82        26.04 o                         
   6   7   4        271.96        273.40        15.32 o                         
   7   7   4        326.23        344.16        16.55 o                         
   8   7   4         84.00         98.16        11.84 o                         
   9   7   4        918.05        884.31        27.57 o                         
  10   7   4        397.06        399.14        18.94 o                         
  11   7   4         35.02         52.78        14.14 o                         
  12   7   4        243.92        233.13        19.32 o                         
  13   7   4        406.85        398.82        26.56 o                         
  -8   8   4         35.37         38.57        20.70 o                         
  -7   8   4        534.50        525.63        26.10 o                         
  -6   8   4        691.14        703.05        29.96 o                         
  -5   8   4        100.19        110.16        11.77 o                         
  -4   8   4        362.16        347.65        16.64 o                         
  -3   8   4        245.27        226.55        13.88 o                         
  -2   8   4       1439.30       1399.82        26.05 o                         
  -1   8   4         71.63         72.28        11.15 o                         
   0   8   4       1591.18       1517.49        30.63 o                         
   1   8   4        202.13        146.38        14.03 o                         
   2   8   4        528.41        548.32        22.74 o                         
   3   8   4         75.18         85.92        12.31 o                         
   4   8   4          0.13          2.77         8.70 o                         
   5   8   4        134.06        157.28        13.53 o                         
   6   8   4          3.21         12.21         8.80 o                         
   7   8   4        710.37        748.51        22.71 o                         
   8   8   4        157.64        158.89        15.40 o                         
   9   8   4       2030.62       1990.15        34.57 o                         
  10   8   4         10.36         11.83        13.46 o                         
  11   8   4        171.07        110.10        16.61 o                         
  12   8   4        252.57        306.55        27.74 o                         
  -8   9   4          4.01        -19.54        31.89 o                         
  -7   9   4        167.04        106.89        22.06 o                         
  -6   9   4        282.83        243.02        25.19 o                         
  -5   9   4        535.61        526.38        21.44 o                         
  -4   9   4        103.43         94.04        13.46 o                         
  -3   9   4       1195.49       1096.61        26.64 o                         
  -2   9   4       3468.30       3225.16        43.85 o                         
  -1   9   4        752.61        681.66        23.76 o                         
   0   9   4        114.74        117.73        11.96 o                         
   1   9   4          0.94         -0.03         9.95 o                         
   2   9   4        218.04        255.68        21.11 o                         
   3   9   4       1654.08       1684.38        35.14 o                         
   4   9   4       2482.37       2506.81        45.52 o                         
   5   9   4         34.56         45.65        10.74 o                         
   6   9   4       1528.44       1568.62        35.27 o                         
   7   9   4         38.69         33.15        11.23 o                         
   8   9   4       1325.97       1374.85        30.23 o                         
   9   9   4        363.67        369.30        20.03 o                         
  10   9   4        213.30        233.68        18.24 o                         
  11   9   4        619.13        656.56        28.09 o                         
  12   9   4        151.82        173.07        19.46 o                         
  -7  10   4        245.78        234.99        39.18 o                         
  -6  10   4        256.80        271.69        28.28 o                         
  -5  10   4        456.57        429.93        23.21 o                         
  -4  10   4         19.30         17.05        13.78 o                         
  -3  10   4        318.52        363.85        19.84 o                         
  -2  10   4       3133.92       3076.24        41.94 o                         
  -1  10   4       1468.50       1419.66        30.03 o                         
   0  10   4        702.29        726.56        25.52 o                         
   1  10   4          1.25         -0.43        15.54 o                         
   2  10   4        180.34        212.54        18.63 o                         
   3  10   4       1101.88       1059.77        36.85 o                         
   4  10   4         29.98         36.02        13.98 o                         
   5  10   4       1136.54       1122.02        21.16 o                         
   6  10   4       1637.49       1667.99        34.10 o                         
   7  10   4         15.00         11.27        12.31 o                         
   8  10   4       1066.70       1006.71        29.21 o                         
   9  10   4        382.60        391.32        21.14 o                         
  10  10   4       2199.82       2162.99        40.16 o                         
  11  10   4        974.86        991.48        34.13 o                         
  12  10   4        177.53        211.50        25.14 o                         
  -6  11   4        670.68        681.88        63.63 o                         
  -5  11   4         28.02         22.14        17.76 o                         
  -4  11   4          3.55         -6.28        21.91 o                         
  -3  11   4         13.53         48.63        17.20 o                         
  -2  11   4         10.17         28.96        19.21 o                         
  -1  11   4          1.24          9.74        13.46 o                         
   0  11   4          2.75         14.16        12.51 o                         
   1  11   4       1031.10       1020.09        31.84 o                         
   2  11   4        100.75         83.19        17.43 o                         
   3  11   4        123.09        132.25        18.42 o                         
   4  11   4        158.14        160.44        19.82 o                         
   5  11   4        212.90        190.24        14.01 o                         
   6  11   4       1758.27       1811.80        38.05 o                         
   7  11   4         19.69          8.24        16.22 o                         
   8  11   4          3.15         12.10        15.43 o                         
   9  11   4        160.31        184.64        20.14 o                         
  10  11   4       1194.69       1212.33        35.64 o                         
  11  11   4        739.11        757.63        38.46 o                         
  -5  12   4         12.15        -20.11        22.86 o                         
  -4  12   4         31.29         42.10        20.09 o                         
  -3  12   4         18.33         25.05        18.22 o                         
  -2  12   4        405.21        364.62        36.44 o                         
  -1  12   4         83.87        102.93        16.99 o                         
   0  12   4        186.74        205.41        19.19 o                         
   1  12   4         25.33         21.90        19.16 o                         
   2  12   4       1125.63       1096.49        37.52 o                         
   3  12   4        367.04        289.21        23.08 o                         
   4  12   4         48.55         59.34        17.15 o                         
   5  12   4         11.12          5.25        12.30 o                         
   6  12   4        292.71        284.29        21.11 o                         
   7  12   4       2480.01       2470.31        48.63 o                         
   8  12   4          1.63         26.57        18.31 o                         
   9  12   4        143.67        181.63        20.32 o                         
  10  12   4        468.75        485.11        27.36 o                         
  -3  13   4         39.54          7.87        22.03 o                         
  -2  13   4          1.52         34.23        20.73 o                         
  -1  13   4        614.30        637.66        35.18 o                         
   0  13   4       1077.23       1024.29        35.16 o                         
   1  13   4         14.10         70.35        22.87 o                         
   2  13   4        399.27        336.98        26.72 o                         
   3  13   4        458.94        547.41        30.82 o                         
   4  13   4        371.42        358.43        26.18 o                         
   5  13   4        130.70        109.31        16.03 o                         
   6  13   4          7.18         13.28        18.48 o                         
   7  13   4        106.24         73.53        19.81 o                         
   8  13   4         45.29         64.97        19.63 o                         
   9  13   4          1.28         24.16        20.69 o                         
  10  13   4          1.95         20.47        31.43 o                         
  -2  14   4         86.21         69.70        28.72 o                         
  -1  14   4        521.60        616.56        37.29 o                         
   0  14   4        204.40        220.20        24.06 o                         
   1  14   4        263.55        294.39        24.20 o                         
   2  14   4         23.02         63.77        20.38 o                         
   3  14   4          7.64        -27.93        30.73 o                         
   4  14   4        663.58        700.62        39.18 o                         
   5  14   4        507.81        534.21        27.58 o                         
   6  14   4        403.07        422.54        27.12 o                         
   7  14   4        976.88       1044.47        43.23 o                         
   8  14   4         20.31        -23.88        26.10 o                         
   1  15   4        253.44        235.03        35.49 o                         
   2  15   4         13.74         11.68        23.84 o                         
   3  15   4        191.55        237.33        32.29 o                         
   4  15   4        348.69        303.92        31.70 o                         
   5  15   4          2.22         15.40        21.51 o                         
   6  15   4         83.96         89.25        19.68 o                         
  -5 -13   5        342.17        353.31        25.53 o                         
  -4 -13   5        632.96        686.31        28.83 o                         
  -3 -13   5        187.34        220.86        19.46 o                         
  -2 -13   5        121.78        166.48        21.79 o                         
  -1 -13   5        824.14        836.57        43.23 o                         
   0 -13   5       1077.27       1080.19        46.02 o                         
  -7 -12   5        274.35        307.21        25.76 o                         
  -6 -12   5        614.27        607.48        27.27 o                         
  -5 -12   5        530.59        508.84        25.42 o                         
  -4 -12   5       1157.38       1090.20        31.99 o                         
  -3 -12   5        437.01        384.54        18.43 o                         
  -2 -12   5        323.60        328.41        20.93 o                         
  -1 -12   5        104.25        118.94        34.03 o                         
   0 -12   5         43.75         87.67        20.66 o                         
   1 -12   5        203.75        257.47        24.40 o                         
   2 -12   5         21.00          5.38        23.42 o                         
   3 -12   5        350.59        323.43        32.93 o                         
  -8 -11   5          1.15         -7.59        17.61 o                         
  -7 -11   5         32.97         45.40        16.90 o                         
  -6 -11   5         45.53         29.96        15.15 o                         
  -5 -11   5         37.12         31.25        15.18 o                         
  -4 -11   5          2.69         -6.96        13.32 o                         
  -3 -11   5        465.90        496.26        16.75 o                         
  -2 -11   5        226.91        265.11        26.50 o                         
  -1 -11   5        117.54        139.75        17.18 o                         
   0 -11   5         87.65         55.76        17.24 o                         
   1 -11   5         43.93         36.43        18.23 o                         
   2 -11   5         21.87          1.30        21.12 o                         
   3 -11   5         38.65         44.76        24.82 o                         
   4 -11   5         18.29         32.09        24.53 o                         
  -9 -10   5        135.97        117.09        15.88 o                         
  -8 -10   5        210.77        299.54        17.53 o                         
  -7 -10   5       1257.63       1223.93        34.91 o                         
  -6 -10   5        530.29        529.34        21.73 o                         
  -5 -10   5         33.86         57.97        15.63 o                         
  -4 -10   5        446.12        408.11        25.88 o                         
  -3 -10   5          1.58         10.05         8.94 o                         
  -2 -10   5         19.79         37.32        11.74 o                         
  -1 -10   5         37.62         40.81        13.17 o                         
   0 -10   5         97.24        104.29        15.38 o                         
   1 -10   5          4.44          0.24        17.90 o                         
   2 -10   5         25.99         32.03        17.17 o                         
   3 -10   5         25.93         31.99        21.05 o                         
   4 -10   5          1.74         16.42        20.72 o                         
   5 -10   5         89.35         74.11        23.26 o                         
   6 -10   5         64.27        103.39        36.74 o                         
 -10  -9   5          1.92         11.23        17.97 o                         
  -9  -9   5          3.63        -13.72        13.72 o                         
  -8  -9   5       1741.96       1675.76        30.81 o                         
  -7  -9   5        884.40        847.79        25.36 o                         
  -6  -9   5        214.56        224.49        15.77 o                         
  -5  -9   5        513.93        498.62        20.18 o                         
  -4  -9   5       1114.54       1138.58        24.93 o                         
  -3  -9   5       1654.30       1680.79        28.09 o                         
  -2  -9   5        844.53        841.92        17.11 o                         
  -1  -9   5        175.74        188.60        14.37 o                         
   0  -9   5       2331.14       2300.19        35.04 o                         
   1  -9   5        970.46        960.48        27.32 o                         
   2  -9   5        360.13        372.99        21.76 o                         
   3  -9   5         23.76         60.71        16.17 o                         
   4  -9   5         41.16         51.70        17.13 o                         
   5  -9   5        202.91        230.79        21.33 o                         
   6  -9   5        758.72        718.48        32.31 o                         
   7  -9   5        845.02        754.98        58.60 o                         
 -10  -8   5        172.31        156.32        20.13 o                         
  -9  -8   5         53.65         69.67        15.55 o                         
  -8  -8   5         31.94         17.01         9.02 o                         
  -7  -8   5        155.78        154.03        10.72 o                         
  -6  -8   5          0.81          5.45        11.33 o                         
  -5  -8   5         14.95         11.05         8.82 o                         
  -4  -8   5         30.43         28.83         9.03 o                         
  -3  -8   5       1601.12       1558.52        25.53 o                         
  -2  -8   5        496.12        474.20        13.48 o                         
  -1  -8   5         46.16         51.49        10.01 o                         
   0  -8   5       1332.86       1315.82        37.60 o                         
   1  -8   5       2170.49       2230.61        60.16 o                         
   2  -8   5       1195.18       1171.30        31.88 o                         
   3  -8   5         62.82         68.03        13.43 o                         
   4  -8   5        329.35        338.11        20.14 o                         
   5  -8   5       3019.21       2993.09        46.08 o                         
   6  -8   5        254.44        279.90        25.48 o                         
   7  -8   5        168.09        138.69        17.04 o                         
   8  -8   5         61.67         11.34        24.75 o                         
 -11  -7   5        275.07        246.04        23.17 o                         
 -10  -7   5         39.87         44.70        15.97 o                         
  -9  -7   5         97.29        143.29        18.48 o                         
  -8  -7   5        266.71        267.20        15.64 o                         
  -7  -7   5        799.88        785.94        15.85 o                         
  -6  -7   5        100.47        110.76         9.30 o                         
  -5  -7   5         18.98         11.99         7.47 o                         
  -4  -7   5        447.93        440.38        21.29 o                         
  -3  -7   5         45.77         45.14         8.33 o                         
  -2  -7   5          1.36          5.93         5.26 o                         
  -1  -7   5         24.83         26.70         7.45 o                         
   0  -7   5         68.18         77.75         9.65 o                         
   1  -7   5        423.56        486.56        17.28 o                         
   2  -7   5         25.61         19.86        12.65 o                         
   3  -7   5       1395.92       1395.43        29.47 o                         
   4  -7   5         55.76         54.49        12.67 o                         
   5  -7   5       1722.51       1724.69        30.46 o                         
   6  -7   5         10.22         11.81        11.76 o                         
   7  -7   5        486.91        450.67        22.11 o                         
   8  -7   5         36.52         28.21        15.53 o                         
   9  -7   5         99.97        128.70        30.06 o                         
 -11  -6   5         32.95         70.11        18.94 o                         
 -10  -6   5        447.57        468.84        24.56 o                         
  -9  -6   5        395.78        409.47        27.78 o                         
  -8  -6   5        684.72        629.91        26.96 o                         
  -7  -6   5       2197.08       2102.75        31.79 o                         
  -6  -6   5        925.95        894.12        15.94 o                         
  -5  -6   5        210.22        193.28         9.67 o                         
  -4  -6   5          6.71          9.45         6.05 o                         
  -3  -6   5         53.68         62.81         8.40 o                         
  -2  -6   5       1716.82       1670.88        23.77 o                         
  -1  -6   5        386.83        343.25         9.96 o                         
   0  -6   5       1288.76       1310.56        20.52 o                         
   1  -6   5       1860.84       1937.64        25.97 o                         
   2  -6   5       1907.74       1841.32        28.48 o                         
   3  -6   5        825.34        826.86        23.64 o                         
   4  -6   5         99.44        107.84        15.09 o                         
   5  -6   5         30.42         35.64         9.45 o                         
   6  -6   5        468.59        443.83        18.59 o                         
   7  -6   5        151.54        179.43        14.90 o                         
   8  -6   5       1336.52       1280.58        29.91 o                         
   9  -6   5        269.59        272.48        25.38 o                         
 -11  -5   5        560.71        605.24        40.39 o                         
 -10  -5   5       2224.81       2119.07        36.24 o                         
  -9  -5   5        308.15        330.88        27.52 o                         
  -8  -5   5          1.16         10.70         9.57 o                         
  -7  -5   5        721.43        677.63        20.29 o                         
  -6  -5   5       4153.08       4145.08        45.60 o                         
  -5  -5   5       2183.16       2283.89        21.76 o                         
  -4  -5   5          0.25         -1.22         4.71 o                         
  -3  -5   5        400.72        366.16        12.30 o                         
  -2  -5   5       5560.42       5729.63        44.60 o                         
  -1  -5   5       6729.71       6978.14        39.99 o                         
   0  -5   5       1874.79       1917.23        22.42 o                         
   1  -5   5        408.76        444.66        13.71 o                         
   2  -5   5         17.72          3.72         6.87 o                         
   3  -5   5        127.76         89.50         9.97 o                         
   4  -5   5        573.59        577.20        15.59 o                         
   5  -5   5          0.11          8.70         8.77 o                         
   6  -5   5       2329.71       2257.96        33.44 o                         
   7  -5   5       1709.11       1634.22        29.50 o                         
   8  -5   5         13.23         11.25        14.10 o                         
   9  -5   5         31.49         61.77        20.19 o                         
  10  -5   5         25.01         50.53        22.50 o                         
 -11  -4   5         16.97         35.48        18.14 o                         
 -10  -4   5        872.09        864.93        27.41 o                         
  -9  -4   5          8.24         24.68        13.45 o                         
  -8  -4   5        362.07        364.56        18.56 o                         
  -7  -4   5       2010.79       1894.03        23.16 o                         
  -6  -4   5        700.47        732.72        29.53 o                         
  -5  -4   5       1993.51       2113.82        38.87 o                         
  -4  -4   5        477.22        490.62        12.65 o                         
  -3  -4   5          3.61          4.14         4.02 o                         
  -2  -4   5         59.58         81.24         6.84 o                         
  -1  -4   5        300.76        284.01         7.42 o                         
   0  -4   5        809.29        897.51        29.14 o                         
   1  -4   5        149.82        189.04         9.78 o                         
   2  -4   5       4361.75       4539.87        40.36 o                         
   3  -4   5       1566.00       1628.48        24.88 o                         
   4  -4   5       2973.08       3064.35        30.98 o                         
   5  -4   5         51.33         77.87         8.96 o                         
   6  -4   5       1218.40       1163.78        24.20 o                         
   7  -4   5        832.43        805.82        23.56 o                         
   8  -4   5        724.69        740.94        29.74 o                         
   9  -4   5        192.72        192.79        16.24 o                         
  10  -4   5          6.76         -1.86        21.50 o                         
 -11  -3   5         27.94         24.83        17.74 o                         
 -10  -3   5          4.65         -4.34        13.73 o                         
  -9  -3   5        211.43        214.04        16.32 o                         
  -8  -3   5        826.96        790.19        19.53 o                         
  -7  -3   5         50.08         73.75         8.98 o                         
  -6  -3   5         28.05         32.87        11.69 o                         
  -5  -3   5       1215.21       1274.69        30.29 o                         
  -4  -3   5         35.75         20.71         8.47 o                         
  -3  -3   5       1156.81       1250.10        18.47 o                         
  -2  -3   5       1361.29       1387.41        17.59 o                         
  -1  -3   5          2.81         19.63         3.83 o                         
   0  -3   5        151.43        168.89         8.26 o                         
   1  -3   5        910.19        870.71        12.96 o                         
   2  -3   5        718.85        690.10        15.55 o                         
   3  -3   5       2312.74       2258.86        30.83 o                         
   4  -3   5        358.21        344.47        16.30 o                         
   5  -3   5        400.54        420.92        19.25 o                         
   6  -3   5        340.67        391.63        35.35 o                         
   7  -3   5         30.79         21.90        16.97 o                         
   8  -3   5          2.40         11.76        13.59 o                         
   9  -3   5        219.04        213.59        15.93 o                         
  10  -3   5        813.01        760.83        22.98 o                         
  11  -3   5        355.13        277.63        35.08 o                         
 -11  -2   5         45.04         71.55        18.87 o                         
 -10  -2   5        316.64        328.77        21.14 o                         
  -9  -2   5       4056.50       3969.48        45.23 o                         
  -8  -2   5       1719.14       1639.53        26.32 o                         
  -7  -2   5        902.30        876.66        20.48 o                         
  -6  -2   5       1019.51       1013.95        27.96 o                         
  -5  -2   5         10.72         21.01         9.09 o                         
  -4  -2   5        456.58        416.90        18.20 o                         
  -3  -2   5         15.90         20.38         6.73 o                         
  -2  -2   5          8.06         24.36         3.54 o                         
  -1  -2   5       2752.05       2833.79        23.39 o                         
   0  -2   5       2241.83       2166.89        17.80 o                         
   1  -2   5          0.85         11.16         3.99 o                         
   2  -2   5        102.26        146.40         8.83 o                         
   3  -2   5       1062.53       1094.29        20.82 o                         
   4  -2   5        128.04        148.35        11.49 o                         
   5  -2   5       1723.99       1649.08        29.15 o                         
   6  -2   5          0.10         -8.13        10.05 o                         
   7  -2   5         12.18         13.91        12.69 o                         
   8  -2   5        575.60        587.15        25.17 o                         
   9  -2   5          7.55         -2.41        14.63 o                         
  10  -2   5         26.27         34.38        16.50 o                         
  11  -2   5        194.58        224.02        18.64 o                         
 -11  -1   5         51.54         51.91        47.77 o                         
 -10  -1   5        193.73        211.78        15.53 o                         
  -9  -1   5       1064.91       1070.25        22.46 o                         
  -8  -1   5        376.05        364.32        14.07 o                         
  -7  -1   5         93.35         98.42         8.69 o                         
  -6  -1   5        931.12        946.00        16.67 o                         
  -5  -1   5       3692.80       3764.78        29.34 o                         
  -4  -1   5       2370.20       2199.41        35.24 o                         
  -3  -1   5        524.97        457.22        17.08 o                         
  -2  -1   5         31.86         38.63         3.29 o                         
  -1  -1   5       2548.55       2558.99        21.56 o                         
   0  -1   5        863.86       1020.33        11.62 o                         
   1  -1   5         14.16          8.59         3.82 o                         
   2  -1   5        229.03        268.22        10.16 o                         
   3  -1   5        567.19        549.55        13.95 o                         
   4  -1   5       1705.02       1587.84        25.55 o                         
   5  -1   5       4843.77       4759.68        47.74 o                         
   6  -1   5        301.63        307.81        16.31 o                         
   7  -1   5        281.98        293.09        16.76 o                         
   8  -1   5        503.04        480.31        22.41 o                         
   9  -1   5        104.85        103.22        15.49 o                         
  10  -1   5          0.39         -4.82        17.88 o                         
  11  -1   5         14.66          2.99        18.65 o                         
  12  -1   5       1017.16        826.41        61.25 o                         
 -11   0   5          1.23         -8.21        22.68 o                         
 -10   0   5        174.72        204.11        24.25 o                         
  -9   0   5        695.69        764.11        23.48 o                         
  -8   0   5        317.56        268.28        13.57 o                         
  -7   0   5        391.04        428.70        14.40 o                         
  -6   0   5        945.50        894.96        18.35 o                         
  -5   0   5         33.74         24.76         5.12 o                         
  -4   0   5        956.61       1032.42        12.55 o                         
  -3   0   5        231.09        266.27         6.32 o                         
  -2   0   5        922.57        804.44        11.17 o                         
  -1   0   5       5405.65       5323.73        32.41 o                         
   0   0   5         26.44         14.80         3.44 o                         
   1   0   5      10476.25      10779.53        56.05 o                         
   2   0   5          8.23          9.53         4.47 o                         
   3   0   5        288.04        262.51        10.65 o                         
   4   0   5         76.93        115.57         9.26 o                         
   5   0   5        893.95        836.57        20.57 o                         
   6   0   5       1851.10       1902.89        28.74 o                         
   7   0   5       1129.17       1136.86        25.03 o                         
   8   0   5       1957.41       1941.89        36.83 o                         
   9   0   5       2134.69       2105.38        38.94 o                         
  10   0   5        149.80        147.05        17.75 o                         
  11   0   5        701.54        634.48        27.59 o                         
  12   0   5          9.46         27.55        21.47 o                         
 -11   1   5          1.58         35.03        21.66 o                         
 -10   1   5          1.78         -1.14        19.09 o                         
  -9   1   5        238.55        234.68        17.15 o                         
  -8   1   5        875.14        829.45        28.69 o                         
  -7   1   5        158.29        187.78        12.00 o                         
  -6   1   5          4.69          3.38         6.73 o                         
  -5   1   5        914.37        960.66        15.77 o                         
  -4   1   5         82.42         98.93         6.93 o                         
  -3   1   5         63.04         63.51         6.42 o                         
  -2   1   5       2987.80       3260.68        26.26 o                         
  -1   1   5         77.63         99.17         4.49 o                         
   0   1   5        671.40        612.70         8.96 o                         
   1   1   5       8115.01       8202.77        46.05 o                         
   2   1   5       1730.88       1822.83        21.81 o                         
   3   1   5       2656.74       2681.23        31.99 o                         
   4   1   5          4.35          9.42         4.91 o                         
   5   1   5        303.28        289.35        13.14 o                         
   6   1   5          1.95          2.41         6.98 o                         
   7   1   5        216.10        232.09        15.60 o                         
   8   1   5       1494.81       1450.26        54.12 o                         
   9   1   5        606.95        610.76        24.69 o                         
  10   1   5        214.96        207.16        18.49 o                         
  11   1   5         10.66         12.37        15.00 o                         
  12   1   5         13.03          1.00        19.70 o                         
 -11   2   5        436.59        392.57        29.68 o                         
 -10   2   5         57.51         58.63        26.61 o                         
  -9   2   5         28.92         50.65        15.88 o                         
  -8   2   5         46.97         40.36        11.85 o                         
  -7   2   5        162.82        186.00        12.39 o                         
  -6   2   5        823.02        835.70        19.84 o                         
  -5   2   5         16.41         21.43         6.20 o                         
  -4   2   5         35.23         37.37         6.85 o                         
  -3   2   5       4107.52       4086.64        27.29 o                         
  -2   2   5        911.03        905.85        12.67 o                         
  -1   2   5        257.04        254.95         7.36 o                         
   0   2   5         16.59         12.94         3.86 o                         
   1   2   5       2459.88       2499.79        23.39 o                         
   2   2   5       3691.67       3893.24        26.45 o                         
   3   2   5         29.23         24.61         4.74 o                         
   4   2   5        342.46        425.79        11.59 o                         
   5   2   5         72.68         74.50         7.15 o                         
   6   2   5        474.73        472.51        18.17 o                         
   7   2   5        695.39        691.20        20.19 o                         
   8   2   5         83.48         98.21        13.10 o                         
   9   2   5        891.15        866.00        26.75 o                         
  10   2   5        370.74        361.74        21.02 o                         
  11   2   5        427.89        450.62        21.50 o                         
  12   2   5        114.46        167.20        22.74 o                         
 -10   3   5       1049.26       1068.06        53.87 o                         
  -9   3   5          2.56          9.85        17.15 o                         
  -8   3   5       1458.13       1424.11        47.47 o                         
  -7   3   5       2983.84       3104.44        38.10 o                         
  -6   3   5       3628.05       3596.63        28.27 o                         
  -5   3   5          7.48          3.86         5.51 o                         
  -4   3   5         78.53         68.34         6.65 o                         
  -3   3   5       2038.62       2079.97        21.34 o                         
  -2   3   5       3005.34       3072.68        26.94 o                         
  -1   3   5       2266.19       2317.43        23.39 o                         
   0   3   5        720.66        774.38        12.45 o                         
   1   3   5        659.66        598.51        14.48 o                         
   2   3   5         12.48          3.34         4.25 o                         
   3   3   5          1.10         -1.30         3.48 o                         
   4   3   5        400.18        490.10        14.20 o                         
   5   3   5       1071.59       1007.74        17.05 o                         
   6   3   5       3032.24       3055.79        30.84 o                         
   7   3   5       3171.55       3240.65        37.86 o                         
   8   3   5        923.12        916.48        24.70 o                         
   9   3   5        395.25        361.61        19.84 o                         
  10   3   5        749.81        730.06        30.92 o                         
  11   3   5       1323.59       1395.24        34.78 o                         
  12   3   5        145.19        138.18        20.13 o                         
  13   3   5        348.49        331.07        34.43 o                         
 -10   4   5        759.96        785.50        45.71 o                         
  -9   4   5        159.36        166.22        22.75 o                         
  -8   4   5       1697.14       1648.08        27.83 o                         
  -7   4   5         73.41         76.92        12.48 o                         
  -6   4   5        617.58        657.49        15.42 o                         
  -5   4   5        340.48        386.07        14.03 o                         
  -4   4   5        134.56        100.84         8.59 o                         
  -3   4   5       5127.62       5300.01        39.27 o                         
  -2   4   5         15.49          9.29         5.03 o                         
  -1   4   5       2436.73       2548.21        30.97 o                         
   0   4   5       2739.86       2589.89        31.16 o                         
   1   4   5       2831.44       2701.06        31.40 o                         
   2   4   5       1746.27       1599.66        19.73 o                         
   3   4   5       2676.04       2777.84        26.28 o                         
   4   4   5       3411.09       3652.15        29.67 o                         
   5   4   5       1767.13       1679.77        20.75 o                         
   6   4   5        364.20        309.97        13.91 o                         
   7   4   5         62.03         60.17         7.48 o                         
   8   4   5        222.18        215.13        14.68 o                         
   9   4   5       3404.99       3395.09        44.24 o                         
  10   4   5         77.71         67.91        15.60 o                         
  11   4   5         56.46         73.99        14.41 o                         
  12   4   5        217.97        187.06        20.77 o                         
  13   4   5        218.91        212.74        25.37 o                         
 -10   5   5         50.82         22.15        27.80 o                         
  -9   5   5        125.76        136.39        15.63 o                         
  -8   5   5         39.88         59.21        14.39 o                         
  -7   5   5        136.66        182.89        14.33 o                         
  -6   5   5       1973.86       1849.77        23.77 o                         
  -5   5   5        257.15        261.12        13.63 o                         
  -4   5   5          3.34         10.57         6.94 o                         
  -3   5   5         33.16         23.30         6.96 o                         
  -2   5   5        120.12        125.23        10.76 o                         
  -1   5   5       3359.66       3607.79        40.20 o                         
   0   5   5       1062.93       1008.60        21.17 o                         
   1   5   5          7.88         20.35         7.43 o                         
   2   5   5        135.89        118.08         8.11 o                         
   3   5   5        111.94        122.57         8.35 o                         
   4   5   5        933.97       1093.36        17.00 o                         
   5   5   5       1077.61       1184.32        20.90 o                         
   6   5   5         32.67         16.62         6.38 o                         
   7   5   5        177.87        159.57         9.63 o                         
   8   5   5         29.22         32.57         9.40 o                         
   9   5   5        164.45        175.02        12.18 o                         
  10   5   5       4060.06       4028.69        48.80 o                         
  11   5   5        273.49        283.26        21.60 o                         
  12   5   5         42.96         64.61        18.04 o                         
  13   5   5          1.23        -20.73        20.73 o                         
  -9   6   5        499.82        543.79        27.56 o                         
  -8   6   5          0.38         13.63        19.84 o                         
  -7   6   5         23.42         16.34        13.80 o                         
  -6   6   5        335.49        349.97        13.60 o                         
  -5   6   5        233.01        225.52        13.98 o                         
  -4   6   5        383.68        386.52        17.36 o                         
  -3   6   5         57.18         42.92         9.06 o                         
  -2   6   5        262.63        296.19        16.35 o                         
  -1   6   5          9.02          8.24         7.61 o                         
   0   6   5       2295.67       2172.42        32.65 o                         
   1   6   5        251.91        284.48        22.65 o                         
   2   6   5        314.89        320.30        17.06 o                         
   3   6   5       1194.23       1264.64        20.54 o                         
   4   6   5        493.80        546.73        13.70 o                         
   5   6   5        490.69        516.45        17.50 o                         
   6   6   5       1824.71       1840.82        30.31 o                         
   7   6   5       1429.01       1479.12        29.54 o                         
   8   6   5         18.89          6.99        10.42 o                         
   9   6   5        850.55        844.02        27.65 o                         
  10   6   5       2246.48       2058.80        28.02 o                         
  11   6   5       1059.94       1034.41        26.08 o                         
  12   6   5        737.75        760.92        39.74 o                         
  13   6   5         13.25         32.72        17.45 o                         
  -9   7   5       1266.69       1234.12        41.82 o                         
  -8   7   5         19.08          3.93        19.25 o                         
  -7   7   5        345.33        365.56        21.35 o                         
  -6   7   5       2386.87       2461.11        37.30 o                         
  -5   7   5       1860.40       1792.45        26.28 o                         
  -4   7   5       1252.47       1254.84        35.52 o                         
  -3   7   5        175.02        199.80        14.57 o                         
  -2   7   5       2277.96       2236.80        36.69 o                         
  -1   7   5       2987.51       3075.21        41.72 o                         
   0   7   5       2932.39       2990.66        40.63 o                         
   1   7   5        182.58        132.95        13.44 o                         
   2   7   5        924.20        958.53        26.68 o                         
   3   7   5       3171.63       3177.83        46.79 o                         
   4   7   5       2283.30       2324.02        28.04 o                         
   5   7   5        589.70        556.99        18.87 o                         
   6   7   5        800.92        805.43        22.98 o                         
   7   7   5        802.51        780.43        25.95 o                         
   8   7   5        397.92        401.73        20.87 o                         
   9   7   5        315.49        305.44        17.98 o                         
  10   7   5        426.29        442.60        22.17 o                         
  11   7   5        222.33        283.72        28.92 o                         
  12   7   5        502.97        566.53        37.11 o                         
  13   7   5        545.46        563.38        35.20 o                         
  -8   8   5          5.39         -1.82        21.72 o                         
  -7   8   5         82.31         79.52        21.05 o                         
  -6   8   5       1033.80        958.77        30.67 o                         
  -5   8   5        837.39        765.17        23.46 o                         
  -4   8   5          3.30        -11.61        13.72 o                         
  -3   8   5         39.85         35.38        11.60 o                         
  -2   8   5       1660.71       1604.12        36.59 o                         
  -1   8   5       5184.59       5256.35        59.17 o                         
   0   8   5       1635.38       1675.50        32.83 o                         
   1   8   5        605.21        609.21        25.28 o                         
   2   8   5        479.43        507.92        25.13 o                         
   3   8   5        607.22        568.02        24.21 o                         
   4   8   5        336.27        308.22        14.78 o                         
   5   8   5         29.26         37.47        11.14 o                         
   6   8   5       2845.88       2891.86        43.46 o                         
   7   8   5       4675.15       4777.93        64.92 o                         
   8   8   5        912.67        943.63        26.39 o                         
   9   8   5          2.66          4.17        12.74 o                         
  10   8   5         36.42         41.05        15.21 o                         
  11   8   5         36.13         55.04        21.41 o                         
  12   8   5         40.51         76.94        22.45 o                         
  -7   9   5         43.25        110.63        26.23 o                         
  -6   9   5         32.38         23.33        18.45 o                         
  -5   9   5        502.11        489.51        29.98 o                         
  -4   9   5         14.12        -12.77        12.77 o                         
  -3   9   5         99.87         99.12        13.34 o                         
  -2   9   5       2289.26       2215.65        37.70 o                         
  -1   9   5       2626.78       2672.92        44.37 o                         
   0   9   5        133.48        131.62        17.21 o                         
   1   9   5          8.14         -4.82        12.10 o                         
   2   9   5        178.12        184.33        19.87 o                         
   3   9   5        147.05        141.55        16.54 o                         
   4   9   5        122.79        120.08        15.27 o                         
   5   9   5        169.48        150.33        16.35 o                         
   6   9   5       1607.98       1625.47        32.99 o                         
   7   9   5       1034.51       1066.80        27.89 o                         
   8   9   5         41.83         64.73        13.65 o                         
   9   9   5        156.83        199.44        19.37 o                         
  10   9   5         84.91         93.55        19.09 o                         
  11   9   5         56.56         44.22        20.30 o                         
  12   9   5        161.07        162.58        25.13 o                         
  -6  10   5          9.06         29.31        24.74 o                         
  -5  10   5       1339.63       1253.89        32.32 o                         
  -4  10   5        323.76        359.57        22.68 o                         
  -3  10   5        405.37        432.98        29.03 o                         
  -2  10   5         71.80         62.53        13.92 o                         
  -1  10   5        214.31        192.87        15.52 o                         
   0  10   5        894.06        958.68        28.30 o                         
   1  10   5         32.12         12.02        11.82 o                         
   2  10   5         56.42         51.80        13.70 o                         
   3  10   5         90.66         43.51        13.74 o                         
   4  10   5       1054.87       1134.76        32.49 o                         
   5  10   5        288.22        312.73        14.23 o                         
   6  10   5        964.87       1003.96        29.39 o                         
   7  10   5        348.54        386.56        20.78 o                         
   8  10   5        163.53        179.05        16.79 o                         
   9  10   5         60.93         63.52        17.84 o                         
  10  10   5         44.91         40.69        16.78 o                         
  11  10   5         24.58         47.35        19.84 o                         
  12  10   5        292.72        324.94        34.93 o                         
  -5  11   5        139.58        167.50        20.16 o                         
  -4  11   5        283.22        297.61        21.37 o                         
  -3  11   5        236.86        273.37        19.92 o                         
  -2  11   5          6.99        -14.45        14.45 o                         
  -1  11   5          0.63          4.66        15.37 o                         
   0  11   5         22.25         16.26        13.82 o                         
   1  11   5       1164.03       1104.97        31.64 o                         
   2  11   5        259.54        268.36        21.23 o                         
   3  11   5        411.56        440.91        25.87 o                         
   4  11   5        727.25        678.48        30.45 o                         
   5  11   5        632.24        656.41        27.87 o                         
   6  11   5          0.58        -14.25        20.64 o                         
   7  11   5         26.85         -1.01        14.80 o                         
   8  11   5         79.74         71.08        18.71 o                         
   9  11   5        486.05        511.17        26.22 o                         
  10  11   5        195.14        233.58        25.76 o                         
  11  11   5          1.19          9.41        20.02 o                         
  -4  12   5        494.93        465.07        26.83 o                         
  -3  12   5         91.21         70.73        19.60 o                         
  -2  12   5         97.60         71.51        19.62 o                         
  -1  12   5         66.64         67.81        17.10 o                         
   0  12   5        113.76        130.26        18.42 o                         
   1  12   5       1424.10       1374.08        37.26 o                         
   2  12   5        369.67        340.35        24.55 o                         
   3  12   5          1.70         -3.29        17.39 o                         
   4  12   5          1.49         -4.98        17.05 o                         
   5  12   5        493.76        533.07        27.70 o                         
   6  12   5        248.88        267.56        21.64 o                         
   7  12   5        142.63        146.69        19.66 o                         
   8  12   5       1423.67       1389.19        40.35 o                         
   9  12   5        330.12        393.30        25.46 o                         
  10  12   5         21.32         38.86        23.13 o                         
  -3  13   5        390.75        367.94        31.32 o                         
  -2  13   5         62.68         37.73        21.75 o                         
  -1  13   5         22.66         32.55        19.51 o                         
   0  13   5       1416.47       1360.03        38.97 o                         
   1  13   5         59.85         87.80        19.74 o                         
   2  13   5        448.70        416.23        25.38 o                         
   3  13   5          3.80         -6.19        20.48 o                         
   4  13   5        174.16        217.55        23.85 o                         
   5  13   5       1881.36       1746.46        48.00 o                         
   6  13   5          3.36         29.13        18.91 o                         
   7  13   5          0.01          4.28        19.47 o                         
   8  13   5        663.77        649.25        30.91 o                         
   9  13   5       1435.36       1426.01        43.35 o                         
  10  13   5          0.97         34.28        24.86 o                         
  -1  14   5          9.41        -22.79        22.79 o                         
   0  14   5        165.39        184.08        23.93 o                         
   1  14   5         26.82         47.28        21.11 o                         
   2  14   5        341.91        316.39        25.87 o                         
   3  14   5          2.96         21.86        23.84 o                         
   4  14   5          4.93         16.05        26.63 o                         
   5  14   5        110.28         31.78        23.67 o                         
   6  14   5         20.39         17.54        25.12 o                         
   7  14   5         82.64        125.20        24.13 o                         
   8  14   5        522.50        521.09        30.34 o                         
   1  15   5         56.41         83.64        30.23 o                         
   2  15   5         50.13        104.21        29.05 o                         
   3  15   5        369.52        387.19        31.24 o                         
   4  15   5         49.94         63.88        43.11 o                         
   5  15   5          3.55         39.80        22.31 o                         
   6  15   5        143.76        121.20        34.43 o                         
  -3 -13   6        244.59        283.84        33.39 o                         
  -2 -13   6        418.27        413.63        24.79 o                         
  -6 -12   6        517.07        529.14        34.29 o                         
  -5 -12   6        369.43        345.14        29.50 o                         
  -4 -12   6        142.95        129.22        18.61 o                         
  -3 -12   6        385.93        400.68        33.92 o                         
  -2 -12   6       2228.37       2213.86        39.31 o                         
  -1 -12   6          5.70         -0.27        23.60 o                         
   0 -12   6        220.43        158.46        25.11 o                         
   1 -12   6        250.04        263.99        28.74 o                         
   2 -12   6        318.47        306.17        34.91 o                         
  -8 -11   6        243.86        257.06        27.57 o                         
  -7 -11   6        605.93        647.42        38.78 o                         
  -6 -11   6        767.84        790.62        32.11 o                         
  -5 -11   6        165.42        182.81        18.76 o                         
  -4 -11   6        127.65        132.13        21.58 o                         
  -3 -11   6        407.44        367.44        26.73 o                         
  -2 -11   6        625.33        597.53        24.14 o                         
  -1 -11   6         23.49         -4.97        15.25 o                         
   0 -11   6          4.47          6.19        17.40 o                         
   1 -11   6          5.62         13.53        22.06 o                         
   2 -11   6        476.80        524.23        28.94 o                         
   3 -11   6        191.69        191.76        30.67 o                         
   4 -11   6        400.12        388.19        35.50 o                         
  -9 -10   6         84.77         61.08        24.69 o                         
  -8 -10   6         49.12         16.01        14.65 o                         
  -7 -10   6          0.58         -5.84        15.24 o                         
  -6 -10   6        667.11        616.30        47.23 o                         
  -5 -10   6         80.33         79.31        15.10 o                         
  -4 -10   6          2.00        -12.97        12.97 o                         
  -3 -10   6          1.39         26.55        12.76 o                         
  -2 -10   6         27.84         43.48        16.36 o                         
  -1 -10   6        162.56        157.50        15.53 o                         
   0 -10   6         39.57         48.14        19.69 o                         
   1 -10   6          0.35         32.07        16.11 o                         
   2 -10   6         28.08         29.13        19.61 o                         
   3 -10   6         40.79         37.44        20.57 o                         
   4 -10   6         30.68         77.06        23.20 o                         
   5 -10   6          8.73         56.75        29.88 o                         
  -9  -9   6         66.68         76.64        18.60 o                         
  -8  -9   6         80.35         64.93        17.77 o                         
  -7  -9   6         99.58        113.14        17.28 o                         
  -6  -9   6         67.77         55.29        12.59 o                         
  -5  -9   6        358.39        382.66        22.76 o                         
  -4  -9   6       1608.21       1530.80        30.41 o                         
  -3  -9   6        300.78        271.74        15.57 o                         
  -2  -9   6        158.71        168.11        11.75 o                         
  -1  -9   6        855.44        813.37        24.32 o                         
   0  -9   6        925.23        946.42        32.96 o                         
   1  -9   6       1003.14       1055.31        29.32 o                         
   2  -9   6        212.58        247.51        18.56 o                         
   3  -9   6        389.26        409.23        22.96 o                         
   4  -9   6        248.64        223.58        24.48 o                         
   5  -9   6          0.40         -5.09        19.75 o                         
   6  -9   6        144.21        137.07        32.08 o                         
 -10  -8   6        914.86        932.93        34.02 o                         
  -9  -8   6        225.27        222.82        18.33 o                         
  -8  -8   6         52.21         65.74        14.19 o                         
  -7  -8   6         97.55         99.75        10.09 o                         
  -6  -8   6          1.46         17.99         9.96 o                         
  -5  -8   6        733.93        732.42        23.49 o                         
  -4  -8   6       1294.67       1285.75        26.06 o                         
  -3  -8   6          2.24         19.66         9.34 o                         
  -2  -8   6        864.13        844.28        15.21 o                         
  -1  -8   6       3426.39       3335.77        53.56 o                         
   0  -8   6       1507.10       1566.91        28.42 o                         
   1  -8   6        469.29        469.01        23.21 o                         
   2  -8   6         16.96         23.65        18.20 o                         
   3  -8   6         13.64         23.39        14.02 o                         
   4  -8   6        705.66        700.34        29.46 o                         
   5  -8   6         81.23         63.04        17.31 o                         
   6  -8   6        650.99        621.79        29.40 o                         
   7  -8   6        164.02        178.54        26.48 o                         
 -10  -7   6         82.46         79.34        16.65 o                         
  -9  -7   6         80.66         63.62        14.17 o                         
  -8  -7   6        156.78        154.87        14.06 o                         
  -7  -7   6        793.97        757.09        24.70 o                         
  -6  -7   6         51.83         52.14         9.53 o                         
  -5  -7   6        775.57        710.25        17.55 o                         
  -4  -7   6        360.12        380.64        18.27 o                         
  -3  -7   6          2.97         -8.04         8.04 o                         
  -2  -7   6       3764.70       3818.02        43.24 o                         
  -1  -7   6        377.06        345.18        19.94 o                         
   0  -7   6        147.28        128.14        12.15 o                         
   1  -7   6        142.79        147.77        13.08 o                         
   2  -7   6        890.35        903.43        25.03 o                         
   3  -7   6       2129.62       2091.37        35.25 o                         
   4  -7   6       2186.13       2144.18        39.70 o                         
   5  -7   6         41.48         26.61        15.31 o                         
   6  -7   6        429.26        443.46        23.71 o                         
   7  -7   6        171.76        177.47        23.37 o                         
   8  -7   6        288.04        304.60        22.62 o                         
 -11  -6   6          0.77         10.43        18.67 o                         
 -10  -6   6          0.94         19.96        15.58 o                         
  -9  -6   6          2.34          1.41        12.98 o                         
  -8  -6   6         99.91         81.86        11.92 o                         
  -7  -6   6         99.20        104.16        12.01 o                         
  -6  -6   6       4856.53       4761.87        46.83 o                         
  -5  -6   6        583.78        601.18        14.30 o                         
  -4  -6   6        202.97        221.45        12.39 o                         
  -3  -6   6        338.58        329.71        18.90 o                         
  -2  -6   6         33.62         32.00         7.56 o                         
  -1  -6   6       1563.20       1596.40        21.91 o                         
   0  -6   6        270.94        265.75        12.35 o                         
   1  -6   6        368.71        385.81        15.38 o                         
   2  -6   6          3.82         32.74         8.87 o                         
   3  -6   6         80.08        133.14        13.42 o                         
   4  -6   6        161.59        159.38        16.19 o                         
   5  -6   6        676.41        634.81        26.04 o                         
   6  -6   6         67.45         76.87        12.57 o                         
   7  -6   6        462.24        479.44        22.51 o                         
   8  -6   6        225.87        255.34        24.48 o                         
   9  -6   6        280.34        268.12        20.10 o                         
 -11  -5   6        654.59        635.51        29.95 o                         
 -10  -5   6         50.42         68.05        14.78 o                         
  -9  -5   6          8.20         -1.47        10.80 o                         
  -8  -5   6         15.44         11.27         8.73 o                         
  -7  -5   6        487.72        517.44        17.98 o                         
  -6  -5   6          0.44         -6.04         6.04 o                         
  -5  -5   6        556.54        590.02        14.60 o                         
  -4  -5   6       2623.48       2675.11        25.05 o                         
  -3  -5   6       1025.86       1019.74        18.96 o                         
  -2  -5   6        316.04        323.78        12.16 o                         
  -1  -5   6        523.52        611.98        11.30 o                         
   0  -5   6       1578.14       1539.96        20.95 o                         
   1  -5   6        127.62         99.53         8.64 o                         
   2  -5   6         24.12         42.82         8.06 o                         
   3  -5   6          0.92         18.57        10.80 o                         
   4  -5   6        132.75        143.92        10.58 o                         
   5  -5   6         67.59         63.59         9.95 o                         
   6  -5   6         17.67          2.63        10.48 o                         
   7  -5   6         96.33        109.39        14.61 o                         
   8  -5   6        121.19        126.24        15.71 o                         
   9  -5   6        387.19        339.33        20.25 o                         
  10  -5   6          0.37        -26.33        26.33 o                         
 -11  -4   6         92.81        105.03        30.29 o                         
 -10  -4   6          3.42         23.04        13.74 o                         
  -9  -4   6        198.94        223.24        13.84 o                         
  -8  -4   6          7.22         -3.45         7.87 o                         
  -7  -4   6        888.63        864.69        35.79 o                         
  -6  -4   6         29.00         33.28        13.59 o                         
  -5  -4   6       1063.05       1119.41        31.32 o                         
  -4  -4   6       1647.54       1745.01        19.36 o                         
  -3  -4   6        554.68        542.91        11.97 o                         
  -2  -4   6        268.09        233.12        10.69 o                         
  -1  -4   6       1238.27       1304.35        12.98 o                         
   0  -4   6       1587.10       1609.10        31.15 o                         
   1  -4   6       1061.61       1097.23        18.25 o                         
   2  -4   6        966.53        937.12        18.41 o                         
   3  -4   6        509.74        497.85        16.06 o                         
   4  -4   6          8.01         12.63         8.77 o                         
   5  -4   6        179.95        147.65        16.06 o                         
   6  -4   6        326.15        306.47        15.93 o                         
   7  -4   6         11.87         14.15        12.19 o                         
   8  -4   6        273.73        268.37        23.01 o                         
   9  -4   6          3.79         -2.39        17.84 o                         
  10  -4   6          1.24         -9.65        19.30 o                         
 -11  -3   6         29.79         87.72        18.46 o                         
 -10  -3   6          0.59         16.53        14.20 o                         
  -9  -3   6       1039.77       1016.92        36.59 o                         
  -8  -3   6       1013.85        947.74        21.58 o                         
  -7  -3   6        213.70        215.47        25.42 o                         
  -6  -3   6         47.55         52.29        13.15 o                         
  -5  -3   6       3305.00       3284.74        49.95 o                         
  -4  -3   6         60.25         40.78        10.29 o                         
  -3  -3   6          2.63        114.05         9.27 o                         
  -2  -3   6          2.10         -0.33         5.29 o                         
  -1  -3   6         24.01         44.73         4.99 o                         
   0  -3   6       5804.42       5907.65        35.81 o                         
   1  -3   6       5463.37       5514.57        38.02 o                         
   2  -3   6       8245.22       8347.39        58.25 o                         
   3  -3   6       2565.24       2752.61        32.46 o                         
   4  -3   6        613.06        673.26        21.24 o                         
   5  -3   6        172.24        187.87        15.63 o                         
   6  -3   6       1230.33       1285.08        31.70 o                         
   7  -3   6         11.75          2.71        25.27 o                         
   8  -3   6        426.99        445.58        25.28 o                         
   9  -3   6       2286.38       2255.87        44.25 o                         
  10  -3   6        753.51        729.56        26.93 o                         
  11  -3   6        153.37        110.87        25.76 o                         
 -11  -2   6        121.30         87.57        24.97 o                         
 -10  -2   6        237.21        237.98        19.18 o                         
  -9  -2   6        177.36        177.20        17.25 o                         
  -8  -2   6        146.12        142.99        16.16 o                         
  -7  -2   6         32.09         32.29         7.39 o                         
  -6  -2   6        405.89        469.02        24.19 o                         
  -5  -2   6       1087.90       1035.19        28.69 o                         
  -4  -2   6        987.48        977.02        26.44 o                         
  -3  -2   6         12.46          9.37         6.94 o                         
  -2  -2   6         84.52         80.69         5.11 o                         
  -1  -2   6          4.04          5.64         4.00 o                         
   0  -2   6        782.52        886.29        12.24 o                         
   1  -2   6          2.26          7.70         4.43 o                         
   2  -2   6       1018.59       1120.19        18.97 o                         
   3  -2   6         15.62          4.09         6.76 o                         
   4  -2   6        682.33        675.01        19.70 o                         
   5  -2   6        863.29        884.82        23.64 o                         
   6  -2   6       1376.63       1351.86        32.33 o                         
   7  -2   6         65.01         57.88        14.33 o                         
   8  -2   6          4.57         -0.80        13.23 o                         
   9  -2   6        218.11        191.65        22.87 o                         
  10  -2   6         27.02         25.81        21.19 o                         
  11  -2   6        444.82        387.45        26.26 o                         
 -11  -1   6         32.38          0.74        34.69 o                         
 -10  -1   6        282.81        296.69        19.79 o                         
  -9  -1   6         14.11         21.43        11.44 o                         
  -8  -1   6        141.21        164.19        14.83 o                         
  -7  -1   6        922.95        984.61        19.70 o                         
  -6  -1   6         25.29          8.58         6.04 o                         
  -5  -1   6        297.86        301.38        13.54 o                         
  -4  -1   6        366.96        341.70        16.32 o                         
  -3  -1   6          2.57          3.64         3.33 o                         
  -2  -1   6        176.88        138.17         6.37 o                         
   0  -1   6          1.81         -0.21         3.50 o                         
   1  -1   6        679.52        668.25        11.72 o                         
   2  -1   6        821.75        776.89        15.75 o                         
   3  -1   6        162.82        107.18         8.48 o                         
   4  -1   6         31.04         19.98         7.01 o                         
   5  -1   6         17.10         19.08         8.65 o                         
   6  -1   6         13.94          2.03        10.00 o                         
   7  -1   6        251.24        280.48        17.30 o                         
   8  -1   6         81.58         61.40        15.86 o                         
   9  -1   6         13.76         29.63        15.90 o                         
  10  -1   6        114.66        157.09        19.81 o                         
  11  -1   6         14.99         28.16        26.40 o                         
  12  -1   6        319.05        332.94        29.84 o                         
 -11   0   6       1153.06       1065.68        85.50 o                         
 -10   0   6        191.36        218.78        16.33 o                         
  -9   0   6        571.55        588.66        24.22 o                         
  -8   0   6        119.22        118.97        10.64 o                         
  -7   0   6       1215.72       1191.70        19.84 o                         
  -6   0   6       2120.48       2102.17        22.85 o                         
  -5   0   6        397.31        371.28        12.35 o                         
  -4   0   6        349.16        361.38         7.70 o                         
  -3   0   6      10472.68      10925.30        60.44 o                         
  -2   0   6       3225.73       3074.99        28.00 o                         
  -1   0   6        240.92        186.20         7.53 o                         
   0   0   6       3447.45       3592.18        24.92 o                         
   1   0   6       1793.98       1840.56        19.68 o                         
   2   0   6      12580.75      13154.97        70.09 o                         
   3   0   6       6160.51       6090.50        46.50 o                         
   4   0   6       6146.41       6388.15        50.32 o                         
   5   0   6         46.45         14.31         7.31 o                         
   6   0   6        968.99        930.00        22.35 o                         
   7   0   6        867.75        844.56        25.72 o                         
   8   0   6        511.77        509.08        23.91 o                         
   9   0   6       1005.81        963.90        30.38 o                         
  10   0   6        513.61        554.05        38.63 o                         
  11   0   6          9.14         16.78        20.18 o                         
  12   0   6        373.43        322.64        26.22 o                         
 -11   1   6          7.38         -8.66        23.80 o                         
 -10   1   6       1706.88       1600.82        41.31 o                         
  -9   1   6       1132.62       1028.21        33.55 o                         
  -8   1   6        278.95        307.13        16.84 o                         
  -7   1   6         47.21         46.89         9.14 o                         
  -6   1   6       1557.79       1529.49        22.54 o                         
  -5   1   6       2404.43       2446.50        25.10 o                         
  -4   1   6        678.98        655.55        13.29 o                         
  -3   1   6       7072.81       7167.12        47.91 o                         
  -2   1   6       4129.10       4166.64        32.14 o                         
  -1   1   6       1066.56        979.98        11.57 o                         
   0   1   6         33.99         29.09         3.88 o                         
   1   1   6        122.48        129.95         6.95 o                         
   2   1   6       6968.10       7163.39        45.51 o                         
   3   1   6       4474.37       4485.23        38.17 o                         
   4   1   6       6978.20       7245.88        49.34 o                         
   5   1   6        136.75        137.49         9.33 o                         
   6   1   6        398.71        337.86        17.19 o                         
   7   1   6       6003.48       5946.70        55.19 o                         
   8   1   6       3122.15       3092.21        41.76 o                         
   9   1   6         14.07         32.77        18.85 o                         
  10   1   6        701.89        705.06        29.91 o                         
  11   1   6          2.45         27.35        20.13 o                         
  12   1   6        209.95        223.31        26.01 o                         
 -10   2   6        339.78        335.16        24.89 o                         
  -9   2   6        535.48        476.24        22.96 o                         
  -8   2   6         56.04         67.16        12.19 o                         
  -7   2   6        267.15        315.99        16.33 o                         
  -6   2   6       1743.80       1809.90        27.45 o                         
  -5   2   6         52.97         46.55         7.32 o                         
  -4   2   6          1.17         -2.33         7.74 o                         
  -3   2   6        327.96        407.07        14.33 o                         
  -2   2   6        924.22        946.41        12.45 o                         
  -1   2   6         28.54         25.53         5.21 o                         
   0   2   6        620.90        717.76        13.27 o                         
   1   2   6       1205.97       1134.38        16.88 o                         
   2   2   6       3881.31       3783.06        27.23 o                         
   3   2   6       1834.75       1610.67        18.40 o                         
   4   2   6       1660.70       1651.81        21.34 o                         
   5   2   6        757.43        786.45        16.83 o                         
   6   2   6       1560.27       1514.11        23.58 o                         
   7   2   6        383.10        356.71        17.03 o                         
   8   2   6        348.60        441.46        20.61 o                         
   9   2   6        203.01        173.43        17.46 o                         
  10   2   6        433.49        454.05        24.25 o                         
  11   2   6         21.12         21.55        18.44 o                         
  12   2   6        218.74        220.65        21.50 o                         
 -10   3   6       1361.74       1518.22        46.97 o                         
  -9   3   6        320.07        372.67        25.25 o                         
  -8   3   6         25.42         36.25        12.83 o                         
  -7   3   6          7.00         20.15        10.29 o                         
  -6   3   6        492.29        460.57        17.40 o                         
  -5   3   6        220.47        223.49        13.85 o                         
  -4   3   6        204.57        185.46         8.70 o                         
  -3   3   6        160.35        174.14         8.56 o                         
  -2   3   6       3501.09       3742.98        30.84 o                         
  -1   3   6        541.97        492.81        11.83 o                         
   0   3   6         26.17         30.24         5.67 o                         
   1   3   6         56.08         47.35         6.63 o                         
   2   3   6          1.66         -1.93         4.70 o                         
   3   3   6         91.89        113.45         7.64 o                         
   4   3   6        148.49        129.00         8.01 o                         
   5   3   6       2095.93       2218.02        25.82 o                         
   6   3   6         31.62         37.26         7.70 o                         
   7   3   6         18.43         18.24         8.08 o                         
   8   3   6         14.15         12.34         9.27 o                         
   9   3   6        734.54        830.16        29.02 o                         
  10   3   6        119.69        127.09        16.66 o                         
  11   3   6        150.47        173.73        19.50 o                         
  12   3   6        167.43        183.14        20.02 o                         
 -10   4   6        233.44        306.57        29.99 o                         
  -9   4   6        552.61        624.37        33.75 o                         
  -8   4   6       3583.59       3477.05        42.37 o                         
  -7   4   6         42.46         62.57        18.11 o                         
  -6   4   6         52.23         48.00         7.26 o                         
  -5   4   6       1901.99       1940.52        27.81 o                         
  -4   4   6       3950.28       3966.44        34.33 o                         
  -3   4   6       1340.16       1384.14        20.79 o                         
  -2   4   6       1301.20       1444.61        24.14 o                         
  -1   4   6        412.22        370.36        12.01 o                         
   0   4   6        194.26        179.93         8.60 o                         
   1   4   6        730.65        638.55        18.61 o                         
   2   4   6        269.85        284.70         9.02 o                         
   3   4   6        217.38        224.66        10.57 o                         
   4   4   6       3098.41       3227.66        26.22 o                         
   5   4   6        552.49        536.38        13.70 o                         
   6   4   6        108.99         84.20         8.43 o                         
   7   4   6        217.12        221.83        12.07 o                         
   8   4   6        347.06        352.78        16.98 o                         
   9   4   6        102.27        112.87        12.12 o                         
  10   4   6         11.70         -2.04        14.03 o                         
  11   4   6          5.30        -11.76        17.69 o                         
  12   4   6        357.50        335.14        22.20 o                         
  13   4   6         85.49         65.83        23.69 o                         
  -9   5   6         10.81         -3.82        29.94 o                         
  -8   5   6       2011.63       1905.67        29.58 o                         
  -7   5   6         91.71        121.47        12.41 o                         
  -6   5   6        168.23        148.04        10.40 o                         
  -5   5   6         33.33         37.74         8.95 o                         
  -4   5   6        328.77        355.23        14.37 o                         
  -3   5   6        400.12        390.01        13.96 o                         
  -2   5   6       2288.11       2297.20        29.00 o                         
  -1   5   6       1373.44       1213.29        27.36 o                         
   0   5   6          9.95         28.59         7.26 o                         
   1   5   6       1652.91       1735.00        31.35 o                         
   2   5   6        258.96        256.72        10.58 o                         
   3   5   6       3404.53       3586.27        32.62 o                         
   4   5   6       2996.26       2935.27        29.92 o                         
   5   5   6       1275.83       1286.04        22.04 o                         
   6   5   6        436.24        521.34        17.84 o                         
   7   5   6        219.21        207.16        13.64 o                         
   8   5   6       1094.32       1049.02        21.62 o                         
   9   5   6        420.89        409.68        19.32 o                         
  10   5   6        719.11        722.14        26.77 o                         
  11   5   6        600.99        572.55        23.92 o                         
  12   5   6          1.48         13.77        16.16 o                         
  13   5   6        417.87        480.14        29.71 o                         
  -9   6   6        214.75        196.45        18.19 o                         
  -8   6   6        489.02        472.36        23.64 o                         
  -7   6   6         21.29         15.08        12.51 o                         
  -6   6   6        270.05        293.80        16.52 o                         
  -5   6   6         97.05        106.47        13.34 o                         
  -4   6   6       1552.89       1547.96        27.04 o                         
  -3   6   6        616.51        594.95        20.18 o                         
  -2   6   6        213.81        197.41        14.06 o                         
  -1   6   6        148.80        152.56        11.88 o                         
   0   6   6        826.40        751.49        21.32 o                         
   1   6   6        166.78        251.37        16.90 o                         
   2   6   6        382.16        378.12        16.70 o                         
   3   6   6       3815.93       3961.34        37.98 o                         
   4   6   6       1549.53       1429.69        21.21 o                         
   5   6   6       2854.96       2852.59        36.69 o                         
   6   6   6        677.01        727.48        22.03 o                         
   7   6   6          5.67          0.35         9.55 o                         
   8   6   6       2248.70       2194.37        27.69 o                         
   9   6   6       1958.59       1902.27        31.85 o                         
  10   6   6        116.26         98.03        12.90 o                         
  11   6   6        224.82        237.96        15.48 o                         
  12   6   6        813.21        824.24        29.20 o                         
  -8   7   6         68.95         89.72        20.34 o                         
  -7   7   6        414.82        461.42        21.73 o                         
  -6   7   6         59.83         33.97        13.47 o                         
  -5   7   6        366.65        358.04        22.86 o                         
  -4   7   6        675.58        717.64        23.06 o                         
  -3   7   6         25.22         14.65        10.37 o                         
  -2   7   6        290.12        289.00        17.38 o                         
  -1   7   6       2118.30       2298.74        37.57 o                         
   0   7   6       1044.22       1082.61        26.50 o                         
   1   7   6        183.68        197.33        15.13 o                         
   2   7   6       1052.11       1123.85        29.56 o                         
   3   7   6       1918.66       2096.16        31.16 o                         
   4   7   6        173.23        160.34        10.59 o                         
   5   7   6          1.15         -8.61         8.61 o                         
   6   7   6       1253.37       1232.93        27.50 o                         
   7   7   6        100.60        114.70        16.57 o                         
   8   7   6       1321.83       1293.82        32.25 o                         
   9   7   6         40.99         26.35        14.13 o                         
  10   7   6          0.50        -13.09        15.12 o                         
  11   7   6          0.19         -8.06        15.70 o                         
  12   7   6         10.37         46.80        21.99 o                         
  -8   8   6          3.33        -12.89        22.52 o                         
  -7   8   6        642.12        663.62        28.23 o                         
  -6   8   6        321.00        346.80        17.03 o                         
  -5   8   6         25.02         11.15        14.16 o                         
  -4   8   6        628.44        648.94        27.68 o                         
  -3   8   6          4.79        -11.29        13.98 o                         
  -2   8   6       1525.09       1439.46        35.27 o                         
  -1   8   6        356.56        396.24        21.48 o                         
   0   8   6        548.26        613.69        23.69 o                         
   1   8   6        884.43        854.33        29.20 o                         
   2   8   6        906.89        882.13        29.55 o                         
   3   8   6         83.18        101.25        14.11 o                         
   4   8   6         65.36         66.05        12.52 o                         
   5   8   6        201.25        197.40        13.46 o                         
   6   8   6        381.70        332.59        20.70 o                         
   7   8   6         48.88         23.70        12.07 o                         
   8   8   6          2.12          0.85        12.94 o                         
   9   8   6         71.27        105.51        16.64 o                         
  10   8   6          1.29        -16.91        16.91 o                         
  11   8   6         58.02         89.26        22.32 o                         
  12   8   6          4.72         23.55        28.85 o                         
  -7   9   6        258.38        206.92        24.42 o                         
  -6   9   6        245.48        259.03        23.30 o                         
  -5   9   6        123.65        124.77        22.64 o                         
  -4   9   6        381.77        395.74        23.85 o                         
  -3   9   6          2.74         -2.71        14.57 o                         
  -2   9   6        914.74        926.14        56.10 o                         
  -1   9   6         89.51        133.09        15.78 o                         
   0   9   6        133.74        118.25        14.99 o                         
   1   9   6        309.09        306.37        23.19 o                         
   2   9   6        862.76        882.75        43.59 o                         
   3   9   6        323.04        301.54        26.80 o                         
   4   9   6       4746.99       4768.72        56.32 o                         
   5   9   6       2832.64       2662.87        36.12 o                         
   6   9   6       4838.80       4933.66        56.54 o                         
   7   9   6        493.87        541.66        25.10 o                         
   8   9   6       1815.56       1777.07        54.88 o                         
   9   9   6        389.90        408.96        24.35 o                         
  10   9   6        302.87        376.86        22.94 o                         
  11   9   6        172.84        200.54        27.32 o                         
  12   9   6         25.01         48.24        22.29 o                         
  -6  10   6         27.77         13.28        22.36 o                         
  -5  10   6         14.18         11.27        16.39 o                         
  -4  10   6        242.01        311.61        20.15 o                         
  -3  10   6         36.79         52.76        15.00 o                         
  -2  10   6        190.65        183.35        16.28 o                         
  -1  10   6          4.23         25.68        15.91 o                         
   0  10   6       1046.40       1014.39        33.26 o                         
   1  10   6        297.95        269.78        20.27 o                         
   2  10   6          2.92        -10.92        14.94 o                         
   3  10   6         52.96         97.83        17.37 o                         
   4  10   6         15.70          4.49        13.43 o                         
   5  10   6       1688.69       1700.08        28.43 o                         
   6  10   6        278.67        283.46        20.86 o                         
   7  10   6        540.23        594.34        26.10 o                         
   8  10   6        291.02        317.98        20.43 o                         
   9  10   6        367.44        380.97        22.34 o                         
  10  10   6        812.62        854.51        34.73 o                         
  11  10   6        744.78        814.45        35.56 o                         
  -5  11   6        223.82        222.71        25.27 o                         
  -4  11   6          1.04        -17.96        17.96 o                         
  -3  11   6        160.38        174.23        18.88 o                         
  -2  11   6        242.98        222.60        19.13 o                         
  -1  11   6         79.35         88.78        15.93 o                         
   0  11   6         80.71         88.37        15.63 o                         
   1  11   6         83.71         71.61        17.25 o                         
   2  11   6        141.21        152.76        18.96 o                         
   3  11   6        130.23        105.78        19.83 o                         
   4  11   6         73.36        104.04        17.96 o                         
   5  11   6         53.78         60.28        11.37 o                         
   6  11   6       1146.29       1207.56        34.53 o                         
   7  11   6        296.37        297.48        20.13 o                         
   8  11   6        155.97        177.13        18.86 o                         
   9  11   6         12.83         21.72        17.99 o                         
  10  11   6        613.88        594.63        39.82 o                         
  11  11   6        470.15        522.11        31.34 o                         
  -4  12   6         81.28         89.06        28.10 o                         
  -3  12   6         22.08         52.55        20.10 o                         
  -2  12   6          1.84         33.31        18.04 o                         
  -1  12   6        335.60        363.85        23.79 o                         
   0  12   6         10.87          5.72        16.82 o                         
   1  12   6          0.34         13.95        16.72 o                         
   2  12   6        640.73        585.75        31.55 o                         
   3  12   6        623.55        587.07        31.72 o                         
   4  12   6        704.01        687.64        34.81 o                         
   5  12   6        168.92        175.99        23.22 o                         
   6  12   6        128.83        115.32        18.87 o                         
   7  12   6        812.75        797.88        33.07 o                         
   8  12   6        239.04        260.21        23.90 o                         
   9  12   6         31.75         22.08        20.59 o                         
  10  12   6        146.62        196.83        24.08 o                         
  -3  13   6        203.36        174.66        36.50 o                         
  -2  13   6        468.71        446.63        28.86 o                         
  -1  13   6        211.20        216.64        23.73 o                         
   0  13   6        406.71        405.05        43.52 o                         
   1  13   6          8.43         -3.18        19.61 o                         
   2  13   6        567.88        615.15        35.65 o                         
   3  13   6       1713.55       1675.56        48.33 o                         
   4  13   6        721.85        757.16        39.92 o                         
   5  13   6        587.18        602.01        31.19 o                         
   6  13   6        973.21        946.85        39.18 o                         
   7  13   6        781.98        791.44        45.13 o                         
   8  13   6        485.71        428.27        27.50 o                         
   9  13   6        111.55        112.68        23.98 o                         
  -1  14   6        133.41        117.23        33.27 o                         
   0  14   6        218.31        246.01        28.47 o                         
   1  14   6          4.50         -0.22        30.14 o                         
   2  14   6        291.68        314.95        27.33 o                         
   3  14   6        121.03        142.06        31.92 o                         
   4  14   6         45.89         20.78        24.73 o                         
   5  14   6        181.05        141.49        23.92 o                         
   6  14   6       1106.81       1140.41        45.35 o                         
   7  14   6       2447.85       2567.20        61.49 o                         
   8  14   6         14.74          4.36        25.96 o                         
   2  15   6         89.34         93.93        41.42 o                         
   3  15   6          8.60         43.15        34.27 o                         
   4  15   6          1.85         40.36        30.37 o                         
   5  15   6        109.31        158.50        32.21 o                         
   6  15   6         52.34         31.79        32.56 o                         
  -5 -12   7        135.53         91.13        54.38 o                         
  -4 -12   7        914.18        859.98        50.79 o                         
  -3 -12   7         33.75         63.79        26.82 o                         
  -2 -12   7         94.62        102.29        16.29 o                         
  -1 -12   7        137.45        102.08        20.57 o                         
   0 -12   7         95.21         57.19        34.33 o                         
  -7 -11   7        410.47        429.59        37.89 o                         
  -6 -11   7          0.20        -23.51        23.51 o                         
  -5 -11   7        226.20        206.55        20.62 o                         
  -4 -11   7       1450.22       1455.80        35.39 o                         
  -3 -11   7        653.62        683.26        36.37 o                         
  -2 -11   7         69.89         69.05        16.78 o                         
  -1 -11   7        316.34        345.52        21.82 o                         
   0 -11   7        101.85        118.78        22.55 o                         
   1 -11   7        283.32        309.04        24.45 o                         
   2 -11   7          0.10         -4.88        22.20 o                         
   3 -11   7        174.35        214.10        27.83 o                         
  -8 -10   7        184.04        234.65        27.19 o                         
  -7 -10   7        157.38        158.54        21.52 o                         
  -6 -10   7        900.85        883.58        29.40 o                         
  -5 -10   7       1507.94       1506.82        34.42 o                         
  -4 -10   7        711.61        702.01        34.02 o                         
  -3 -10   7        388.99        456.40        20.65 o                         
  -2 -10   7        222.84        210.96        14.32 o                         
  -1 -10   7        669.36        709.98        25.81 o                         
   0 -10   7        346.34        325.36        20.59 o                         
   1 -10   7          4.62         26.20        17.73 o                         
   2 -10   7        308.72        340.62        23.21 o                         
   3 -10   7        240.79        248.30        23.70 o                         
   4 -10   7        335.65        391.85        28.44 o                         
   5 -10   7         81.39        145.12        42.99 o                         
  -9  -9   7         10.94         49.06        24.39 o                         
  -8  -9   7        683.22        588.38        41.47 o                         
  -7  -9   7        615.42        571.38        24.76 o                         
  -6  -9   7          0.49          0.03        13.28 o                         
  -5  -9   7       1806.45       1742.45        52.58 o                         
  -4  -9   7         29.73         46.72        14.51 o                         
  -3  -9   7        150.49        163.81        14.52 o                         
  -2  -9   7        619.52        604.87        34.40 o                         
  -1  -9   7        954.70        968.35        25.75 o                         
   0  -9   7        628.70        628.61        25.17 o                         
   1  -9   7        167.65        173.82        18.91 o                         
   2  -9   7        320.52        300.88        21.13 o                         
   3  -9   7          1.80          2.47        16.66 o                         
   4  -9   7          0.95          4.73        18.45 o                         
   5  -9   7        343.73        344.66        26.91 o                         
   6  -9   7          1.00         -8.74        28.44 o                         
  -9  -8   7          4.63          1.12        21.48 o                         
  -8  -8   7          5.99         36.66        14.41 o                         
  -7  -8   7          1.33        -12.66        12.66 o                         
  -6  -8   7        206.69        231.01        13.50 o                         
  -5  -8   7        857.41        771.10        22.18 o                         
  -4  -8   7        272.15        321.31        19.91 o                         
  -3  -8   7        227.49        220.64        14.64 o                         
  -2  -8   7        301.62        293.69        19.58 o                         
  -1  -8   7        573.76        562.08        19.16 o                         
   0  -8   7         18.01         15.85        11.47 o                         
   1  -8   7         19.60         41.69        12.32 o                         
   2  -8   7        202.00        197.15        16.15 o                         
   3  -8   7        227.61        219.00        17.69 o                         
   4  -8   7        144.16        139.78        17.71 o                         
   5  -8   7        324.05        262.76        25.43 o                         
   6  -8   7         73.84         61.84        26.29 o                         
   7  -8   7          1.96          0.73        24.69 o                         
 -10  -7   7          8.48         22.40        16.32 o                         
  -9  -7   7        125.48        121.46        15.84 o                         
  -8  -7   7         42.84         51.92        14.76 o                         
  -7  -7   7          3.78          3.06        10.47 o                         
  -6  -7   7         10.80          2.94        16.14 o                         
  -5  -7   7         55.33         57.15         9.32 o                         
  -4  -7   7        327.72        313.09        19.29 o                         
  -3  -7   7       1638.67       1606.60        33.95 o                         
  -2  -7   7       1362.22       1275.33        25.96 o                         
  -1  -7   7        178.36        168.89        10.79 o                         
   0  -7   7         75.03         82.17        10.51 o                         
   1  -7   7        480.36        506.87        21.64 o                         
   2  -7   7        199.83        192.60        16.49 o                         
   3  -7   7        538.72        554.11        22.52 o                         
   4  -7   7          3.41         -4.68        16.01 o                         
   5  -7   7        564.81        592.11        39.02 o                         
   6  -7   7         57.03         86.54        23.52 o                         
   7  -7   7         52.90         64.60        15.27 o                         
   8  -7   7         19.28         19.45        19.06 o                         
 -10  -6   7         14.15         24.07        14.94 o                         
  -9  -6   7        420.49        423.70        19.84 o                         
  -8  -6   7          3.99         26.81         9.99 o                         
  -7  -6   7       1654.19       1697.34        28.28 o                         
  -6  -6   7       3020.24       2848.35        62.69 o                         
  -5  -6   7        266.78        296.82        13.99 o                         
  -4  -6   7        354.09        361.62        14.35 o                         
  -3  -6   7       2040.92       2045.62        29.52 o                         
  -2  -6   7       1421.31       1380.13        24.03 o                         
  -1  -6   7          0.44         -0.55         6.47 o                         
   0  -6   7        791.13        668.89        17.48 o                         
   1  -6   7        930.39        911.42        22.19 o                         
   2  -6   7        491.85        518.21        20.71 o                         
   3  -6   7        229.39        247.87        15.17 o                         
   4  -6   7        217.67        219.85        15.74 o                         
   5  -6   7       1173.71       1144.51        31.68 o                         
   6  -6   7        697.38        677.95        24.24 o                         
   7  -6   7        176.89        228.73        17.80 o                         
   8  -6   7        128.59        141.21        18.36 o                         
   9  -6   7          9.97          9.96        23.76 o                         
 -10  -5   7        141.21        173.25        29.07 o                         
  -9  -5   7          3.76         17.83        11.60 o                         
  -8  -5   7         30.77         52.86        20.54 o                         
  -7  -5   7        161.62        172.19        21.80 o                         
  -6  -5   7       2779.11       2650.24        52.87 o                         
  -5  -5   7       1549.76       1527.00        22.42 o                         
  -4  -5   7       3128.71       3160.19        28.69 o                         
  -3  -5   7        424.16        384.25        15.84 o                         
  -2  -5   7        806.38        816.17        17.68 o                         
  -1  -5   7        285.41        284.01        12.48 o                         
   0  -5   7        104.90        124.47         8.82 o                         
   1  -5   7       2958.29       3083.87        32.67 o                         
   2  -5   7        575.85        588.06        18.08 o                         
   3  -5   7        496.58        542.80        19.55 o                         
   4  -5   7         47.48         57.89        11.47 o                         
   5  -5   7        544.29        544.27        19.04 o                         
   6  -5   7          1.81          3.96        13.05 o                         
   7  -5   7        292.08        270.37        17.56 o                         
   8  -5   7        225.28        212.11        19.55 o                         
   9  -5   7        307.89        295.17        21.80 o                         
 -10  -4   7         78.29         77.27        19.92 o                         
  -9  -4   7        369.06        340.66        19.91 o                         
  -8  -4   7         28.69         85.73        20.40 o                         
  -7  -4   7        193.48        221.99        22.11 o                         
  -6  -4   7        219.07        163.70        31.67 o                         
  -5  -4   7         29.02         27.31        13.79 o                         
  -4  -4   7        575.03        565.40        13.27 o                         
  -3  -4   7         16.45         21.49         6.02 o                         
  -2  -4   7         41.66         21.66         5.65 o                         
  -1  -4   7         73.05        104.98        10.05 o                         
   0  -4   7         35.10         42.75         5.51 o                         
   1  -4   7       1068.03       1151.76        16.66 o                         
   2  -4   7        210.23        204.17         9.37 o                         
   3  -4   7        361.04        328.49        14.86 o                         
   4  -4   7         70.54         93.93        13.22 o                         
   5  -4   7        180.71        174.00        18.23 o                         
   6  -4   7        464.56        487.78        25.95 o                         
   7  -4   7        354.70        372.09        19.09 o                         
   8  -4   7          3.74          6.07        14.29 o                         
   9  -4   7         34.13         13.51        17.67 o                         
  10  -4   7         18.90         22.18        26.95 o                         
 -11  -3   7         57.44         86.46        28.79 o                         
 -10  -3   7        611.06        617.12        25.31 o                         
  -9  -3   7        158.78        188.96        14.01 o                         
  -8  -3   7          0.23          7.71        12.01 o                         
  -7  -3   7          2.86          1.86        15.05 o                         
  -6  -3   7        269.15        300.28        31.79 o                         
  -5  -3   7        916.27        911.78        30.34 o                         
  -4  -3   7          5.14         -0.75        10.16 o                         
  -3  -3   7         76.43        101.24         6.43 o                         
  -2  -3   7          1.24         -1.18         4.78 o                         
  -1  -3   7        368.19        352.71        11.38 o                         
   0  -3   7       1990.97       1916.36        19.33 o                         
   1  -3   7        155.49        132.95         8.01 o                         
   2  -3   7        434.30        475.54        13.50 o                         
   3  -3   7          7.09          0.48         7.93 o                         
   4  -3   7        200.32        219.64        13.69 o                         
   5  -3   7       1309.89       1254.67        37.51 o                         
   6  -3   7        175.01        177.05        19.02 o                         
   7  -3   7        120.06        108.28        17.31 o                         
   8  -3   7        948.58        984.58        42.17 o                         
   9  -3   7        148.66        132.59        20.90 o                         
  10  -3   7        150.57        167.99        19.25 o                         
 -11  -2   7          8.49        -20.67        20.67 o                         
 -10  -2   7        477.10        497.15        31.34 o                         
  -9  -2   7       1523.64       1480.50        33.91 o                         
  -8  -2   7        504.89        445.19        19.42 o                         
  -7  -2   7        376.04        385.93        25.15 o                         
  -6  -2   7          3.38          6.41        14.61 o                         
  -5  -2   7       2044.07       1967.25        39.97 o                         
  -4  -2   7        226.86        188.85        15.88 o                         
  -3  -2   7          1.33          4.71         4.77 o                         
  -2  -2   7        813.46        816.10        13.61 o                         
  -1  -2   7       2570.01       2490.25        25.38 o                         
   0  -2   7       1283.85       1230.18        15.29 o                         
   1  -2   7       2287.70       2427.05        25.06 o                         
   2  -2   7        423.42        452.95        14.66 o                         
   3  -2   7        771.57        722.47        18.32 o                         
   4  -2   7       3495.31       3554.51        39.36 o                         
   5  -2   7        283.18        309.08        16.12 o                         
   6  -2   7        430.04        470.81        25.19 o                         
   7  -2   7        604.67        601.09        27.09 o                         
   8  -2   7        767.10        783.34        29.99 o                         
   9  -2   7        268.04        292.41        22.22 o                         
  10  -2   7        149.30        116.18        21.97 o                         
  11  -2   7       1659.91       1497.66        54.64 o                         
 -11  -1   7         38.25         49.24        23.87 o                         
 -10  -1   7         15.58         47.04        15.38 o                         
  -9  -1   7        366.79        390.36        26.31 o                         
  -8  -1   7        677.93        634.57        32.59 o                         
  -7  -1   7        164.45        168.19        11.26 o                         
  -6  -1   7         36.07         35.08         7.02 o                         
  -5  -1   7         39.05         39.31         5.89 o                         
  -4  -1   7         27.84         31.15         5.04 o                         
  -3  -1   7       1813.30       1771.66        20.29 o                         
  -2  -1   7       1950.86       1947.06        19.93 o                         
  -1  -1   7        817.37        717.48        19.00 o                         
   0  -1   7        510.02        497.78        10.34 o                         
   1  -1   7        942.36        984.83        14.84 o                         
   2  -1   7       2545.31       2551.70        28.68 o                         
   3  -1   7        506.00        445.20        15.23 o                         
   4  -1   7        618.16        603.60        19.97 o                         
   5  -1   7        194.51        200.69        13.18 o                         
   6  -1   7       2089.73       2129.41        52.65 o                         
   7  -1   7       1889.40       1887.88        35.88 o                         
   8  -1   7        280.24        259.56        18.75 o                         
   9  -1   7        178.24        179.67        19.67 o                         
  10  -1   7        119.73        105.71        20.91 o                         
  11  -1   7        895.00        790.55        36.31 o                         
 -10   0   7         37.87         43.02        17.40 o                         
  -9   0   7          5.63         -6.39        17.34 o                         
  -8   0   7        149.22        124.07        13.14 o                         
  -7   0   7        189.90        192.08        13.24 o                         
  -6   0   7          0.42         12.76         7.17 o                         
  -5   0   7        157.91        160.69         9.67 o                         
  -4   0   7        964.48        955.79        16.74 o                         
  -3   0   7       1431.59       1491.20        18.20 o                         
  -2   0   7        120.00        155.05        10.18 o                         
  -1   0   7        335.70        349.66        10.76 o                         
   0   0   7         23.92         42.58         4.66 o                         
   1   0   7       4639.54       4845.12        33.68 o                         
   2   0   7       2754.91       3065.33        29.02 o                         
   3   0   7       9941.49      10352.33        68.13 o                         
   4   0   7       2181.99       2162.86        29.09 o                         
   5   0   7          0.74          9.19         7.96 o                         
   6   0   7        426.20        430.61        17.07 o                         
   7   0   7       1063.89       1057.59        32.65 o                         
   8   0   7          2.17         10.21        19.99 o                         
   9   0   7         54.71         46.66        16.21 o                         
  10   0   7        157.76        122.31        19.74 o                         
  11   0   7         58.15         74.66        22.17 o                         
  12   0   7        126.20        160.62        37.24 o                         
 -10   1   7         13.21          1.53        24.85 o                         
  -9   1   7        181.43        171.32        17.04 o                         
  -8   1   7        151.94        162.32        13.44 o                         
  -7   1   7        738.08        730.24        20.82 o                         
  -6   1   7        220.71        223.46        10.80 o                         
  -5   1   7       1562.92       1611.92        20.51 o                         
  -4   1   7       2366.53       2245.34        23.86 o                         
  -3   1   7        686.75        622.06        15.18 o                         
  -2   1   7         32.75         38.62         5.70 o                         
  -1   1   7       1487.46       1647.37        15.99 o                         
   0   1   7        252.17        214.84         7.75 o                         
   1   1   7        205.39        193.19         8.54 o                         
   2   1   7         86.45         84.02         7.24 o                         
   3   1   7       9275.10       9806.69        65.33 o                         
   4   1   7       1633.53       1586.32        24.79 o                         
   5   1   7       1357.54       1335.63        22.37 o                         
   6   1   7        140.75        122.09        10.30 o                         
   7   1   7        982.47        962.63        25.18 o                         
   8   1   7        126.28        137.75        14.56 o                         
   9   1   7          5.72          5.09        14.08 o                         
  10   1   7          7.52         22.03        21.01 o                         
  11   1   7        273.88        212.57        23.70 o                         
  12   1   7          0.64         26.48        27.89 o                         
 -10   2   7         65.60         46.50        21.80 o                         
  -9   2   7        611.29        582.47        35.17 o                         
  -8   2   7       3501.09       3415.28        42.80 o                         
  -7   2   7       3406.23       3422.52        40.45 o                         
  -6   2   7         61.83         77.39         9.73 o                         
  -5   2   7       1565.85       1522.75        25.52 o                         
  -4   2   7        177.69        231.68        12.35 o                         
  -3   2   7        117.33        113.82        10.40 o                         
  -2   2   7       1560.17       1566.47        20.56 o                         
  -1   2   7       7444.17       7946.33        45.41 o                         
   0   2   7       2687.48       2633.33        21.88 o                         
   1   2   7       2272.99       2169.39        24.75 o                         
   2   2   7        220.25        168.10         7.57 o                         
   3   2   7        219.13        248.90         9.88 o                         
   4   2   7        127.27        184.10         9.82 o                         
   5   2   7        901.29        879.68        18.59 o                         
   6   2   7       2847.30       2896.37        33.43 o                         
   7   2   7         18.50         22.12         9.36 o                         
   8   2   7         80.78        112.29        12.41 o                         
   9   2   7       1180.61       1222.22        32.45 o                         
  10   2   7        548.72        594.75        27.49 o                         
  11   2   7        203.91        221.79        22.65 o                         
  12   2   7         76.02         83.08        24.50 o                         
 -10   3   7          4.78        -23.81        23.81 o                         
  -9   3   7        495.11        538.56        25.32 o                         
  -8   3   7         38.86         16.48        13.14 o                         
  -7   3   7       1263.94       1302.35        32.10 o                         
  -6   3   7         30.86         35.36         9.76 o                         
  -5   3   7        753.89        797.59        23.41 o                         
  -4   3   7       3755.98       3777.34        40.28 o                         
  -3   3   7        158.66        135.57         7.64 o                         
  -2   3   7         73.95         88.04         6.62 o                         
  -1   3   7        133.19        125.19         7.43 o                         
   0   3   7       1015.99        965.04        17.11 o                         
   1   3   7       1364.02       1304.11        21.33 o                         
   2   3   7       1729.13       1906.31        24.33 o                         
   3   3   7         89.70         95.87         7.41 o                         
   4   3   7        574.15        545.32        14.31 o                         
   5   3   7       2549.56       2434.52        28.35 o                         
   6   3   7        406.30        404.92        15.64 o                         
   7   3   7          6.82         10.37         9.12 o                         
   8   3   7        149.60        174.61        14.15 o                         
   9   3   7         86.39         74.89        14.25 o                         
  10   3   7        119.76        116.67        15.15 o                         
  11   3   7        403.90        346.46        24.43 o                         
  12   3   7          1.16          7.25        21.10 o                         
  -9   4   7        161.55        158.70        17.71 o                         
  -8   4   7        242.55        253.18        17.79 o                         
  -7   4   7        157.92        156.56        14.49 o                         
  -6   4   7         24.18         37.38        11.02 o                         
  -5   4   7          0.12         -3.46         6.36 o                         
  -4   4   7        100.49        102.69         8.64 o                         
  -3   4   7         66.91         80.63         7.93 o                         
  -2   4   7         21.26         26.18         7.64 o                         
  -1   4   7        324.22        315.66        11.62 o                         
   0   4   7         66.20         91.94         8.86 o                         
   1   4   7        316.48        320.42        13.74 o                         
   2   4   7       1101.10       1062.78        21.09 o                         
   3   4   7       2750.18       3032.45        35.31 o                         
   4   4   7        342.05        367.22        11.98 o                         
   5   4   7        711.62        718.77        17.51 o                         
   6   4   7         16.97         33.69         8.08 o                         
   7   4   7          1.76         11.78         8.77 o                         
   8   4   7         42.65         32.67         9.73 o                         
   9   4   7       1080.07       1102.50        30.72 o                         
  10   4   7         48.93         34.33        13.37 o                         
  11   4   7        247.87        223.70        19.07 o                         
  12   4   7         21.65         -4.66        17.34 o                         
  -9   5   7         84.25         46.56        28.68 o                         
  -8   5   7         30.92         17.10        14.33 o                         
  -7   5   7        924.93        883.03        50.43 o                         
  -6   5   7        595.67        631.62        18.91 o                         
  -5   5   7         78.16         84.85         9.90 o                         
  -4   5   7          4.66         19.49         9.81 o                         
  -3   5   7          1.73          0.01         7.42 o                         
  -2   5   7         17.51         21.48         7.22 o                         
  -1   5   7        474.76        478.06        14.83 o                         
   0   5   7        203.29        194.97         9.91 o                         
   1   5   7       1309.92       1285.70        25.47 o                         
   2   5   7        837.91        794.76        19.42 o                         
   3   5   7         24.19         17.66         5.58 o                         
   4   5   7       1684.99       1772.02        24.04 o                         
   5   5   7        195.12        204.15        10.42 o                         
   6   5   7        138.56        150.35        13.13 o                         
   7   5   7         99.04        105.38        11.68 o                         
   8   5   7        271.77        258.69        15.54 o                         
   9   5   7        239.95        233.26        15.74 o                         
  10   5   7        616.28        636.75        25.57 o                         
  11   5   7          2.99          1.20        15.43 o                         
  12   5   7        157.06        129.83        19.09 o                         
  -9   6   7          7.37         24.58        34.59 o                         
  -8   6   7         33.29         60.01        14.92 o                         
  -7   6   7         29.93          7.39        10.85 o                         
  -6   6   7        319.12        383.83        21.25 o                         
  -5   6   7        100.18        109.05        13.27 o                         
  -4   6   7         43.26         53.14        10.10 o                         
  -3   6   7       2899.47       2829.98        34.53 o                         
  -2   6   7       3164.06       2953.07        36.06 o                         
  -1   6   7       2172.74       2062.18        34.10 o                         
   0   6   7        795.92        784.63        22.52 o                         
   1   6   7         88.49        106.78        12.71 o                         
   2   6   7        170.83        116.29         9.00 o                         
   3   6   7        542.65        559.39        14.96 o                         
   4   6   7          8.37         19.33         7.05 o                         
   5   6   7        784.98        817.80        22.00 o                         
   6   6   7       1832.60       1880.55        32.82 o                         
   7   6   7       1925.51       1878.58        34.17 o                         
   8   6   7       1129.46       1120.48        22.21 o                         
   9   6   7         59.68         57.39        11.29 o                         
  10   6   7        331.49        324.47        18.46 o                         
  11   6   7        436.24        498.65        22.90 o                         
  12   6   7        348.65        336.79        20.85 o                         
  -8   7   7        157.57        136.69        19.45 o                         
  -7   7   7        198.71        217.95        13.88 o                         
  -6   7   7       1329.60       1383.47        30.98 o                         
  -5   7   7        367.49        367.56        17.75 o                         
  -4   7   7        213.34        206.57        16.13 o                         
  -3   7   7         11.01         13.80        11.07 o                         
  -2   7   7         38.11         29.99        11.24 o                         
  -1   7   7          8.57         12.64        10.45 o                         
   0   7   7        170.09        193.01        14.98 o                         
   1   7   7        209.24        197.52        16.88 o                         
   2   7   7        747.65        726.10        22.50 o                         
   3   7   7       2128.39       2123.83        29.44 o                         
   4   7   7          3.46         -3.34         6.99 o                         
   5   7   7        241.83        209.08        12.07 o                         
   6   7   7       2004.06       1957.57        39.05 o                         
   7   7   7       2376.53       2261.98        38.56 o                         
   8   7   7        680.43        697.60        28.38 o                         
   9   7   7          0.39        -16.90        17.28 o                         
  10   7   7        218.12        232.64        19.90 o                         
  11   7   7       1131.82       1177.68        40.93 o                         
  12   7   7         10.34          4.20        29.68 o                         
  -7   8   7         53.85         36.72        23.04 o                         
  -6   8   7        349.24        389.36        26.69 o                         
  -5   8   7        723.98        699.58        29.82 o                         
  -4   8   7         46.13         25.93        13.59 o                         
  -3   8   7        108.06        146.34        15.69 o                         
  -2   8   7         27.44         37.01        13.31 o                         
  -1   8   7        195.64        212.47        27.76 o                         
   0   8   7          5.18         -8.44        12.62 o                         
   1   8   7        349.58        386.24        21.31 o                         
   2   8   7       1477.29       1481.92        37.04 o                         
   3   8   7         36.63         41.73         9.06 o                         
   4   8   7        418.60        433.57        17.70 o                         
   5   8   7        695.36        655.68        27.17 o                         
   6   8   7        247.92        234.96        16.41 o                         
   7   8   7          2.87         22.74        16.07 o                         
   8   8   7         48.11         81.49        15.43 o                         
   9   8   7        687.45        706.77        32.60 o                         
  10   8   7         24.02         56.54        18.73 o                         
  11   8   7          5.91         31.06        19.43 o                         
  12   8   7        127.47        143.69        26.13 o                         
  -7   9   7          6.99        -28.10        28.10 o                         
  -6   9   7         17.90         19.15        17.89 o                         
  -5   9   7         19.80          9.86        14.65 o                         
  -4   9   7         43.80         42.04        15.94 o                         
  -3   9   7        954.12        867.18        37.02 o                         
  -2   9   7          2.50         24.38        17.43 o                         
  -1   9   7       3060.70       2837.25        48.69 o                         
   0   9   7       1222.25       1203.85        35.42 o                         
   1   9   7        640.04        650.78        27.69 o                         
   2   9   7         98.06        132.10        40.20 o                         
   3   9   7        627.47        614.61        31.54 o                         
   4   9   7        524.62        504.75        20.77 o                         
   5   9   7        594.03        557.92        19.33 o                         
   6   9   7        238.95        223.81        17.14 o                         
   7   9   7        131.52        131.39        16.78 o                         
   8   9   7        567.57        583.28        32.63 o                         
   9   9   7        500.56        516.66        26.76 o                         
  10   9   7        552.40        522.08        30.47 o                         
  11   9   7          0.92          1.72        21.98 o                         
  12   9   7        182.91        176.67        48.63 o                         
  -6  10   7        133.02        130.18        25.20 o                         
  -5  10   7        235.15        288.44        20.21 o                         
  -4  10   7       1224.05       1349.77        53.45 o                         
  -3  10   7         46.40         38.71        18.03 o                         
  -2  10   7         30.58         21.76        16.82 o                         
  -1  10   7       1721.22       1729.18        42.31 o                         
   0  10   7        239.99        207.66        20.50 o                         
   1  10   7       1014.22       1067.45        34.35 o                         
   2  10   7         47.21         65.67        18.39 o                         
   3  10   7         13.31         22.48        16.05 o                         
   4  10   7       2824.42       2833.55        44.06 o                         
   5  10   7        870.77        853.06        23.38 o                         
   6  10   7        899.63        870.14        35.41 o                         
   7  10   7        902.39        976.17        33.43 o                         
   8  10   7        397.79        442.50        28.52 o                         
   9  10   7        790.13        796.84        32.46 o                         
  10  10   7          1.74        -17.81        18.72 o                         
  11  10   7        625.05        589.21        30.86 o                         
  -5  11   7       1097.84       1166.30        37.73 o                         
  -4  11   7         35.80         -7.10        18.87 o                         
  -3  11   7         14.06         17.18        18.98 o                         
  -2  11   7         91.41         92.17        17.82 o                         
  -1  11   7        146.93        161.26        21.61 o                         
   0  11   7         27.37         10.14        17.57 o                         
   1  11   7         12.01         31.02        17.44 o                         
   2  11   7       1263.09       1260.23        46.17 o                         
   3  11   7        250.05        226.52        23.24 o                         
   4  11   7         52.81         58.91        16.62 o                         
   5  11   7         69.14         52.50        12.43 o                         
   6  11   7         87.78        104.85        21.01 o                         
   7  11   7       1336.41       1315.81        38.09 o                         
   8  11   7          2.07         -3.29        17.27 o                         
   9  11   7        221.89        277.48        22.92 o                         
  10  11   7         10.96         16.76        20.87 o                         
  11  11   7        391.28        396.34        31.16 o                         
  -4  12   7         23.72         25.96        25.59 o                         
  -3  12   7          0.22         20.85        21.22 o                         
  -2  12   7         23.95         24.39        19.66 o                         
  -1  12   7         11.69         31.04        18.51 o                         
   0  12   7        146.16        182.26        21.80 o                         
   1  12   7        165.76        171.71        20.72 o                         
   2  12   7        184.50        180.02        21.06 o                         
   3  12   7       2307.46       2308.52        51.07 o                         
   4  12   7         81.11        113.10        33.98 o                         
   5  12   7        192.99        171.09        15.51 o                         
   6  12   7       1027.96        953.47        52.88 o                         
   7  12   7        285.14        302.22        23.16 o                         
   8  12   7       1075.27       1083.73        38.59 o                         
   9  12   7        733.77        723.50        33.35 o                         
  10  12   7          0.73         20.51        26.63 o                         
  -2  13   7         76.49         97.69        36.63 o                         
  -1  13   7          6.73         15.10        21.85 o                         
   0  13   7        304.57        300.18        26.32 o                         
   1  13   7        535.39        464.25        28.68 o                         
   2  13   7         43.23         46.11        20.63 o                         
   3  13   7        337.71        332.44        28.44 o                         
   4  13   7         19.17         20.56        22.01 o                         
   5  13   7        364.96        345.08        26.49 o                         
   6  13   7        152.54        168.85        23.18 o                         
   7  13   7        715.85        702.13        33.37 o                         
   8  13   7        603.75        600.68        31.53 o                         
   9  13   7        567.12        560.83        32.21 o                         
   0  14   7         82.53         77.83        24.22 o                         
   1  14   7         54.91         44.28        24.41 o                         
   2  14   7         85.42         96.42        25.27 o                         
   3  14   7        111.68         84.60        35.60 o                         
   4  14   7        158.08        245.83        35.54 o                         
   5  14   7        902.46        880.37        33.90 o                         
   6  14   7        300.24        342.40        28.47 o                         
   7  14   7        565.97        493.54        41.63 o                         
   8  14   7        144.12        121.26        30.63 o                         
   3  15   7          0.09        -31.38        31.38 o                         
   4  15   7        366.84        328.62        44.14 o                         
   5  15   7        570.63        517.97        51.13 o                         
  -5 -11   8        182.52        194.24        25.12 o                         
  -4 -11   8        367.57        423.03        25.12 o                         
  -3 -11   8          6.77         -8.80        30.64 o                         
  -2 -11   8        356.02        335.41        29.68 o                         
  -1 -11   8          1.19         15.32        19.86 o                         
   0 -11   8         33.13          3.94        32.81 o                         
   1 -11   8        154.89        134.08        25.14 o                         
   2 -11   8         41.14          3.27        30.62 o                         
  -7 -10   8        136.34         94.40        21.23 o                         
  -6 -10   8       1326.76       1317.25        39.17 o                         
  -5 -10   8        150.27        165.09        33.49 o                         
  -4 -10   8         79.54        122.86        17.92 o                         
  -3 -10   8        399.12        377.12        26.72 o                         
  -2 -10   8         12.17        -16.78        21.41 o                         
  -1 -10   8         22.32         23.61        14.44 o                         
   0 -10   8         99.19        121.34        19.37 o                         
   1 -10   8          0.51         45.57        18.66 o                         
   2 -10   8          4.39         11.29        20.98 o                         
   3 -10   8         22.43         -4.70        24.52 o                         
   4 -10   8        145.62        166.94        31.34 o                         
  -8  -9   8        106.91        117.54        26.03 o                         
  -7  -9   8        679.02        657.54        32.62 o                         
  -6  -9   8       1105.56       1126.65        41.46 o                         
  -5  -9   8        986.27        972.94        33.22 o                         
  -4  -9   8        309.41        318.19        22.65 o                         
  -3  -9   8        540.84        483.01        22.53 o                         
  -2  -9   8        370.52        411.95        25.37 o                         
  -1  -9   8        331.84        350.98        18.82 o                         
   0  -9   8        937.13        921.72        28.63 o                         
   1  -9   8         50.83         50.54        16.51 o                         
   2  -9   8        552.62        559.29        26.97 o                         
   3  -9   8         12.08         12.85        18.32 o                         
   4  -9   8          4.88        -13.40        20.27 o                         
   5  -9   8         68.76         46.94        23.37 o                         
  -8  -8   8        232.00        207.81        19.54 o                         
  -7  -8   8        370.97        438.80        23.49 o                         
  -6  -8   8        311.19        323.26        20.78 o                         
  -5  -8   8        523.63        534.52        26.98 o                         
  -4  -8   8         52.41         53.48        13.85 o                         
  -3  -8   8        120.25        126.51        24.21 o                         
  -2  -8   8        222.05        261.54        24.40 o                         
  -1  -8   8        116.45        117.63        18.18 o                         
   0  -8   8        112.87        118.77        14.75 o                         
   1  -8   8        654.53        633.80        33.19 o                         
   2  -8   8        314.37        297.98        29.36 o                         
   3  -8   8        364.27        372.51        23.48 o                         
   4  -8   8         79.08         88.29        18.61 o                         
   5  -8   8         10.96        -19.60        19.60 o                         
   6  -8   8       1014.67       1007.52        39.35 o                         
  -9  -7   8          9.32         24.21        14.32 o                         
  -8  -7   8        184.58        175.06        15.35 o                         
  -7  -7   8       1024.56        997.19        40.70 o                         
  -6  -7   8          9.98         30.28        11.92 o                         
  -5  -7   8          3.71         -9.10         9.10 o                         
  -4  -7   8         54.04         39.31        12.45 o                         
  -3  -7   8         51.30         84.35        11.57 o                         
  -2  -7   8         30.03         15.36        14.05 o                         
  -1  -7   8        151.88        178.95        10.78 o                         
   0  -7   8        150.89        169.21        20.53 o                         
   1  -7   8          3.67          6.32        10.76 o                         
   2  -7   8        514.30        537.30        22.75 o                         
   3  -7   8        281.07        305.87        20.16 o                         
   4  -7   8        875.10        883.19        30.21 o                         
   5  -7   8          2.94         29.82        18.63 o                         
   6  -7   8       1475.87       1471.75        40.34 o                         
   7  -7   8         56.56         56.00        23.27 o                         
  -9  -6   8         45.70         47.25        35.56 o                         
  -8  -6   8         16.02         40.51        35.50 o                         
  -7  -6   8        360.92        338.92        26.50 o                         
  -6  -6   8          0.56         -8.31        11.25 o                         
  -5  -6   8        380.60        377.57        17.76 o                         
  -4  -6   8        658.33        642.48        17.57 o                         
  -3  -6   8        127.20        134.93        11.43 o                         
  -2  -6   8         13.42         25.27         9.35 o                         
  -1  -6   8        411.03        382.09        18.96 o                         
   0  -6   8        349.23        324.09        14.39 o                         
   1  -6   8       1434.00       1410.83        25.58 o                         
   2  -6   8         43.45         41.84        13.36 o                         
   3  -6   8        346.87        317.31        18.79 o                         
   4  -6   8        974.22        943.49        30.61 o                         
   5  -6   8         22.77         29.83        15.03 o                         
   6  -6   8        269.40        315.13        22.67 o                         
   7  -6   8         26.44          3.11        27.15 o                         
   8  -6   8          8.19         -2.91        24.59 o                         
 -10  -5   8        117.10        106.79        22.32 o                         
  -9  -5   8       1192.28       1228.75        52.50 o                         
  -8  -5   8       1001.05       1031.52        46.36 o                         
  -7  -5   8        343.45        330.19        27.39 o                         
  -6  -5   8       1726.65       1737.04        29.07 o                         
  -5  -5   8       3094.93       3073.68        33.76 o                         
  -4  -5   8       2000.76       1946.90        33.03 o                         
  -3  -5   8       1042.49       1000.59        21.41 o                         
  -2  -5   8         26.05         20.51         8.63 o                         
  -1  -5   8        874.30        896.78        23.39 o                         
   0  -5   8       1894.22       1849.07        27.72 o                         
   1  -5   8       1515.55       1553.48        25.35 o                         
   2  -5   8          7.35          9.96         9.21 o                         
   3  -5   8        461.15        474.17        19.75 o                         
   4  -5   8        115.28        126.33        13.76 o                         
   5  -5   8          0.77         -1.08        18.85 o                         
   6  -5   8         91.77         95.34        14.07 o                         
   7  -5   8         27.13         18.79        21.47 o                         
   8  -5   8        393.81        374.17        22.38 o                         
   9  -5   8        356.20        382.62        33.19 o                         
 -10  -4   8         73.32        101.96        15.43 o                         
  -9  -4   8        571.26        644.01        53.18 o                         
  -8  -4   8        150.39         97.05        27.79 o                         
  -7  -4   8        174.97        167.23        22.59 o                         
  -6  -4   8       1726.57       1743.68        78.89 o                         
  -5  -4   8       1297.19       1287.72        36.51 o                         
  -4  -4   8       4556.97       4602.79        53.39 o                         
  -3  -4   8       1137.95       1113.80        19.28 o                         
  -2  -4   8          3.83         -6.35         6.89 o                         
  -1  -4   8       1748.33       1651.92        25.85 o                         
   0  -4   8       2193.34       2175.99        22.43 o                         
   1  -4   8        815.92        831.38        15.85 o                         
   2  -4   8         22.90         32.57         6.91 o                         
   3  -4   8        518.17        529.38        16.32 o                         
   4  -4   8         53.42         84.86        12.88 o                         
   5  -4   8        125.98        166.93        15.63 o                         
   6  -4   8          2.01         14.60        14.88 o                         
   7  -4   8       1174.88       1176.13        39.07 o                         
   8  -4   8        938.19        985.37        31.54 o                         
   9  -4   8        662.71        660.71        29.91 o                         
 -10  -3   8         49.23         48.69        21.80 o                         
  -9  -3   8        209.61        198.78        17.88 o                         
  -8  -3   8         82.69         55.31        21.96 o                         
  -7  -3   8        254.41        251.95        23.62 o                         
  -6  -3   8        345.71        344.31        24.54 o                         
  -5  -3   8         25.42         38.59        14.76 o                         
  -4  -3   8       1350.51       1314.34        20.79 o                         
  -3  -3   8         56.75         67.28         6.87 o                         
  -2  -3   8          3.18          8.58         5.82 o                         
  -1  -3   8        270.65        265.60        11.76 o                         
   0  -3   8         14.10         19.11         5.54 o                         
   1  -3   8         83.18        105.57         8.07 o                         
   2  -3   8         77.72         73.81         8.24 o                         
   3  -3   8         56.34         57.30         9.86 o                         
   4  -3   8        112.24        127.30        14.13 o                         
   5  -3   8        887.90        893.83        26.04 o                         
   6  -3   8         82.03         83.21        14.68 o                         
   7  -3   8        291.84        308.17        22.13 o                         
   8  -3   8        199.02        219.93        22.39 o                         
   9  -3   8        415.67        392.04        33.37 o                         
  10  -3   8        131.59        126.35        24.53 o                         
 -10  -2   8         32.98         43.78        17.92 o                         
  -9  -2   8          1.60         11.64        21.73 o                         
  -8  -2   8       1344.62       1270.65        24.88 o                         
  -7  -2   8        936.37        936.81        18.55 o                         
  -6  -2   8        456.93        444.66        30.04 o                         
  -5  -2   8         70.93         69.34        14.49 o                         
  -4  -2   8        274.68        272.27        11.86 o                         
  -3  -2   8         61.46         76.15         7.11 o                         
  -2  -2   8       2032.30       2010.30        22.46 o                         
  -1  -2   8        559.51        521.72        14.19 o                         
   0  -2   8        318.45        283.54         9.57 o                         
   1  -2   8        313.16        299.08        12.19 o                         
   2  -2   8          6.77          2.26         6.41 o                         
   3  -2   8        949.42        918.34        21.37 o                         
   4  -2   8         54.74         57.73        10.98 o                         
   5  -2   8         97.33        111.93        12.94 o                         
   6  -2   8         44.38         47.31        13.70 o                         
   7  -2   8          6.07         16.26        13.96 o                         
   8  -2   8         40.18         11.25        18.09 o                         
   9  -2   8        342.76        339.63        24.36 o                         
  10  -2   8        103.12         69.68        22.67 o                         
  11  -2   8          5.12         10.63        50.99 o                         
 -10  -1   8        138.30        108.94        19.17 o                         
  -9  -1   8        273.26        366.67        26.79 o                         
  -8  -1   8        667.85        740.93        22.99 o                         
  -7  -1   8        818.38        777.29        20.82 o                         
  -6  -1   8        145.09        154.19        10.49 o                         
  -5  -1   8        644.47        644.24        15.54 o                         
  -4  -1   8        339.24        328.83        11.88 o                         
  -3  -1   8       3888.21       3814.92        30.83 o                         
  -2  -1   8       1831.58       1729.19        20.57 o                         
  -1  -1   8       1675.78       1701.80        22.24 o                         
   0  -1   8        950.43        990.92        14.48 o                         
   1  -1   8        900.93        871.92        15.14 o                         
   2  -1   8         20.99         12.68         6.75 o                         
   3  -1   8       1962.43       1917.59        27.96 o                         
   4  -1   8         50.10         43.57         9.77 o                         
   5  -1   8         79.12         84.43        11.58 o                         
   6  -1   8       1190.62       1229.15        35.10 o                         
   7  -1   8         10.91         -7.93        13.20 o                         
   8  -1   8          2.74         15.20        15.06 o                         
   9  -1   8        107.85         71.82        18.41 o                         
  10  -1   8        178.38        190.83        23.50 o                         
  11  -1   8         97.45         41.77        29.32 o                         
 -10   0   8         56.11         38.22        19.00 o                         
  -9   0   8        500.64        483.45        40.68 o                         
  -8   0   8        644.55        700.81        25.29 o                         
  -7   0   8        629.70        591.39        21.16 o                         
  -6   0   8        657.78        651.36        19.35 o                         
  -5   0   8        624.29        644.55        19.08 o                         
  -4   0   8       1161.92       1155.03        20.12 o                         
  -3   0   8       3109.64       3161.91        29.46 o                         
  -2   0   8       1233.63       1255.76        18.86 o                         
  -1   0   8         98.34         91.52         8.04 o                         
   0   0   8        820.46        864.96        13.74 o                         
   1   0   8         15.39          6.82         5.26 o                         
   2   0   8       5266.05       5338.81        41.71 o                         
   3   0   8        245.62        250.12        12.84 o                         
   4   0   8        107.34        117.87        10.60 o                         
   5   0   8        394.91        359.73        17.23 o                         
   6   0   8       1061.50       1088.17        28.63 o                         
   7   0   8       1427.01       1380.60        29.03 o                         
   8   0   8        738.33        685.81        25.73 o                         
   9   0   8        837.58        798.77        32.29 o                         
  10   0   8       1054.06       1122.48        39.10 o                         
  11   0   8         19.86         29.45        23.86 o                         
 -10   1   8         27.39          1.72        28.37 o                         
  -9   1   8          2.78         24.24        18.71 o                         
  -8   1   8        348.85        325.00        18.85 o                         
  -7   1   8         33.15         30.95        11.77 o                         
  -6   1   8        316.68        325.67        11.69 o                         
  -5   1   8        244.46        261.51        10.71 o                         
  -4   1   8         69.36         92.58         7.62 o                         
  -3   1   8         88.70         80.68         8.49 o                         
  -2   1   8        144.64        133.11         9.21 o                         
  -1   1   8        123.01        143.50         6.52 o                         
   0   1   8        250.54        252.58         9.02 o                         
   1   1   8        788.64        757.17        14.54 o                         
   2   1   8       8875.58       8871.66        59.86 o                         
   3   1   8       1110.04       1092.65        19.71 o                         
   4   1   8         14.75         19.36         8.09 o                         
   5   1   8        122.21        122.57        10.37 o                         
   6   1   8        230.35        228.36        15.11 o                         
   7   1   8        713.56        707.53        23.31 o                         
   8   1   8        537.75        498.75        31.51 o                         
   9   1   8       1329.88       1313.84        32.52 o                         
  10   1   8       1025.10       1070.76        33.84 o                         
  11   1   8         66.85         90.89        22.88 o                         
  12   1   8          3.47        -36.36        36.36 o                         
 -10   2   8         78.98         47.20        19.87 o                         
  -9   2   8         94.70         98.36        16.96 o                         
  -8   2   8        263.95        254.54        20.37 o                         
  -7   2   8         21.07         17.30        11.79 o                         
  -6   2   8        176.18        192.48        12.53 o                         
  -5   2   8          1.68          0.50         8.77 o                         
  -4   2   8        342.31        345.89        16.30 o                         
  -3   2   8         79.01         61.01         7.82 o                         
  -2   2   8        516.64        470.42        14.55 o                         
  -1   2   8        329.86        307.74         9.57 o                         
   0   2   8       1281.48       1321.15        16.02 o                         
   1   2   8          1.65          7.85         5.53 o                         
   2   2   8        273.25        266.40        11.49 o                         
   3   2   8       2583.02       2679.38        26.25 o                         
   4   2   8       1213.77       1178.16        25.20 o                         
   5   2   8          6.43          0.87         7.44 o                         
   6   2   8         64.92         52.64         9.85 o                         
   7   2   8         13.32         -3.05         9.97 o                         
   8   2   8         30.60         34.05        11.88 o                         
   9   2   8         84.06         70.11        14.32 o                         
  10   2   8        123.51        109.22        16.99 o                         
  11   2   8         15.86         29.25        19.48 o                         
  12   2   8        132.97        105.35        24.70 o                         
  -9   3   8       1425.70       1461.68        41.95 o                         
  -8   3   8         52.39         51.77        14.82 o                         
  -7   3   8       1103.68       1016.76        34.45 o                         
  -6   3   8        545.07        577.93        22.14 o                         
  -5   3   8       2314.62       2348.31        34.59 o                         
  -4   3   8         46.14         53.71         9.63 o                         
  -3   3   8         55.41         47.19         8.80 o                         
  -2   3   8       2129.72       2170.02        23.13 o                         
  -1   3   8       2225.72       2227.12        26.05 o                         
   0   3   8        874.82        874.08        17.52 o                         
   1   3   8        358.20        419.75        14.10 o                         
   2   3   8          1.80          7.46         6.42 o                         
   3   3   8        291.63        253.36        10.38 o                         
   4   3   8        346.83        321.02        19.41 o                         
   5   3   8         70.53         52.88         8.35 o                         
   6   3   8         10.82          9.98         8.85 o                         
   7   3   8         49.32         43.57        11.02 o                         
   8   3   8       2319.21       2248.32        45.72 o                         
   9   3   8          0.10        -12.27        13.13 o                         
  10   3   8         49.31         38.25        15.34 o                         
  11   3   8        193.09        220.85        22.09 o                         
  12   3   8       1660.15       1583.58        48.49 o                         
  -9   4   8        555.23        662.93        29.57 o                         
  -8   4   8         79.27         62.50        25.73 o                         
  -7   4   8        522.48        533.50        28.69 o                         
  -6   4   8        616.98        673.83        23.22 o                         
  -5   4   8       1196.22       1206.87        28.59 o                         
  -4   4   8          0.82         -5.64         5.64 o                         
  -3   4   8        464.98        436.69        14.61 o                         
  -2   4   8       4530.11       4558.38        38.25 o                         
  -1   4   8       1582.86       1518.49        20.26 o                         
   0   4   8       1124.65       1182.59        20.93 o                         
   1   4   8        218.12        225.11        13.85 o                         
   2   4   8        729.84        722.32        19.00 o                         
   3   4   8       2599.15       2498.49        30.26 o                         
   4   4   8       1430.53       1421.01        20.66 o                         
   5   4   8         33.01         49.20         8.61 o                         
   6   4   8        120.68        118.06        10.44 o                         
   7   4   8        211.88        224.01        15.99 o                         
   8   4   8        504.31        493.52        20.32 o                         
   9   4   8        228.53        222.65        16.06 o                         
  10   4   8        382.43        380.61        20.95 o                         
  11   4   8        271.14        281.15        20.43 o                         
  12   4   8        748.01        805.92        42.46 o                         
  -9   5   8        237.83        200.11        38.04 o                         
  -8   5   8          4.97          9.64        20.14 o                         
  -7   5   8       1300.10       1327.18        31.84 o                         
  -6   5   8          5.89         22.03        15.05 o                         
  -5   5   8       2558.39       2417.43        28.53 o                         
  -4   5   8       1166.72       1144.06        22.39 o                         
  -3   5   8        444.55        462.28        18.14 o                         
  -2   5   8       1156.43       1174.02        22.13 o                         
  -1   5   8        227.00        216.19        10.72 o                         
   0   5   8        205.39        217.79        13.01 o                         
   1   5   8        236.06        286.40        14.61 o                         
   2   5   8        178.54        213.54        13.00 o                         
   3   5   8        263.27        232.16        13.42 o                         
   4   5   8        106.69        100.93        10.17 o                         
   5   5   8        332.56        318.48        15.25 o                         
   6   5   8       1454.84       1435.34        29.43 o                         
   7   5   8        942.51        919.00        37.66 o                         
   8   5   8       1357.53       1349.41        28.38 o                         
   9   5   8          0.80         -2.20        12.25 o                         
  10   5   8        673.26        677.89        27.77 o                         
  11   5   8       1706.72       1756.54        38.96 o                         
  12   5   8         43.04         51.76        20.69 o                         
  -8   6   8         69.89         31.29        26.17 o                         
  -7   6   8          8.23         18.00        15.46 o                         
  -6   6   8        195.95        256.28        15.35 o                         
  -5   6   8         32.80         46.57        11.13 o                         
  -4   6   8          1.39         -9.75         9.75 o                         
  -3   6   8        156.58        161.76        12.50 o                         
  -2   6   8        124.26        122.53        11.34 o                         
  -1   6   8        209.67        205.21        13.77 o                         
   0   6   8         75.42         80.56         8.03 o                         
   1   6   8         17.52          8.06         8.98 o                         
   2   6   8          0.66         -5.25         8.72 o                         
   3   6   8       2013.03       2025.03        25.21 o                         
   4   6   8       1156.03       1181.14        21.32 o                         
   5   6   8        671.89        715.23        18.66 o                         
   6   6   8        240.29        275.88        22.80 o                         
   7   6   8          5.21        -11.76        11.76 o                         
   8   6   8        154.98        148.71        13.16 o                         
   9   6   8         68.61         59.67        12.47 o                         
  10   6   8         71.91         71.04        14.49 o                         
  11   6   8        472.00        466.04        38.34 o                         
  12   6   8        221.11        190.47        23.45 o                         
  -8   7   8       1014.02       1119.70        82.31 o                         
  -7   7   8         60.19         91.98        17.92 o                         
  -6   7   8        143.73        139.32        15.42 o                         
  -5   7   8       1268.67       1234.10        29.67 o                         
  -4   7   8       2135.36       2050.48        33.66 o                         
  -3   7   8       1929.46       1891.22        31.47 o                         
  -2   7   8         33.89         43.98        10.85 o                         
  -1   7   8       1602.79       1532.27        33.50 o                         
   0   7   8       3371.51       3438.41        47.54 o                         
   1   7   8       1631.79       1603.07        30.03 o                         
   2   7   8          3.11         -0.01         7.77 o                         
   3   7   8         79.72         94.34         9.12 o                         
   4   7   8       2244.34       2278.84        29.87 o                         
   5   7   8       1357.67       1351.45        24.29 o                         
   6   7   8        601.36        606.30        24.97 o                         
   7   7   8         48.58         46.37        13.31 o                         
   8   7   8          7.10          2.70        13.59 o                         
   9   7   8        267.88        287.16        23.39 o                         
  10   7   8        201.39        176.22        21.40 o                         
  11   7   8          0.66         34.71        38.43 o                         
  12   7   8         72.22         87.61        24.03 o                         
  -7   8   8        234.94        244.80        15.01 o                         
  -6   8   8         64.45         67.33        18.12 o                         
  -5   8   8       1392.88       1384.10        41.29 o                         
  -4   8   8        865.90        899.90        28.89 o                         
  -3   8   8         29.39         26.87        12.90 o                         
  -2   8   8          0.39          4.07        11.54 o                         
  -1   8   8        334.70        323.84        21.22 o                         
   0   8   8       5355.89       5444.26        70.61 o                         
   1   8   8       2883.81       2966.40        78.45 o                         
   2   8   8        575.07        650.36        28.30 o                         
   3   8   8       1410.04       1315.32        35.47 o                         
   4   8   8        806.89        795.42        22.12 o                         
   5   8   8        669.89        644.57        19.56 o                         
   6   8   8        889.10        928.25        35.83 o                         
   7   8   8        120.32        133.12        15.41 o                         
   8   8   8        827.70        843.16        32.04 o                         
   9   8   8       2224.93       2202.48        65.28 o                         
  10   8   8          0.49        -17.53        18.67 o                         
  11   8   8        134.96        104.74        26.27 o                         
  12   8   8         93.90        108.56        28.25 o                         
  -6   9   8         84.42         72.50        17.92 o                         
  -5   9   8        210.74        218.46        21.34 o                         
  -4   9   8        734.48        752.46        30.63 o                         
  -3   9   8         64.59         45.38        16.89 o                         
  -2   9   8         53.09         45.70        19.80 o                         
  -1   9   8       3676.47       3611.72       104.59 o                         
   0   9   8       4026.48       4101.82        69.25 o                         
   1   9   8          8.66         -4.51        13.62 o                         
   2   9   8        246.69        261.38        27.76 o                         
   3   9   8        191.92        205.83        17.33 o                         
   4   9   8        584.19        570.85        21.19 o                         
   5   9   8        200.24        234.08        14.96 o                         
   6   9   8        178.29        196.06        17.32 o                         
   7   9   8        268.66        277.14        21.88 o                         
   8   9   8        232.41        264.80        21.15 o                         
   9   9   8        402.36        398.97        25.23 o                         
  10   9   8         41.76         19.41        32.52 o                         
  11   9   8          4.43         13.43        21.23 o                         
  -5  10   8         28.32         24.63        19.06 o                         
  -4  10   8        121.03        108.27        20.05 o                         
  -3  10   8         10.64         34.47        19.35 o                         
  -2  10   8        115.98        111.39        19.02 o                         
  -1  10   8        116.67        125.33        27.82 o                         
   0  10   8        462.33        465.99        27.54 o                         
   1  10   8        444.48        384.37        24.14 o                         
   2  10   8         73.88         89.02        19.54 o                         
   3  10   8        366.93        322.55        17.93 o                         
   4  10   8        338.07        329.21        18.48 o                         
   5  10   8        782.69        771.22        24.45 o                         
   6  10   8        962.82        958.38        31.46 o                         
   7  10   8          0.58          1.09        17.88 o                         
   8  10   8          6.98         47.71        18.01 o                         
   9  10   8        403.01        355.85        25.88 o                         
  10  10   8        248.26        270.35        26.76 o                         
  11  10   8        342.31        324.65        30.27 o                         
  -4  11   8         38.27        -16.12        19.50 o                         
  -3  11   8        197.01        163.37        24.47 o                         
  -2  11   8        182.82        226.71        23.65 o                         
  -1  11   8          0.09         -6.15        19.16 o                         
   0  11   8        215.26        185.01        22.46 o                         
   1  11   8          4.00         32.44        18.48 o                         
   2  11   8        332.92        399.30        31.83 o                         
   3  11   8        395.45        395.71        29.22 o                         
   4  11   8          4.10         21.78        21.27 o                         
   5  11   8        100.05         96.67        14.19 o                         
   6  11   8        296.43        296.18        21.89 o                         
   7  11   8         15.21          9.77        25.80 o                         
   8  11   8         12.00        -19.79        19.79 o                         
   9  11   8         57.07         91.05        23.85 o                         
  10  11   8        727.44        777.66        35.09 o                         
  -3  12   8        253.51        270.06        25.45 o                         
  -2  12   8        147.61        132.83        22.34 o                         
  -1  12   8        217.62        249.19        30.57 o                         
   0  12   8        138.07        105.04        23.19 o                         
   1  12   8        392.83        383.03        31.13 o                         
   2  12   8        685.75        690.77        60.38 o                         
   3  12   8         18.18         19.68        22.45 o                         
   4  12   8        159.94        135.87        17.75 o                         
   5  12   8        337.77        278.35        19.83 o                         
   6  12   8        112.24        111.72        22.84 o                         
   7  12   8        492.29        536.79        34.82 o                         
   8  12   8        338.32        307.13        24.90 o                         
   9  12   8        281.38        310.75        26.41 o                         
  10  12   8        645.17        616.95        46.03 o                         
  -2  13   8        505.35        414.04        40.29 o                         
  -1  13   8         57.69         50.16        23.14 o                         
   0  13   8          8.59         37.86        23.06 o                         
   1  13   8        499.50        465.68        28.83 o                         
   2  13   8        883.60        990.66        42.27 o                         
   3  13   8        173.08        180.99        26.89 o                         
   4  13   8        236.16        267.85        25.02 o                         
   5  13   8        831.54        946.72        42.94 o                         
   6  13   8       1799.58       1879.36        48.65 o                         
   7  13   8        615.19        481.28        28.72 o                         
   8  13   8         16.79         43.41        23.60 o                         
   9  13   8        174.29        239.53        36.54 o                         
   0  14   8         56.62         72.65        43.65 o                         
   1  14   8        611.72        614.21        34.95 o                         
   2  14   8         56.15         50.50        25.56 o                         
   3  14   8         94.64         73.52        27.39 o                         
   4  14   8          0.70        -14.17        31.69 o                         
   5  14   8        111.28         98.43        31.98 o                         
   6  14   8        135.52        122.68        26.40 o                         
   7  14   8        212.65        172.86        28.77 o                         
  -2 -11   9          2.96         17.01        28.72 o                         
  -1 -11   9        562.51        586.53        48.13 o                         
  -5 -10   9        128.08         88.98        23.20 o                         
  -4 -10   9         88.44         99.42        26.18 o                         
  -3 -10   9         37.49         21.39        22.88 o                         
  -2 -10   9        176.26        181.46        26.26 o                         
  -1 -10   9          1.05         12.39        24.21 o                         
   0 -10   9         13.36         16.33        17.88 o                         
   1 -10   9         47.72         50.27        28.47 o                         
   2 -10   9          5.36          4.52        23.14 o                         
  -7  -9   9         41.47        103.77        31.70 o                         
  -6  -9   9         48.74         58.40        15.66 o                         
  -5  -9   9        202.10        233.29        18.33 o                         
  -4  -9   9        240.81        264.18        21.22 o                         
  -3  -9   9        553.48        548.78        61.07 o                         
  -2  -9   9        636.05        597.74        57.75 o                         
  -1  -9   9         23.71         12.14        22.67 o                         
   0  -9   9        254.65        218.37        17.83 o                         
   1  -9   9        140.24        149.59        29.24 o                         
   2  -9   9         20.28         45.23        20.61 o                         
   3  -9   9          1.46          0.45        20.55 o                         
   4  -9   9        139.85        144.25        23.81 o                         
  -7  -8   9        326.89        385.42        22.96 o                         
  -6  -8   9         68.62         67.74        17.54 o                         
  -5  -8   9         29.88         47.83        13.32 o                         
  -4  -8   9         31.29         29.17        15.27 o                         
  -3  -8   9       1616.96       1531.36        43.99 o                         
  -2  -8   9       1137.46       1099.77        42.38 o                         
  -1  -8   9          0.39         29.76        18.13 o                         
   0  -8   9       1095.84       1070.35        40.47 o                         
   1  -8   9        861.79        882.77        28.20 o                         
   2  -8   9        212.82        226.71        28.50 o                         
   3  -8   9          9.95         16.95        19.29 o                         
   4  -8   9        530.36        498.31        28.02 o                         
   5  -8   9        242.62        270.55        25.68 o                         
  -8  -7   9        561.40        555.55        23.57 o                         
  -7  -7   9        547.43        569.01        23.31 o                         
  -6  -7   9        165.80        184.98        15.61 o                         
  -5  -7   9         40.25         19.10        11.88 o                         
  -4  -7   9          2.47          4.82        16.22 o                         
  -3  -7   9        270.09        291.26        21.88 o                         
  -2  -7   9          1.69        -12.59        14.01 o                         
  -1  -7   9       2791.09       2685.17        47.33 o                         
   0  -7   9        554.60        573.55        20.62 o                         
   1  -7   9         70.32         95.30        13.62 o                         
   2  -7   9        103.84        104.59        15.00 o                         
   3  -7   9        226.53        222.73        20.13 o                         
   4  -7   9        178.40        158.35        19.80 o                         
   5  -7   9       1555.55       1423.01        39.24 o                         
   6  -7   9         43.51         32.21        23.30 o                         
   7  -7   9        121.35         62.16        29.34 o                         
  -9  -6   9          5.66         69.91        31.45 o                         
  -8  -6   9         77.15         96.29        29.24 o                         
  -7  -6   9        240.52        264.11        17.44 o                         
  -6  -6   9         96.88         88.11        12.35 o                         
  -5  -6   9       2368.73       2361.61        33.25 o                         
  -4  -6   9        297.40        288.50        16.93 o                         
  -3  -6   9        158.71        146.17        14.05 o                         
  -2  -6   9          4.18         26.77        12.53 o                         
  -1  -6   9         44.56         50.13        12.83 o                         
   0  -6   9        152.71        162.69        12.98 o                         
   1  -6   9        215.73        230.75        14.30 o                         
   2  -6   9         14.25          7.24        13.76 o                         
   3  -6   9        526.13        581.38        25.25 o                         
   4  -6   9        427.66        457.49        24.67 o                         
   5  -6   9        562.72        653.31        32.18 o                         
   6  -6   9         45.63         50.34        19.47 o                         
   7  -6   9         79.55         92.17        19.64 o                         
  -9  -5   9          3.82         10.39        28.94 o                         
  -8  -5   9          9.10         64.88        26.66 o                         
  -7  -5   9         30.90         39.69        22.94 o                         
  -6  -5   9        649.85        665.58        18.29 o                         
  -5  -5   9        322.19        299.26        22.31 o                         
  -4  -5   9         65.56         77.03        16.25 o                         
  -3  -5   9        216.67        248.53        13.73 o                         
  -2  -5   9        457.25        492.06        20.85 o                         
  -1  -5   9        476.32        444.09        20.25 o                         
   0  -5   9         38.87         40.19         8.36 o                         
   1  -5   9        560.49        569.48        19.05 o                         
   2  -5   9        465.95        464.13        22.86 o                         
   3  -5   9          9.67         33.91        15.35 o                         
   4  -5   9         10.26         29.91        13.15 o                         
   5  -5   9          1.21         27.73        12.42 o                         
   6  -5   9         70.14         72.55        13.55 o                         
   7  -5   9          7.47         13.65        19.26 o                         
   8  -5   9         63.10         66.02        22.88 o                         
  -9  -4   9          4.75         17.94        28.50 o                         
  -8  -4   9        320.45        348.17        31.69 o                         
  -7  -4   9        208.01        266.56        27.62 o                         
  -6  -4   9         66.36         96.12        20.60 o                         
  -5  -4   9         33.18         49.62        10.33 o                         
  -4  -4   9        424.37        442.25        16.58 o                         
  -3  -4   9        556.18        556.43        16.27 o                         
  -2  -4   9        318.98        312.40        24.94 o                         
  -1  -4   9       1893.79       1843.85        25.58 o                         
   0  -4   9        120.39        128.50         8.10 o                         
   1  -4   9        514.32        528.03        15.19 o                         
   2  -4   9        510.42        529.23        15.89 o                         
   3  -4   9         16.43         23.65         8.98 o                         
   4  -4   9        386.10        385.84        17.04 o                         
   5  -4   9         76.39         68.31        15.67 o                         
   6  -4   9        468.34        470.87        24.65 o                         
   7  -4   9        124.05        165.97        21.03 o                         
   8  -4   9          2.87        -20.01        20.01 o                         
   9  -4   9        210.33        213.36        24.62 o                         
  -9  -3   9          6.28         -7.60        13.65 o                         
  -8  -3   9        764.66        760.88        45.14 o                         
  -7  -3   9        106.25        108.26        22.76 o                         
  -6  -3   9        912.14        876.35        38.08 o                         
  -5  -3   9       1217.07       1207.20        20.46 o                         
  -4  -3   9       2033.74       2025.69        27.72 o                         
  -3  -3   9       2429.72       2398.03        29.60 o                         
  -2  -3   9       3168.59       3102.64        32.36 o                         
  -1  -3   9        554.74        494.70        16.20 o                         
   0  -3   9          0.92         -2.65         6.83 o                         
   1  -3   9       1115.11       1123.92        19.37 o                         
   2  -3   9       1064.11       1023.48        25.20 o                         
   3  -3   9       1559.57       1593.92        33.55 o                         
   4  -3   9          2.58          4.08        11.32 o                         
   5  -3   9        400.50        388.57        20.88 o                         
   6  -3   9        404.15        399.82        21.98 o                         
   7  -3   9        209.79        282.03        24.79 o                         
   8  -3   9          6.03         18.92        21.29 o                         
   9  -3   9        102.60         88.35        22.29 o                         
  10  -3   9        121.61         79.22        32.29 o                         
  -9  -2   9         99.13         95.10        21.45 o                         
  -8  -2   9        342.67        366.11        17.93 o                         
  -7  -2   9       1783.84       1642.93        25.10 o                         
  -6  -2   9       1185.78       1174.48        25.42 o                         
  -5  -2   9        656.28        634.06        16.42 o                         
  -4  -2   9        367.39        341.88        13.77 o                         
  -3  -2   9         71.59         70.25         8.92 o                         
  -2  -2   9          5.07          6.75         6.36 o                         
  -1  -2   9        207.37        204.01        11.22 o                         
   0  -2   9        107.86        101.38         6.99 o                         
   1  -2   9        569.54        569.96        14.45 o                         
   2  -2   9        232.56        220.82        11.60 o                         
   3  -2   9         82.43         89.20        10.94 o                         
   4  -2   9         82.34        104.35        16.38 o                         
   5  -2   9        181.16        191.46        15.80 o                         
   6  -2   9        317.82        381.91        21.02 o                         
   7  -2   9       1359.90       1354.01        35.39 o                         
   8  -2   9         70.20         73.53        18.64 o                         
   9  -2   9          7.89          6.08        19.62 o                         
  10  -2   9        623.45        621.14        37.52 o                         
  -9  -1   9        175.41        175.95        17.80 o                         
  -8  -1   9        218.96        193.87        15.44 o                         
  -7  -1   9         43.57         43.48        12.00 o                         
  -6  -1   9          8.90          8.76        15.54 o                         
  -5  -1   9          7.91          6.69         7.91 o                         
  -4  -1   9        134.67        152.50        10.42 o                         
  -3  -1   9         70.05         71.10         7.38 o                         
  -2  -1   9          9.75         10.77         6.27 o                         
  -1  -1   9        221.32        221.63        11.47 o                         
   0  -1   9          1.60          0.66         5.12 o                         
   1  -1   9        421.09        420.58        13.04 o                         
   2  -1   9         15.19         11.57         7.26 o                         
   3  -1   9         99.16        118.03        11.02 o                         
   4  -1   9       1324.14       1328.12        27.87 o                         
   5  -1   9        624.62        604.16        24.99 o                         
   6  -1   9        681.56        697.40        28.65 o                         
   7  -1   9        384.63        372.32        21.36 o                         
   8  -1   9         50.23         32.13        21.02 o                         
   9  -1   9        317.65        317.74        22.48 o                         
  10  -1   9        242.35        262.98        24.53 o                         
  11  -1   9        123.46        131.27        32.66 o                         
  -9   0   9        264.05        290.43        25.91 o                         
  -8   0   9         40.78         51.29        14.38 o                         
  -7   0   9         85.58         86.00        15.39 o                         
  -6   0   9       1203.11       1134.30        26.89 o                         
  -5   0   9        486.99        500.89        17.27 o                         
  -4   0   9        635.29        691.01        18.81 o                         
  -3   0   9        124.69        140.27         9.54 o                         
  -2   0   9       1167.38       1218.10        21.21 o
[truncated: 149,446 more chars]
